# Supplementary material for: Causes of pre and post-donation deferrals among blood donors, at Kwale Satellite Blood Transfusion Center, Kwale County, Kenya, 2018–2022
Source: BMC Public Health. 2024 Aug 13;24:2197. doi: 10.1186/s12889-024-19535-1 (PMC11321081; doi:10.1186/s12889-024-19535-1)
Supplement: Supplementary file 1 — Supplementary Material 1 [file 12889_2024_19535_MOESM1_ESM.xls]

## Sheet: Pre_deferral
S/No.	Months	Venue	Age	Age category	Sex	Marital status	Level of education	Religion	Occupation	Blood Group	Donation history	Type of donor	Reasons for deferral	Multiple Reasons for deferral	Under weight	Low Hb	Past medical History (PHX)	Low PR	High PR	Low BP	High BP	Invisible veins	Physiological reasons	Declined	Blood group mismatch	Age related reasons	Short -interdonation interval	HX in Vaccination	Use hard drugs	NB
1	2018-04-27	KMTC msambweni	36	31-40	Female	Married	Secondary/Tertiary	Christianity	Student	O +ve	Repeat	Voluntary	Low HB		No	Yes	No	No	No	No	No	No	No	No	No	No	No	No	No	physiological reasons (fasting, pregnacy, menses, breastfeeding)
2	2018-04-27	KMTC msambweni	29	26-30	Female		Secondary/Tertiary	Christianity	Student	B +ve	Repeat	Voluntary	Low HB		No	Yes	No	No	No	No	No	No	No	No	No	No	No	No	No	Age related reasons (under age +over age)
3	2018-04-27	KMTC msambweni	22	18-25	Female	Single	Secondary/Tertiary	Islamic	Student		First time	Voluntary	PHX		No	No	Yes	No	No	No	No	No	No	No	No	No	No	No	No
4	2018-05-06	Ukunda catholic	51	>50	Female	Married		Christianity			First time	Voluntary	PHX		No	No	No	No	No	No	No	No	No	No	No	No	No	No	No
5	2018-05-06	Ukunda catholic			Female	Married	Secondary/Tertiary	Christianity	Non-students	O +ve	Repeat	Voluntary	High BP		No	No	No	No	No	No	Yes	No	No	No	No	No	No	No	No
6	2018-05-06	Ukunda catholic	40	31-40	Female	Married	None/Primary	Christianity		O +ve	First time	Voluntary	Low HB		No	Yes	No	No	No	No	No	No	No	No	No	No	No	No	No
7	2018-05-06	Ukunda catholic	43	41-50	Female	Married	Secondary/Tertiary	Christianity	Non-students	B +ve		Voluntary	Low HB		No	Yes	No	No	No	No	No	No	No	No	No	No	No	No	No
8	2018-05-06	Ukunda catholic	34	31-40	Female	Married	None/Primary	Christianity		A +ve	Repeat	Voluntary	High BP		No	No	No	No	No	No	Yes	No	No	No	No	No	No	No	No
9	2018-05-17	Piripines			Female		Secondary/Tertiary	Christianity	Non-students	O +ve	Repeat	Voluntary	Low HB		No	Yes	No	No	No	No	No	No	No	No	No	No	No	No	No
10	2018-05-17	Piripines	41	41-50	Female	Married	Secondary/Tertiary	Christianity		A +ve		Voluntary	Low HB		No	Yes	No	No	No	No	No	No	No	No	No	No	No	No	No
11	2018-05-17	Piripines	40	31-40	Female	Single	Secondary/Tertiary	Christianity	Non-students		First time	Voluntary	Low HB		No	Yes	No	No	No	No	No	No	No	No	No	No	No	No	No
12	2018-05-29	Lulu boys	20	18-25	Female	Single	Secondary/Tertiary	Christianity	Student	O +ve	First time	Voluntary	Low HB		No	Yes	No	No	No	No	No	No	No	No	No	No	No	No	No
13	2018-05-29	Lulu boys	19	18-25	Female	Single	Secondary/Tertiary	Christianity	Student	O +ve	First time	Voluntary	Low HB		No	Yes	No	No	No	No	No	No	No	No	No	No	No	No	No
14	2018-05-29	Lulu boys	16	16-17	Male	Single	Secondary/Tertiary	Islamic	Student	A +ve	First time	Voluntary	Low HB		No	Yes	No	No	No	No	No	No	No	No	No	No	No	No	No
15	2018-05-29	Lulu boys	17	16-17	Female	Single	Secondary/Tertiary	Christianity	Student	O +ve	First time	Voluntary	Declined		No	No	No	No	No	No	No	No	No	Yes	No	No	No	No	No
16	2018-05-29	Lulu boys	16	16-17	Female	Single	Secondary/Tertiary	Christianity	Student	O +ve	First time	Voluntary	Low HB		No	Yes	No	No	No	No	No	No	No	No	No	No	No	No	No
17	2018-05-29	Lulu boys			Female	Single	Secondary/Tertiary	Christianity	Student	O +ve	First time	Voluntary	Low HB		No	Yes	No	No	No	No	No	No	No	No	No	No	No	No	No
18	2018-05-29	Lulu boys	16	16-17	Female	Single	Secondary/Tertiary	Christianity	Student	B +ve	First time	Voluntary	Low HB		No	Yes	No	No	No	No	No	No	No	No	No	No	No	No	No
19	2018-05-29	Lulu boys	18	18-25	Female	Single	Secondary/Tertiary	Christianity	Student	O +ve	First time	Voluntary	Low HB		No	Yes	No	No	No	No	No	No	No	No	No	No	No	No	No
20	2018-05-29	Lulu boys	16	16-17	Female	Single	Secondary/Tertiary	Christianity	Student	O +ve	First time	Voluntary	Low HB		No	Yes	No	No	No	No	No	No	No	No	No	No	No	No	No
21	2018-06-20	TUM kwale	21	18-25	Female	Single	Secondary/Tertiary	Christianity	Student	O +ve	First time	Voluntary	Low HB		No	Yes	No	No	No	No	No	No	No	No	No	No	No	No	No
22	2018-06-20	TUM kwale	23	18-25	Female	Single	Secondary/Tertiary	Christianity	Student	B +ve	Repeat	Voluntary	Low HB		No	Yes	No	No	No	No	No	No	No	No	No	No	No	No	No
23	2018-06-20	TUM kwale	20	18-25	Female	Single	Secondary/Tertiary	Islamic	Student		First time	Voluntary	Low HB		No	Yes	No	No	No	No	No	No	No	No	No	No	No	No	No
24	2018-06-23	Redcross	36	31-40	Female	Married	Secondary/Tertiary	Christianity		O +ve	First time	Voluntary	Low HB		No	Yes	No	No	No	No	No	No	No	No	No	No	No	No	No
25	2018-07-17	Juma boys	19	18-25	Male	Single	Secondary/Tertiary	Islamic	Student		First time	Voluntary	Low HB		No	Yes	No	No	No	No	No	No	No	No	No	No	No	No	No
26	2018-07-17	Juma boys			Female	Single	Secondary/Tertiary	Islamic	Student		First time	Voluntary	Low HB		No	Yes	No	No	No	No	No	No	No	No	No	No	No	No	No
27	2018-07-17	Juma boys	18	18-25	Female	Single	Secondary/Tertiary	Islamic	Student		First time	Voluntary	Low HB		No	Yes	No	No	No	No	No	No	No	No	No	No	No	No	No
28	2018-07-17	Juma boys	16	16-17	Male	Single	Secondary/Tertiary	Islamic	Student		First time	Voluntary	Declined		No	No	No	No	No	No	No	No	No	Yes	No	No	No	No	No
29	2018-07-17	Juma boys	19	18-25	Male	Single	Secondary/Tertiary	Islamic	Student		First time	Voluntary	Declined		No	No	No	No	No	No	No	No	No	Yes	No	No	No	No	No
30	2018-07-17	Juma boys			Female	Single	Secondary/Tertiary	Islamic	Student		First time	Voluntary	Declined		No	No	No	No	No	No	No	No	No	Yes	No	No	No	No	No
31	2018-07-17	Juma boys	19	18-25	Female	Single	Secondary/Tertiary	Islamic	Student		First time	Voluntary	Low HB		No	Yes	No	No	No	No	No	No	No	No	No	No	No	No	No
32	2018-07-17	Juma boys	16	16-17	Female	Single	Secondary/Tertiary	Islamic	Student		First time	Voluntary	Low HB		No	Yes	No	No	No	No	No	No	No	No	No	No	No	No	No
33	2018-07-17	Juma boys	16	16-17	Female	Single	Secondary/Tertiary	Islamic	Student		First time	Voluntary	Declined		No	No	No	No	No	No	No	No	No	Yes	No	No	No	No	No
34	2018-07-17	Juma boys	17	16-17	Male	Single	Secondary/Tertiary	Islamic	Student		First time	Voluntary	Low HB		No	Yes	No	No	No	No	No	No	No	No	No	No	No	No	No
35	2018-07-17	Juma boys	18	18-25	Female	Single	Secondary/Tertiary	Islamic	Student		First time	Voluntary	Low HB		No	Yes	No	No	No	No	No	No	No	No	No	No	No	No	No
36	2018-07-17	Juma boys	30	26-30	Male	Married	Secondary/Tertiary	Islamic	Non-students		First time	Voluntary	Low HB		No	Yes	No	No	No	No	No	No	No	No	No	No	No	No	No
37	2018-07-17	Juma boys	17	16-17	Female	Single	Secondary/Tertiary	Islamic	Student		First time	Voluntary	Low HB		No	Yes	No	No	No	No	No	No	No	No	No	No	No	No	No
38	2018-07-17	Juma boys	18	18-25	Female	Single	Secondary/Tertiary	Islamic	Student		First time	Voluntary	Low HB		No	Yes	No	No	No	No	No	No	No	No	No	No	No	No	No
39	2018-07-17	Juma boys	19	18-25	Male	Single	Secondary/Tertiary	Islamic	Non-students		Repeat	Voluntary	Low HB		No	Yes	No	No	No	No	No	No	No	No	No	No	No	No	No
40	2018-11-01	KSBTC	28	26-30	Male			Islamic		O +ve	Repeat	FRD	Low HB		No	Yes	No	No	No	No	No	No	No	No	No	No	No	No	No
41	2018-11-01	Ngamali	30	26-30	Male	Married	None/Primary	Islamic		A +ve	Repeat	Voluntary	Low HB		No	Yes	No	No	No	No	No	No	No	No	No	No	No	No	No
42	2018-11-01	Ngamali	26	26-30	Male	Single	Secondary/Tertiary	Islamic	Student		First time	Voluntary	Declined		No	No	No	No	No	No	No	No	No	Yes	No	No	No	No	No
43	2018-11-01	Ngamali	25	18-25	Male	Single		Islamic		O +ve	First time	Voluntary	PHX		No	No	Yes	No	No	No	No	No	No	No	No	No	No	No	No
44	2018-11-01	Ngamali			Male	Single	Secondary/Tertiary	Islamic	Student		First time	Voluntary	Low HB		No	Yes	No	No	No	No	No	No	No	No	No	No	No	No	No
45	2018-11-01	Ngamali	27	26-30	Male	Single	Secondary/Tertiary	Islamic	Student		First time	Voluntary	Declined		No	No	No	No	No	No	No	No	No	Yes	No	No	No	No	No
46	2018-11-01	Ngamali	24	18-25	Female	Single	Secondary/Tertiary	Islamic	Student		First time	Voluntary	Low BP		No	No	No	No	No	Yes	No	No	No	No	No	No	No	No	No
47	2018-11-01	Ngamali	23	18-25	Female	Single		Christianity			Repeat	Voluntary	Low HB		No	Yes	No	No	No	No	No	No	No	No	No	No	No	No	No
48	2018-11-01	Ngamali			Male	Single	Secondary/Tertiary	Christianity	Student		First time	Voluntary	Declined		No	No	No	No	No	No	No	No	No	Yes	No	No	No	No	No
49	2018-11-01	Ngamali	24	18-25	Female	Single		Christianity	Non-students	O +ve	Repeat	Voluntary	Low HB		No	Yes	No	No	No	No	No	No	No	No	No	No	No	No	No
50	2018-11-01	Ngamali	32	31-40	Female	Single	Secondary/Tertiary	Islamic			First time	Voluntary	PHX		No	No	Yes	No	No	No	No	No	No	No	No	No	No	No	No
51	2018-11-01	Ngamali	20	18-25	Male	Single	Secondary/Tertiary	Islamic	Student		First time	Voluntary	Declined		No	No	No	No	No	No	No	No	No	Yes	No	No	No	No	No
52	2018-11-01	Ngamali	21	18-25	Female	Single	Secondary/Tertiary	Islamic	Student		First time	Voluntary	Declined		No	No	No	No	No	No	No	No	No	Yes	No	No	No	No	No
53	2018-11-01	Ngamali	23	18-25	Female	Married	Secondary/Tertiary	Christianity			First time	Voluntary	Under weight		Yes	No	No	No	No	No	No	No	No	No	No	No	No	No	No
54	2018-11-01	Ngamali	22	18-25	Female	Single		Christianity			First time	Voluntary	Low HB		No	Yes	No	No	No	No	No	No	No	No	No	No	No	No	No
55	2018-11-01	Ngamali	23	18-25	Female	Single	Secondary/Tertiary	Christianity		O +ve	First time	Voluntary	Declined		No	No	No	No	No	No	No	No	No	Yes	No	No	No	No	No
56	2018-11-01	Ngamali	21	18-25	Female	Single	None/Primary	Islamic			First time	Voluntary	Low HB		No	Yes	No	No	No	No	No	No	No	No	No	No	No	No	No
57	2018-11-01	Ngamali			Female	Single	Secondary/Tertiary	Islamic			First time	Voluntary	Low HB		No	Yes	No	No	No	No	No	No	No	No	No	No	No	No	No
58	2022-11-03	KSBTC			Male	Married		Islamic			First time	FRD	PHX		No	No	Yes	No	No	No	No	No	No	No	No	No	No	No	No
59	2018-11-07	KSBTC	32	31-40	Male	Single		Islamic		A +ve	First time	FRD	Low HB		No	Yes	No	No	No	No	No	No	No	No	No	No	No	No	No
60	2018-11-09	KSBTC	21	18-25	Female	Single	Secondary/Tertiary	Christianity			First time	FRD	Low HB		No	Yes	No	No	No	No	No	No	No	No	No	No	No	No	No
61	2018-11-09	KSBTC			Female	Married		Islamic	Non-students	O +ve	First time	FRD	Low HB		No	Yes	No	No	No	No	No	No	No	No	No	No	No	No	No
62	2018-11-12	KSBTC	20	18-25	Male	Single	Secondary/Tertiary	Christianity		A +ve	First time	FRD	Low BP		No	No	No	No	No	Yes	No	No	No	No	No	No	No	No	No
63	2018-11-12	KSBTC	58	>50	Male	Married	Secondary/Tertiary	Islamic	Non-students	A +ve	First time	FRD	High PR		No	No	No	No	Yes	No	No	No	No	No	No	No	No	No	No
64	2018-11-12	KSBTC	19	18-25	Male	Married	None/Primary	Islamic	Non-students		First time	FRD	High PR		No	No	No	No	Yes	No	No	No	No	No	No	No	No	No	No
65	2018-11-12	KSBTC	52	>50	Male	Married		Christianity		O +ve	Repeat	FRD	High BP		No	No	No	No	No	No	Yes	No	No	No	No	No	No	No	No
66	2018-11-13	KSBTC	43	41-50	Male	Married	None/Primary	Islamic	Non-students	O +ve	First time	FRD	Low BP		No	No	No	No	No	Yes	No	No	No	No	No	No	No	No	No
67	2018-11-13	KSBTC	39	31-40	Male	Married		Islamic			First time	FRD	High BP		No	No	No	No	No	No	Yes	No	No	No	No	No	No	No	No
68	2018-11-13	TUM kwale	20	18-25	Female	Single	Secondary/Tertiary	Christianity	Student	A +ve	First time	Voluntary	Low HB		No	Yes	No	No	No	No	No	No	No	No	No	No	No	No	No
69	2018-11-13	TUM kwale	27	26-30	Male	Single	Secondary/Tertiary	Christianity	Student	O +ve	Repeat	Voluntary	Low HB		No	Yes	No	No	No	No	No	No	No	No	No	No	No	No	No
70	2018-11-14	KSBTC	37	31-40	Male	Married	Secondary/Tertiary	Islamic			First time	FRD	High BP		No	No	No	No	No	No	Yes	No	No	No	No	No	No	No	No
71	2018-11-15	KSBTC	27	26-30	Male	Single	None/Primary	Islamic	Non-students	A +ve	First time	FRD	Declined		No	No	No	No	No	No	No	No	No	Yes	No	No	No	No	No
72	2018-11-15	KSBTC	48	41-50	Male			Christianity		O +ve	First time	FRD	High BP		No	No	No	No	No	No	Yes	No	No	No	No	No	No	No	No
73	2018-11-16	KSBTC	48	41-50	Male	Married	Secondary/Tertiary	Christianity			First time	FRD	PHX		No	No	Yes	No	No	No	No	No	No	No	No	No	No	No	No
74	2018-11-16	KSBTC	48	41-50	Male	Married		Christianity	Non-students	O +ve	Repeat	FRD	High BP		No	No	No	No	No	No	Yes	No	No	No	No	No	No	No	No
75	2018-11-19	KSBTC	29	26-30	Male	Married	None/Primary	Islamic			First time	FRD	Declined		No	No	No	No	No	No	No	No	No	Yes	No	No	No	No	No
76	2018-11-19	KSBTC	43	41-50	Male	Married	None/Primary	Islamic	Non-students		First time	FRD	Low HB		No	Yes	No	No	No	No	No	No	No	No	No	No	No	No	No
77	2018-11-19	KSBTC	50	41-50	Male	Married	None/Primary	Islamic			First time	FRD	High BP		No	No	No	No	No	No	Yes	No	No	No	No	No	No	No	No
78	2018-11-20	KSBTC	61	>50	Male	Married	Secondary/Tertiary	Islamic	Non-students		First time	FRD	Low HB		No	Yes	No	No	No	No	No	No	No	No	No	No	No	No	No
79	2018-11-21	KSBTC	25	18-25	Male	Single	Secondary/Tertiary	Christianity		O +ve	Repeat	FRD	Declined		No	No	No	No	No	No	No	No	No	Yes	No	No	No	No	No
80	2018-11-21	KSBTC	57	>50	Male	Single		Christianity		A +ve	Repeat	FRD	Declined		No	No	No	No	No	No	No	No	No	Yes	No	No	No	No	No
81	2018-11-21	KSBTC	22	18-25	Female	Single	Secondary/Tertiary	Islamic	Student	A +ve	First time	Voluntary	Low HB		No	Yes	No	No	No	No	No	No	No	No	No	No	No	No	No
82	2018-11-21	KSBTC	22	18-25	Female	Single	Secondary/Tertiary	Christianity	Student	O +ve	Repeat	Voluntary	Low HB		No	Yes	No	No	No	No	No	No	No	No	No	No	No	No	No
83	2018-11-22	KSBTC	18	18-25	Female	Single	None/Primary	Christianity		O +ve	First time	FRD	Low HB		No	Yes	No	No	No	No	No	No	No	No	No	No	No	No	No
84	2018-11-23	KMTC msambweni	23	18-25	Female	Single	Secondary/Tertiary	Christianity	Student		First time	Voluntary	Low BP		No	No	No	No	No	Yes	No	No	No	No	No	No	No	No	No
85	2018-11-23	KMTC msambweni	20	18-25	Female	Single	Secondary/Tertiary	Islamic	Student		First time	Voluntary	Low BP		No	No	No	No	No	Yes	No	No	No	No	No	No	No	No	No
86	2018-11-23	KMTC msambweni	20	18-25	Male	Single	Secondary/Tertiary	Christianity	Student		First time	Voluntary	Low BP		No	No	No	No	No	Yes	No	No	No	No	No	No	No	No	No
87	2018-11-23	KMTC msambweni	20	18-25	Female	Single	Secondary/Tertiary	Christianity	Student	O +ve	First time	Voluntary	Declined		No	No	No	No	No	No	No	No	No	Yes	No	No	No	No	No
88	2018-11-23	KMTC msambweni	26	26-30	Female	Single	Secondary/Tertiary	Christianity	Student	A +ve	First time	Voluntary	Low HB		No	Yes	No	No	No	No	No	No	No	No	No	No	No	No	No
89	2018-11-23	KMTC msambweni	20	18-25	Female	Single	Secondary/Tertiary	Christianity	Student	A +ve	First time	Voluntary	Low HB		No	Yes	No	No	No	No	No	No	No	No	No	No	No	No	No
90	2018-11-23	KMTC msambweni	21	18-25	Female	Single	Secondary/Tertiary	Christianity	Student	A +ve	First time	Voluntary	Low HB		No	Yes	No	No	No	No	No	No	No	No	No	No	No	No	No
91	2018-11-23	KMTC msambweni	26	26-30	Female	Single	Secondary/Tertiary	Christianity	Student	O +ve	First time	Voluntary	Low HB		No	Yes	No	No	No	No	No	No	No	No	No	No	No	No	No
92	2018-11-23	KMTC msambweni	25	18-25	Female	Single	Secondary/Tertiary	Islamic	Student	O +ve	First time	Voluntary	Low HB		No	Yes	No	No	No	No	No	No	No	No	No	No	No	No	No
93	2018-11-23	KMTC msambweni	23	18-25	Female	Single	Secondary/Tertiary	Christianity	Student	O +ve	First time	Voluntary	Low HB		No	Yes	No	No	No	No	No	No	No	No	No	No	No	No	No
94	2018-11-23	KMTC msambweni	19	18-25	Female	Single	Secondary/Tertiary	Christianity	Student	B +ve	First time	Voluntary	Low HB		No	Yes	No	No	No	No	No	No	No	No	No	No	No	No	No
95	2018-11-23	KMTC msambweni	26	26-30	Female	Single	Secondary/Tertiary	Christianity	Student	A +ve	First time	Voluntary	Low HB	Under weight	Yes	Yes	No	No	No	No	No	No	No	No	No	No	No	No	No
96	2018-11-23	KMTC msambweni	23	18-25	Female	Single	Secondary/Tertiary	Christianity	Student		First time	Voluntary	Under weight		Yes	No	No	No	No	No	No	No	No	No	No	No	No	No	No
97	2018-11-23	KSBTC	41	41-50	Male	Married	None/Primary	Islamic		A +ve	First time	FRD	PHX		No	No	Yes	No	No	No	No	No	No	No	No	No	No	No	No
98	2018-11-25	Redeemed church ukunda	27	26-30	Female	Single	Secondary/Tertiary	Christianity	Non-students		First time	Voluntary	Low HB		No	Yes	No	No	No	No	No	No	No	No	No	No	No	No	No
99	2018-11-25	Redeemed church ukunda	23	18-25	Female	Single	Secondary/Tertiary	Christianity		B +ve	Repeat	Voluntary	Low HB		No	Yes	No	No	No	No	No	No	No	No	No	No	No	No	No
100	2018-11-25	Redeemed church ukunda	20	18-25	Male	Single	Secondary/Tertiary	Christianity		O +ve	First time	Voluntary	Low HB		No	Yes	No	No	No	No	No	No	No	No	No	No	No	No	No
101	2018-11-25	Redeemed church ukunda	19	18-25	Male	Single	Secondary/Tertiary	Christianity		B +ve	First time	Voluntary	Low HB		No	Yes	No	No	No	No	No	No	No	No	No	No	No	No	No
102	2018-11-25	Redeemed church ukunda	36	31-40	Female	Married	None/Primary	Christianity	Non-students	B +ve	Repeat	Voluntary	Low HB		No	Yes	No	No	No	No	No	No	No	No	No	No	No	No	No
103	2018-11-25	Redeemed church ukunda			Female	Married	Secondary/Tertiary	Christianity	Non-students	B +ve	First time	Voluntary	Low HB		No	Yes	No	No	No	No	No	No	No	No	No	No	No	No	No
104	2018-11-25	Redeemed church ukunda	34	31-40	Female	Married	Secondary/Tertiary	Christianity	Non-students	A +ve	First time	Voluntary	Low HB		No	Yes	No	No	No	No	No	No	No	No	No	No	No	No	No
105	2018-11-25	Redeemed church ukunda	30	26-30	Female	Single	Secondary/Tertiary	Christianity	Non-students	O +ve	First time	Voluntary	Low HB		No	Yes	No	No	No	No	No	No	No	No	No	No	No	No	No
106	2018-11-25	Redeemed church ukunda	37	31-40	Female	Single	Secondary/Tertiary	Christianity	Non-students	O +ve	First time	Voluntary	Low HB		No	Yes	No	No	No	No	No	No	No	No	No	No	No	No	No
107	2018-11-25	Redeemed church ukunda	51	>50	Female	Married	Secondary/Tertiary	Christianity	Non-students	A +ve	First time	Voluntary	Low HB		No	Yes	No	No	No	No	No	No	No	No	No	No	No	No	No
108	2018-11-25	Redeemed church ukunda	52	>50	Female	Married	Secondary/Tertiary	Christianity		AB +ve	First time	Voluntary	Low HB		No	Yes	No	No	No	No	No	No	No	No	No	No	No	No	No
109	2018-11-25	Redeemed church ukunda	37	31-40	Female	Married		Christianity		O +ve	First time	Voluntary	Low HB		No	Yes	No	No	No	No	No	No	No	No	No	No	No	No	No
110	2018-11-25	Redeemed church ukunda	43	41-50	Female	Married			Non-students	O +ve	First time	Voluntary	Low HB		No	Yes	No	No	No	No	No	No	No	No	No	No	No	No	No
111	2018-11-25	Redeemed church ukunda	52	>50	Male	Married	Secondary/Tertiary	Christianity	Non-students	A +ve	Repeat	Voluntary	Low HB		No	Yes	No	No	No	No	No	No	No	No	No	No	No	No	No
112	2018-11-25	Redeemed church ukunda	37	31-40	Male	Single		Christianity		A -ve	Repeat	Voluntary	Low HB		No	Yes	No	No	No	No	No	No	No	No	No	No	No	No	No
113	2018-11-25	Redeemed church ukunda	52	>50	Male	Married	Secondary/Tertiary	Christianity	Non-students	O +ve	First time	Voluntary	Low HB		No	Yes	No	No	No	No	No	No	No	No	No	No	No	No	No
114	2018-11-25	Redeemed church ukunda	14	<16	Female	Single		Christianity		O +ve	First time	Voluntary	Low HB		No	Yes	No	No	No	No	No	No	No	No	No	No	No	No	No
115	2018-11-25	Redeemed church ukunda	43	41-50	Female	Single	Secondary/Tertiary	Christianity			First time	Voluntary	High BP		No	No	No	No	No	No	Yes	No	No	No	No	No	No	No	No
116	2018-11-25	Redeemed church ukunda	43	41-50	Male	Married	None/Primary	Christianity	Non-students		First time	Voluntary	High BP		No	No	No	No	No	No	Yes	No	No	No	No	No	No	No	No
117	2018-11-25	Redeemed church ukunda	47	41-50	Female	Married	Secondary/Tertiary	Christianity	Non-students	O +ve	First time	Voluntary	High BP		No	No	No	No	No	No	Yes	No	No	No	No	No	No	No	No
118	2018-11-25	Redeemed church ukunda	21	18-25	Male	Single	None/Primary	Christianity			Repeat		Low HB		No	Yes	No	No	No	No	No	No	No	No	No	No	No	No	No
119	2018-11-28	KSBTC	34	31-40	Female	Married	None/Primary	Christianity	Non-students		First time	FRD	Low HB		No	Yes	No	No	No	No	No	No	No	No	No	No	No	No	No
120	2018-11-29	KSBTC	34	31-40	Male	Married	Secondary/Tertiary	Islamic	Non-students		First time	FRD	PHX		No	No	Yes	No	No	No	No	No	No	No	No	No	No	No	No
121	2018-11-29	KSBTC	24	18-25	Female	Single	Secondary/Tertiary	Christianity	Non-students	O +ve	Repeat	Voluntary	Low HB		No	Yes	No	No	No	No	No	No	No	No	No	No	No	No	No
122	2018-11-29	KSBTC	44	41-50	Male	Married	Secondary/Tertiary	Islamic			Repeat	FRD	High BP		No	No	No	No	No	No	Yes	No	No	No	No	No	No	No	No
123	2018-11-29	KSBTC			Male	Single		Christianity			Repeat	FRD	Low BP		No	No	No	No	No	Yes	No	No	No	No	No	No	No	No	No
124	2018-11-29	KSBTC	30	26-30	Female			Islamic			First time	FRD	Low BP		No	No	No	No	No	Yes	No	No	No	No	No	No	No	No	No
125	2019-01-15	Base Titanium	26	26-30	Male	Single	Secondary/Tertiary	Christianity	Non-students	O +ve		Voluntary	Low HB		No	Yes	No	No	No	No	No	No	No	No	No	No	No	No	No
126	2019-01-15	Base Titanium	35	31-40	Female	Single	Secondary/Tertiary	Islamic		B +ve	First time	Voluntary	High PR		No	No	No	No	Yes	No	No	No	No	No	No	No	No	No	No
127	2019-01-16	Huduma Centre	38	31-40	Male	Married		Islamic	Non-students	B +ve		Voluntary	High PR		No	No	No	No	Yes	No	No	No	No	No	No	No	No	No	No
128	2019-01-17	Huduma Centre	19	18-25	Female	Single	Secondary/Tertiary	Christianity	Student		First time	Voluntary	Low HB		No	Yes	No	No	No	No	No	No	No	No	No	No	No	No	No
129	2019-01-17	Huduma Centre	45	41-50	Female	Married	None/Primary	Christianity	Non-students	O +ve	Repeat	Voluntary	Under weight		Yes	No	No	No	No	No	No	No	No	No	No	No	No	No	No
130	2019-01-17	Huduma Centre	55	>50	Male	Married	Secondary/Tertiary	Islamic	Non-students	O +ve	Repeat	Voluntary	High BP	PHX	No	No	Yes	No	No	No	Yes	No	No	No	No	No	No	No	No
131	2019-01-17	Huduma Centre	20	18-25	Female	Single	Secondary/Tertiary	Christianity	Student		First time	Voluntary	Low HB	PHX	No	Yes	Yes	No	No	No	No	No	No	No	No	No	No	No	No
132	2019-01-17	Huduma Centre	49	41-50	Male	Married	Secondary/Tertiary	Christianity	Non-students	B +ve	Repeat	Voluntary	Low HB		No	Yes	No	No	No	No	No	No	No	No	No	No	No	No	No
133	2019-01-17	Huduma Centre	49	41-50	Female	Married	Secondary/Tertiary	Christianity	Non-students			Voluntary	High BP	PHX	No	No	Yes	No	No	No	Yes	No	No	No	No	No	No	No	No
134	2019-01-17	Huduma Centre	22	18-25	Female	Single	Secondary/Tertiary	Christianity				Voluntary	Low PR	Under weight	Yes	No	No	Yes	No	No	No	No	No	No	No	No	No	No	No
135	2019-01-17	Huduma Centre	23	18-25	Male	Single	Secondary/Tertiary	Christianity	Student	A +ve		Voluntary	Low BP		No	No	No	No	No	Yes	No	No	No	No	No	No	No	No	No
136	2019-01-17	Huduma Centre	22	18-25	Male	Single	Secondary/Tertiary	Christianity	Student			Voluntary	Low BP		No	No	No	No	No	Yes	No	No	No	No	No	No	No	No	No
137	2019-01-17	Huduma Centre	30	26-30	Male	Single	Secondary/Tertiary	Christianity	Non-students		Repeat	Voluntary	PHX		No	No	Yes	No	No	No	No	No	No	No	No	No	No	No	No
138	2019-01-17	Huduma Centre			Female		Secondary/Tertiary	Christianity	Student	B +ve	Repeat	Voluntary	Low HB		No	Yes	No	No	No	No	No	No	No	No	No	No	No	No	No
139	2019-01-17	Huduma Centre	29	26-30	Male	Single	Secondary/Tertiary	Christianity	Non-students	O +ve	Repeat	Voluntary	Low BP		No	No	No	No	No	Yes	No	No	No	No	No	No	No	No	No
140	2019-01-16	Huduma Centre	41	41-50	Male					O +ve	Repeat	Voluntary	High BP		No	No	No	No	No	No	Yes	No	No	No	No	No	No	No	No
141	2019-01-16	Huduma Centre	35	31-40	Male	Married		Christianity	Non-students	A +ve	Repeat	Voluntary	Low BP	Low PR	No	No	No	Yes	No	Yes	No	No	No	No	No	No	No	No	No
142	2019-01-16	Huduma Centre	48	41-50	Male	Married		Christianity	Non-students		Repeat	Voluntary	High BP		No	No	No	No	No	No	Yes	No	No	No	No	No	No	No	No
143	2019-01-16	Huduma Centre	50	41-50	Male	Married		Christianity	Non-students	A +ve	Repeat	Voluntary	High BP		No	No	No	No	No	No	Yes	No	No	No	No	No	No	No	No
144	2019-01-16	Huduma Centre	35	31-40	Female	Single						Voluntary	Low HB		No	Yes	No	No	No	No	No	No	No	No	No	No	No	No	No
145	2019-01-16	Huduma Centre	44	41-50	Female	Single	Secondary/Tertiary	Christianity		A +ve	Repeat	Voluntary	PHX		No	No	Yes	No	No	No	No	No	No	No	No	No	No	No	No
146	2019-01-18	LungaLunga secondary	18	18-25	Male	Single	Secondary/Tertiary	Christianity	Student		First time	Voluntary	Low BP		No	No	No	No	No	Yes	No	No	No	No	No	No	No	No	No
147	2019-01-18	LungaLunga secondary	20	18-25	Female	Single	Secondary/Tertiary	Christianity		O +ve	First time	Voluntary	Low HB		No	Yes	No	No	No	No	No	No	No	No	No	No	No	No	No
148	2019-01-18	LungaLunga secondary	19	18-25	Female	Single	Secondary/Tertiary	Islamic		B +ve		Voluntary	Low HB		No	Yes	No	No	No	No	No	No	No	No	No	No	No	No	No
149	2019-01-18	LungaLunga secondary	17	16-17	Female	Single	Secondary/Tertiary	Christianity	Student	O +ve	First time	Voluntary	Low HB		No	Yes	No	No	No	No	No	No	No	No	No	No	No	No	No
150	2019-01-18	LungaLunga secondary	17	16-17	Male	Single	Secondary/Tertiary	Christianity	Student	O +ve	First time	Voluntary	Low HB		No	Yes	No	No	No	No	No	No	No	No	No	No	No	No	No
151	2019-01-18	LungaLunga secondary	17	16-17	Female	Single	Secondary/Tertiary	Christianity	Student	B +ve	First time	Voluntary	Low HB		No	Yes	No	No	No	No	No	No	No	No	No	No	No	No	No
152	2019-01-18	LungaLunga secondary	17	16-17	Female	Single	Secondary/Tertiary	Christianity	Student	O +ve	First time	Voluntary	Low HB		No	Yes	No	No	No	No	No	No	No	No	No	No	No	No	No
153	2019-01-18	LungaLunga secondary	18	18-25	Female	Single	Secondary/Tertiary	Christianity	Student	A +ve	First time	Voluntary	Low HB		No	Yes	No	No	No	No	No	No	No	No	No	No	No	No	No
154	2019-01-18	LungaLunga secondary	17	16-17	Male	Single	Secondary/Tertiary	Christianity	Student	B +ve	First time	Voluntary	Low HB		No	Yes	No	No	No	No	No	No	No	No	No	No	No	No	No
155	2019-01-18	LungaLunga secondary	33	31-40	Female	Single	Secondary/Tertiary	Christianity		O +ve	Repeat	Voluntary	Low HB		No	Yes	No	No	No	No	No	No	No	No	No	No	No	No	No
156	2019-01-18	LungaLunga secondary	22	18-25	Female	Single	Secondary/Tertiary	Christianity	Non-students	A +ve	Repeat	Voluntary	Low HB		No	Yes	No	No	No	No	No	No	No	No	No	No	No	No	No
157	2019-01-22	KSBTC	50	41-50	Female	Single	Secondary/Tertiary	Christianity	Non-students	O +ve	Repeat	FRD	Low HB		No	Yes	No	No	No	No	No	No	No	No	No	No	No	No	No
158	2019-01-23	KSBTC	56	>50	Female	Married	None/Primary	Islamic	Non-students	O +ve		FRD	Low HB	High PR	No	Yes	No	No	Yes	No	No	No	No	No	No	No	No	No	No
159	2019-01-24	KSBTC	46	41-50	Male	Single	None/Primary	Islamic	Non-students	O +ve	Repeat	FRD	High BP	PHX	No	No	Yes	No	No	No	Yes	No	No	No	No	No	No	No	No
160	2019-01-24	KSBTC	20	18-25	Female	Single	Secondary/Tertiary	Islamic		O +ve	Repeat	FRD	Low HB		No	Yes	No	No	No	No	No	No	No	No	No	No	No	No	No
161	2019-01-24	KSBTC	36	31-40	Male	Married	Secondary/Tertiary	Islamic	Non-students	O +ve	Repeat	FRD	High BP		No	No	No	No	No	No	Yes	No	No	No	No	No	No	No	No
162	2019-01-25	KSBTC	24	18-25	Female	Married	None/Primary	Islamic	Non-students		First time	FRD	Low HB	PHX	No	Yes	Yes	No	No	No	No	No	No	No	No	No	No	No	No
163	2019-01-25	KSBTC	40	31-40	Male	Married	Secondary/Tertiary	Christianity	Non-students		First time	FRD	High PR		No	No	No	No	Yes	No	No	No	No	No	No	No	No	No	No
164	2019-01-27	Tiwi Redeemed	33	31-40	Male	Married	None/Primary	Christianity		A +ve	Repeat	Voluntary	PHX		No	No	Yes	No	No	No	No	No	No	No	No	No	No	No	No
165	2019-01-27	Tiwi Redeemed	53	>50	Female	Married		Christianity	Non-students		First time	Voluntary	High BP		No	No	No	No	No	No	Yes	No	No	No	No	No	No	No	No
166	2019-01-28	KSBTC	50	41-50	Female	Single	Secondary/Tertiary	Christianity	Non-students	O +ve		FRD	Low HB		No	Yes	No	No	No	No	No	No	No	No	No	No	No	No	No
167	2019-01-28	KSBTC	29	26-30	Female	Married	None/Primary	Islamic			First time	FRD	Low HB		No	Yes	No	No	No	No	No	No	No	No	No	No	No	No	No
168	2019-01-29	KSBTC	42	41-50	Male	Single	None/Primary	Islamic			Repeat	FRD	Short inter-donation interval		No	No	No	No	No	No	No	No	No	No	No	No	Yes	No	No
169	2019-01-29	KSBTC	18	18-25	Male	Single	None/Primary	Islamic	Non-students		First time	FRD	Low HB		No	Yes	No	No	No	No	No	No	No	No	No	No	No	No	No
170	2019-01-29	KSBTC	44	41-50	Male	Married	None/Primary	Islamic			First time	FRD	Low HB		No	Yes	No	No	No	No	No	No	No	No	No	No	No	No	No
171	2019-01-29	KSBTC	33	31-40	Male	Single	None/Primary	Islamic				FRD	High BP	High PR	No	No	No	No	Yes	No	Yes	No	No	No	No	No	No	No	No
172	2019-01-29	KSBTC	33	31-40	Male	Married	None/Primary	Islamic			First time	FRD	PHX		No	No	Yes	No	No	No	No	No	No	No	No	No	No	No	No
173	2019-01-30	KSBTC	36	31-40	Male	Married	Secondary/Tertiary	Islamic				FRD	PHX		No	No	Yes	No	No	No	No	No	No	No	No	No	No	No	No
174	2019-01-31	Magaoni base	17	16-17	Female	Single	Secondary/Tertiary	Christianity	Student		First time	Voluntary	Low HB		No	Yes	No	No	No	No	No	No	No	No	No	No	No	No	No
175	2019-01-31	Magaoni base	18	18-25	Female	Single	Secondary/Tertiary	Islamic	Student		First time	Voluntary	PHX		No	No	No	No	No	No	No	No	No	No	No	No	No	No	No
176	2019-01-31	Magaoni base	19	18-25	Female	Single	Secondary/Tertiary	Christianity	Student		First time	Voluntary	Under weight		Yes	No	No	No	No	No	No	No	No	No	No	No	No	No	No
177	2019-01-31	Magaoni base	16	16-17	Female	Single	Secondary/Tertiary	Christianity	Student		First time	Voluntary	Under weight		Yes	No	No	No	No	No	No	No	No	No	No	No	No	No	No
178	2019-01-31	Magaoni base	18	18-25	Female	Single	Secondary/Tertiary	Islamic	Student		First time	Voluntary	Low HB		No	Yes	No	No	No	No	No	No	No	No	No	No	No	No	No
179	2019-01-31	Magaoni base	16	16-17	Female	Single	Secondary/Tertiary	Islamic	Student		First time	Voluntary	High PR		No	No	No	No	Yes	No	No	No	No	No	No	No	No	No	No
180	2019-01-31	Magaoni base	16	16-17	Female	Single	Secondary/Tertiary	Christianity	Student		First time	Voluntary	PHX		No	No	Yes	No	No	No	No	No	No	No	No	No	No	No	No
181	2019-01-31	Magaoni base	17	16-17	Male	Single	Secondary/Tertiary	Islamic	Student		First time	Voluntary	Under weight		Yes	No	No	No	No	No	No	No	No	No	No	No	No	No	No
182	2019-01-31	Magaoni base	17	16-17	Male	Single	Secondary/Tertiary	Islamic	Student		First time	Voluntary	Low HB		No	Yes	No	No	No	No	No	No	No	No	No	No	No	No	No
183	2019-01-31	Magaoni base	17	16-17	Female	Single	Secondary/Tertiary	Islamic	Student		First time	Voluntary	Low HB		No	Yes	No	No	No	No	No	No	No	No	No	No	No	No	No
184	2019-02-03	FPFK church	31	31-40	Male	Single	Secondary/Tertiary	Christianity	Non-students	O +ve	Repeat	Voluntary	PHX		No	No	Yes	No	No	No	No	No	No	No	No	No	No	No	No
185	2019-02-03	FPFK church	23	18-25	Male	Single	None/Primary	Christianity	Non-students	B +ve	First time	Voluntary	High BP		No	No	No	No	No	No	Yes	No	No	No	No	No	No	No	No
186	2019-02-03	FPFK church	47	41-50	Female	Married	Secondary/Tertiary	Christianity	Non-students	A +ve	Repeat	Voluntary	High BP		No	No	No	No	No	No	Yes	No	No	No	No	No	No	No	No
187	2019-02-03	FPFK church	30	26-30	Female	Single		Christianity		O +ve	First time	Voluntary	Low HB		No	Yes	No	No	No	No	No	No	No	No	No	No	No	No	No
188	2019-02-03	FPFK church	35	31-40	Female	Married		Christianity	Non-students		First time	Voluntary	Low HB		No	Yes	No	No	No	No	No	No	No	No	No	No	No	No	No
189	2019-02-03	FPFK church	25	18-25	Female	Single	Secondary/Tertiary	Christianity	Non-students	AB +ve	First time	Voluntary	Low HB		No	Yes	No	No	No	No	No	No	No	No	No	No	No	No	No
190	2019-02-03	FPFK church	23	18-25	Female	Single	Secondary/Tertiary	Christianity	Student	O +ve		Voluntary	Low HB		No	Yes	No	No	No	No	No	No	No	No	No	No	No	No	No
191	2019-02-03	FPFK church	27	26-30	Female	Single	None/Primary	Christianity	Non-students	O +ve	Repeat	Voluntary	Low HB		No	Yes	No	No	No	No	No	No	No	No	No	No	No	No	No
192	2019-02-04	KSBTC	41	41-50	Male	Married	None/Primary	Islamic				FRD	Low HB		No	Yes	No	No	No	No	No	No	No	No	No	No	No	No	No
193	2019-02-04	KSBTC	38	31-40	Male	Married	None/Primary	Islamic					Low HB		No	Yes	No	No	No	No	No	No	No	No	No	No	No	No	No
194	2019-02-04	Mwamzandi	17	16-17	Female	Single	Secondary/Tertiary	Christianity	Student		First time	Voluntary	Low HB		No	Yes	No	No	No	No	No	No	No	No	No	No	No	No	No
195	2019-02-04	Mwamzandi	17	16-17	Female	Single	Secondary/Tertiary	Islamic	Student		First time	Voluntary	Low HB		No	Yes	No	No	No	No	No	No	No	No	No	No	No	No	No
196	2019-02-04	Mwamzandi	21	18-25	Female	Single	Secondary/Tertiary	Christianity	Student		First time	Voluntary	Low HB		No	Yes	No	No	No	No	No	No	No	No	No	No	No	No	No
197	2019-02-04	Mwamzandi	17	16-17	Female	Single	Secondary/Tertiary	Islamic	Student		First time	Voluntary	Low HB		No	Yes	No	No	No	No	No	No	No	No	No	No	No	No	No
198	2019-02-04	Mwamzandi	16	16-17	Female	Single	Secondary/Tertiary	Islamic	Student		First time	Voluntary	Low HB		No	Yes	No	No	No	No	No	No	No	No	No	No	No	No	No
199	2019-02-04	Mwamzandi	17	16-17	Female	Single	Secondary/Tertiary	Islamic	Student		First time	Voluntary	Low HB		No	Yes	No	No	No	No	No	No	No	No	No	No	No	No	No
200	2019-02-04	Mwamzandi	17	16-17	Female	Single	Secondary/Tertiary	Christianity	Student		First time	Voluntary	Low HB		No	Yes	No	No	No	No	No	No	No	No	No	No	No	No	No
201	2019-02-04	Mwamzandi	16	16-17	Female	Single	Secondary/Tertiary	Islamic	Student		First time	Voluntary	Low HB		No	Yes	No	No	No	No	No	No	No	No	No	No	No	No	No
202	2019-02-04	Mwamzandi	16	16-17	Female	Single	Secondary/Tertiary	Islamic	Student		First time	Voluntary	Low HB	Under weight	Yes	Yes	No	No	No	No	No	No	No	No	No	No	No	No	No
203	2019-02-04	Mwamzandi	18	18-25	Female	Single	Secondary/Tertiary	Islamic	Student		First time	Voluntary	Low HB		No	Yes	No	No	No	No	No	No	No	No	No	No	No	No	No
204	2019-02-04	Mwamzandi	17	16-17	Female	Single	Secondary/Tertiary	Islamic	Student		First time	Voluntary	Low HB		No	Yes	No	No	No	No	No	No	No	No	No	No	No	No	No
205	2019-02-04	Mwamzandi	18	18-25	Female	Single	Secondary/Tertiary	Islamic	Student		First time	Voluntary	Low HB		No	Yes	No	No	No	No	No	No	No	No	No	No	No	No	No
206	2019-02-04	Mwamzandi	16	16-17	Female	Single	Secondary/Tertiary	Islamic	Student		First time	Voluntary	Low HB		No	Yes	No	No	No	No	No	No	No	No	No	No	No	No	No
207	2019-02-04	Mwamzandi	17	16-17	Female	Single	Secondary/Tertiary	Islamic	Student		First time	Voluntary	PHX		No	No	Yes	No	No	No	No	No	No	No	No	No	No	No	No
208	2019-02-04	Mwamzandi	17	16-17	Female	Single	Secondary/Tertiary	Islamic	Student		First time	Voluntary	PHX		No	No	Yes	No	No	No	No	No	No	No	No	No	No	No	No
209	2019-02-04	Mwamzandi	16	16-17	Female	Single	Secondary/Tertiary	Islamic	Student		First time	Voluntary	Low HB		No	Yes	No	No	No	No	No	No	No	No	No	No	No	No	No
210	2019-02-04	Mwamzandi	18	18-25	Female	Single	Secondary/Tertiary	Islamic	Student		First time	Voluntary	Low HB		No	Yes	No	No	No	No	No	No	No	No	No	No	No	No	No
211	2019-02-04	Mwamzandi	19	18-25	Female	Single	Secondary/Tertiary	Islamic	Student		First time	Voluntary	Low HB		No	Yes	No	No	No	No	No	No	No	No	No	No	No	No	No
212	2019-02-04	Mwamzandi	17	16-17	Female	Single	Secondary/Tertiary	Christianity	Student		First time	Voluntary	Low HB		No	Yes	No	No	No	No	No	No	No	No	No	No	No	No	No
213	2019-02-04	Mwamzandi	20	18-25	Female	Single	Secondary/Tertiary	Islamic	Student		First time	Voluntary	PHX		No	No	Yes	No	No	No	No	No	No	No	No	No	No	No	No
214	2019-02-05	KSBTC	20	18-25	Male	Married	None/Primary	Islamic	Non-students		First time	FRD	PHX		No	No	Yes	No	No	No	No	No	No	No	No	No	No	No	No
215	2019-02-05	KSBTC	35	31-40	Male	Married	Secondary/Tertiary	Islamic	Non-students	O +ve	Repeat	FRD	Low HB		No	Yes	No	No	No	No	No	No	No	No	No	No	No	No	No
216	2019-02-05	KSBTC	26	26-30	Male	Married	Secondary/Tertiary	Christianity				FRD	High BP		No	No	No	No	No	No	Yes	No	No	No	No	No	No	No	No
217	2019-02-05	KSBTC	46	41-50	Male	Married		Islamic	Non-students		Repeat	FRD	Low HB		No	Yes	No	No	No	No	No	No	No	No	No	No	No	No	No
218	2019-02-05	KSBTC	22	18-25	Female	Married	None/Primary	Islamic			First time	FRD	Low HB		No	Yes	No	No	No	No	No	No	No	No	No	No	No	No	No
219	2019-02-05	KSBTC			Male	Married	None/Primary	Islamic	Non-students			FRD	Invisible veins		No	No	No	No	No	No	No	Yes	No	No	No	No	No	No	No
220	2019-02-06	KSBTC	38	31-40	Male	Married	None/Primary	Islamic				FRD	Low HB		No	Yes	No	No	No	No	No	No	No	No	No	No	No	No	No
221	2019-02-06	Dr. Babla Secondary	19	18-25	Female	Single	Secondary/Tertiary	Christianity	Student		First time	Voluntary	Low HB	High PR	No	Yes	No	No	Yes	No	No	No	No	No	No	No	No	No	No
222	2019-02-06	Dr. Babla Secondary	17	16-17	Female	Single	Secondary/Tertiary	Islamic	Student	O -ve	First time	Voluntary	Low HB		No	Yes	No	No	No	No	No	No	No	No	No	No	No	No	No
223	2019-02-06	Dr. Babla Secondary	17	16-17	Female	Single	Secondary/Tertiary	Islamic	Student	O +ve	First time	Voluntary	Low HB		No	Yes	No	No	No	No	No	No	No	No	No	No	No	No	No
224	2019-02-06	Dr. Babla Secondary	20	18-25	Female	Single	Secondary/Tertiary	Islamic	Student		First time	Voluntary	Low HB		No	Yes	No	No	No	No	No	No	No	No	No	No	No	No	No
225	2019-02-06	Dr. Babla Secondary	17	16-17	Female	Single	Secondary/Tertiary	Christianity	Student		First time	Voluntary	Low HB		No	Yes	No	No	No	No	No	No	No	No	No	No	No	No	No
226	2019-02-06	Dr. Babla Secondary	18	18-25	Female	Single	Secondary/Tertiary	Islamic	Student		First time	Voluntary	Low HB		No	Yes	No	No	No	No	No	No	No	No	No	No	No	No	No
227	2019-02-06	Dr. Babla Secondary	17	16-17	Female	Single	Secondary/Tertiary	Islamic	Student	O +ve	First time	Voluntary	Low HB		No	Yes	No	No	No	No	No	No	No	No	No	No	No	No	No
228	2019-02-06	Dr. Babla Secondary	17	16-17	Female	Single	Secondary/Tertiary	Christianity	Student		First time	Voluntary	Low HB		No	Yes	No	No	No	No	No	No	No	No	No	No	No	No	No
229	2019-02-06	Dr. Babla Secondary	20	18-25	Female	Single	Secondary/Tertiary	Christianity	Student		First time	Voluntary	Low HB		No	Yes	No	No	No	No	No	No	No	No	No	No	No	No	No
230	2019-02-06	Dr. Babla Secondary	19	18-25	Female	Single	Secondary/Tertiary	Christianity	Student		First time	Voluntary	Low HB		No	Yes	No	No	No	No	No	No	No	No	No	No	No	No	No
231	2019-02-06	Dr. Babla Secondary	17	16-17	Female	Single	Secondary/Tertiary	Christianity	Student		First time	Voluntary	Under weight		Yes	No	No	No	No	No	No	No	No	No	No	No	No	No	No
232	2019-02-06	Dr. Babla Secondary	19	18-25	Female	Single	Secondary/Tertiary	Islamic	Student		First time	Voluntary	Low HB		No	Yes	No	No	No	No	No	No	No	No	No	No	No	No	No
233	2019-02-06	Dr. Babla Secondary	16	16-17	Female	Single	Secondary/Tertiary	Christianity	Student		First time	Voluntary	Low HB		No	Yes	No	No	No	No	No	No	No	No	No	No	No	No	No
234	2019-02-06	Dr. Babla Secondary	19	18-25	Female	Single	Secondary/Tertiary	Christianity	Student		First time	Voluntary	Low HB		No	Yes	No	No	No	No	No	No	No	No	No	No	No	No	No
235	2019-02-06	Dr. Babla Secondary	17	16-17	Female	Single	Secondary/Tertiary	Islamic	Student		First time	Voluntary	Low HB		No	Yes	No	No	No	No	No	No	No	No	No	No	No	No	No
236	2019-02-06	Dr. Babla Secondary	19	18-25	Female	Single	Secondary/Tertiary	Christianity	Student		First time	Voluntary	High PR		No	No	No	No	Yes	No	No	No	No	No	No	No	No	No	No
237	2019-02-06	Dr. Babla Secondary	16	16-17	Female	Single	Secondary/Tertiary	Christianity	Student		First time	Voluntary	Low BP		No	No	No	No	No	Yes	No	No	No	No	No	No	No	No	No
238	2019-02-06	Dr. Babla Secondary	19	18-25	Female	Single	Secondary/Tertiary	Christianity	Student		First time	Voluntary	Low BP		No	No	No	No	No	Yes	No	No	No	No	No	No	No	No	No
239	2019-02-06	Dr. Babla Secondary	18	18-25	Female	Single	Secondary/Tertiary	Christianity	Student		First time	Voluntary	High PR		No	No	No	No	Yes	No	No	No	No	No	No	No	No	No	No
240	2019-02-06	Dr. Babla Secondary	17	16-17	Female	Single	Secondary/Tertiary	Christianity	Student		First time	Voluntary	High PR		No	No	No	No	Yes	No	No	No	No	No	No	No	No	No	No
241	2019-02-06	Dr. Babla Secondary	17	16-17	Female	Single	Secondary/Tertiary	Christianity	Student		Repeat	Voluntary	High PR		No	No	No	No	Yes	No	No	No	No	No	No	No	No	No	No
242	2019-02-06	Dr. Babla Secondary	16	16-17	Female	Single	Secondary/Tertiary	Islamic	Student		First time	Voluntary	High PR		No	No	No	No	Yes	No	No	No	No	No	No	No	No	No	No
243	2019-02-06	Dr. Babla Secondary	17	16-17	Female	Single	Secondary/Tertiary	Islamic	Student		First time	Voluntary	High PR		No	No	No	No	Yes	No	No	No	No	No	No	No	No	No	No
244	2019-02-06	Dr. Babla Secondary	16	16-17	Female	Single	Secondary/Tertiary	Christianity	Student		First time	Voluntary	High PR		No	No	No	No	Yes	No	No	No	No	No	No	No	No	No	No
245	2019-02-06	Dr. Babla Secondary	19	18-25	Female	Single	Secondary/Tertiary	Christianity	Student		First time	Voluntary	High PR		No	No	No	No	Yes	No	No	No	No	No	No	No	No	No	No
246	2019-02-06	Dr. Babla Secondary	19	18-25	Female	Single	Secondary/Tertiary	Christianity	Student			Voluntary	High PR		No	No	No	No	Yes	No	No	No	No	No	No	No	No	No	No
247	2019-02-06	Dr. Babla Secondary			Female	Single	Secondary/Tertiary	Christianity	Student		Repeat	Voluntary	High PR		No	No	No	No	Yes	No	No	No	No	No	No	No	No	No	No
248	2019-02-06	Dr. Babla Secondary	16	16-17	Female	Single	Secondary/Tertiary	Christianity	Student			Voluntary	High PR		No	No	No	No	Yes	No	No	No	No	No	No	No	No	No	No
249	2019-02-06	Dr. Babla Secondary	18	18-25	Female	Single	Secondary/Tertiary	Christianity	Student			Voluntary	High PR		No	No	No	No	Yes	No	No	No	No	No	No	No	No	No	No
250	2019-02-06	Dr. Babla Secondary	17	16-17	Female	Single	Secondary/Tertiary	Islamic	Student			Voluntary	Low HB		No	Yes	No	No	No	No	No	No	No	No	No	No	No	No	No
251	2019-02-07	KSBTC	26	26-30	Female	Single	Secondary/Tertiary	Islamic	Non-students			FRD	PHX		No	No	Yes	No	No	No	No	No	No	No	No	No	No	No	No
252	2019-02-07	KSBTC	27	26-30	Male	Single	None/Primary	Islamic	Non-students		First time	FRD	High BP		No	No	No	No	No	No	Yes	No	No	No	No	No	No	No	No
253	2019-02-08	KSBTC	21	18-25	Female	Single	Secondary/Tertiary	Christianity	Non-students		First time	FRD	Low HB		No	Yes	No	No	No	No	No	No	No	No	No	No	No	No	No
254	2019-02-08	KSBTC	53	>50	Male	Married		Islamic			First time	FRD	Low HB		No	Yes	No	No	No	No	No	No	No	No	No	No	No	No	No
255	2019-02-08	KSBTC	47	41-50	Male	Married	Secondary/Tertiary	Islamic	Non-students		Repeat	FRD	Low HB		No	Yes	No	No	No	No	No	No	No	No	No	No	No	No	No
256	2019-02-11	Mkwakwani	15	<16	Male	Single	Secondary/Tertiary	Christianity	Student		First time	Voluntary	Age related reasons		No	No	No	No	No	No	No	No	No	No	No	Yes	No	No	No
257	2019-02-11	Mkwakwani	15	<16	Male	Single	Secondary/Tertiary	Islamic	Student		First time	Voluntary	Age related reasons	Under weight	Yes	No	No	No	No	No	No	No	No	No	No	Yes	No	No	No
258	2019-02-11	Mkwakwani	17	16-17	Female	Single	Secondary/Tertiary	Islamic	Student			Voluntary	High PR		No	No	No	No	Yes	No	No	No	No	No	No	No	No	No	No
259	2019-02-11	Mkwakwani	18	18-25	Male	Single	Secondary/Tertiary	Islamic	Student		First time	Voluntary	PHX		No	No	Yes	No	No	No	No	No	No	No	No	No	No	No	No
260	2019-02-11	Mkwakwani	18	18-25	Female	Single	Secondary/Tertiary	Islamic	Student		First time	Voluntary	Low HB		No	Yes	No	No	No	No	No	No	No	No	No	No	No	No	No
261	2019-02-11	Mkwakwani	21	18-25	Female	Single	Secondary/Tertiary	Islamic	Student		First time	Voluntary	Low HB		No	Yes	No	No	No	No	No	No	No	No	No	No	No	No	No
262	2019-02-11	Mkwakwani	18	18-25	Female	Single	Secondary/Tertiary	Islamic	Student		First time	Voluntary	Low HB		No	Yes	No	No	No	No	No	No	No	No	No	No	No	No	No
263	2019-02-11	Mkwakwani	16	16-17	Female	Single	Secondary/Tertiary	Islamic	Student		First time	Voluntary	Low HB		No	Yes	No	No	No	No	No	No	No	No	No	No	No	No	No
264	2019-02-11	Mkwakwani	16	16-17	Female	Single	Secondary/Tertiary	Christianity	Student		First time	Voluntary	Low HB		No	Yes	No	No	No	No	No	No	No	No	No	No	No	No	No
265	2019-02-11	Mkwakwani	19	18-25	Female	Single	Secondary/Tertiary	Christianity	Student		First time	Voluntary	Low HB		No	Yes	No	No	No	No	No	No	No	No	No	No	No	No	No
266	2019-02-11	Mkwakwani	18	18-25	Female	Single	Secondary/Tertiary	Islamic	Student		First time	Voluntary	Low HB		No	Yes	No	No	No	No	No	No	No	No	No	No	No	No	No
267	2019-02-11	Mkwakwani	17	16-17	Female	Single	Secondary/Tertiary	Christianity	Student		First time	Voluntary	Low HB		No	Yes	No	No	No	No	No	No	No	No	No	No	No	No	No
268	2019-02-11	Mkwakwani	19	18-25	Female	Single	Secondary/Tertiary	Islamic	Student		First time	Voluntary	Low HB		No	Yes	No	No	No	No	No	No	No	No	No	No	No	No	No
269	2019-02-11	Mkwakwani	17	16-17	Female	Single	Secondary/Tertiary	Christianity	Student		First time	Voluntary	Low HB		No	Yes	No	No	No	No	No	No	No	No	No	No	No	No	No
270	2019-02-11	Mkwakwani	18	18-25	Female	Single	Secondary/Tertiary	Islamic	Student		First time	Voluntary	Low HB		No	Yes	No	No	No	No	No	No	No	No	No	No	No	No	No
271	2019-02-11	Mkwakwani	18	18-25	Female	Single	Secondary/Tertiary	Christianity	Student		First time	Voluntary	Low HB		No	Yes	No	No	No	No	No	No	No	No	No	No	No	No	No
272	2019-02-11	Mkwakwani	15	<16	Male	Single	Secondary/Tertiary	Islamic	Student		First time	Voluntary	Low HB	Age related reasons	No	No	No	No	No	No	No	No	No	No	No	Yes	No	No	No
273	2019-02-11	Mkwakwani	19	18-25	Male	Single	Secondary/Tertiary	Christianity	Student		First time	Voluntary	Low HB		No	Yes	No	No	No	No	No	No	No	No	No	No	No	No	No
274	2019-02-11	Mkwakwani	17	16-17	Female	Single	Secondary/Tertiary	Christianity	Student		First time	Voluntary	Low HB		No	Yes	No	No	No	No	No	No	No	No	No	No	No	No	No
275	2019-02-11	Mkwakwani	16	16-17	Female	Single	Secondary/Tertiary	Christianity	Student		First time	Voluntary	High PR		No	No	No	No	Yes	No	No	No	No	No	No	No	No	No	No
276	2019-02-11	Mkwakwani	17	18-25	Female	Single	Secondary/Tertiary	Islamic	Student		First time	Voluntary	High PR		No	No	No	No	Yes	No	No	No	No	No	No	No	No	No	No
277	2019-02-11	Mkwakwani	16	16-17	Female	Single	Secondary/Tertiary	Islamic	Student		First time	Voluntary	Low HB		No	Yes	No	No	No	No	No	No	No	No	No	No	No	No	No
278	2019-02-12	KSBTC	32	31-40	Male	Married	None/Primary	Islamic	Non-students			FRD	Low PR		No	No	No	No	No	No	No	No	No	No	No	No	No	No	No
279	2019-02-12	Gombato Boys	16	16-17	Male	Single	Secondary/Tertiary	Christianity	Student			Voluntary	PHX		No	No	Yes	No	No	No	No	No	No	No	No	No	No	No	No
280	2019-02-12	Gombato Boys	15	<16	Male	Single	Secondary/Tertiary	Islamic	Student		First time	Voluntary	Low HB	Age related reasons	No	No	No	No	No	No	No	No	No	No	No	Yes	No	No	No
281	2019-02-12	Gombato Boys	15	<16	Male	Single	Secondary/Tertiary	Islamic	Student		First time	Voluntary	Low HB	Age related reasons	No	No	No	No	No	No	No	No	No	No	No	Yes	No	No	No
282	2019-02-12	Gombato Boys	16	16-17	Male	Single	Secondary/Tertiary	Islamic	Student		First time	Voluntary	PHX		No	No	Yes	No	No	No	No	No	No	No	No	No	No	No	No
283	2019-02-13	KSBTC	26	26-30	Male	Married	None/Primary	Islamic	Non-students		First time	FRD	Low HB		No	Yes	No	No	No	No	No	No	No	No	No	No	No	No	No
284	2019-02-13	KSBTC	47	41-50	Male	Married	None/Primary	Islamic	Non-students			FRD	High PR		No	No	No	No	Yes	No	No	No	No	No	No	No	No	No	No
285	2019-02-13	KSBTC	30	26-30	Female	Married	None/Primary	Christianity	Non-students	O +ve		FRD	High PR		No	No	No	No	Yes	No	No	No	No	No	No	No	No	No	No
286	2019-02-13	KSBTC	27	26-30	Male	Single	Secondary/Tertiary	Islamic			Repeat	FRD	PHX		No	No	Yes	No	No	No	No	No	No	No	No	No	No	No	No
287	2019-02-21	Naivas Ukunda	28	26-30	Female	Single	Secondary/Tertiary	Christianity		O +ve	Repeat	Voluntary	Short inter-donation interval		No	No	No	No	No	No	No	No	No	No	No	No	Yes	No	No
288	2019-02-21	Naivas Ukunda	20	18-25	Female	Single	Secondary/Tertiary	Christianity		B +ve	First time	Voluntary	Low HB		No	Yes	No	No	No	No	No	No	No	No	No	No	No	No	No
289	2019-02-21	Naivas Ukunda	29	26-30	Female	Married	Secondary/Tertiary	Christianity		O +ve	First time	Voluntary	Low HB		No	Yes	No	No	No	No	No	No	No	No	No	No	No	No	No
290	2019-02-21	Naivas Ukunda	25	18-25	Female	Single	Secondary/Tertiary	Christianity		A +ve	First time	Voluntary	Low HB		No	Yes	No	No	No	No	No	No	No	No	No	No	No	No	No
291	2019-02-21	Naivas Ukunda	29	26-30	Female	Single	Secondary/Tertiary	Christianity	Non-students	O +ve	First time	Voluntary	Low HB		No	Yes	No	No	No	No	No	No	No	No	No	No	No	No	No
292	2019-02-21	Naivas Ukunda	22	18-25	Female	Single	Secondary/Tertiary	Christianity	Student	A +ve		Voluntary	Low HB		No	Yes	No	No	No	No	No	No	No	No	No	No	No	No	No
293	2019-02-21	Naivas Ukunda	21	18-25	Female	Single	Secondary/Tertiary	Christianity	Student	O +ve		Voluntary	Low HB		No	Yes	No	No	No	No	No	No	No	No	No	No	No	No	No
294	2019-02-21	Naivas Ukunda	18	18-25	Female	Single	Secondary/Tertiary	Christianity		O +ve		Voluntary	Low HB		No	Yes	No	No	No	No	No	No	No	No	No	No	No	No	No
295	2019-02-21	Naivas Ukunda			Female	Single	Secondary/Tertiary	Christianity				Voluntary	Low HB		No	Yes	No	No	No	No	No	No	No	No	No	No	No	No	No
296	2019-02-21	Naivas Ukunda	29	26-30	Female	Single	Secondary/Tertiary	Christianity	Non-students	B +ve	First time	Voluntary	PHX		No	No	Yes	No	No	No	No	No	No	No	No	No	No	No	No
297	2019-02-21	Naivas Ukunda	33	31-40	Female	Single	Secondary/Tertiary	Christianity	Non-students			Voluntary	High BP		No	No	No	No	No	No	Yes	No	No	No	No	No	No	No	No
298	2019-02-21	Naivas Ukunda	25	18-25	Male	Married	Secondary/Tertiary	Christianity	Non-students			Voluntary	Low PR		No	No	No	No	No	No	No	No	No	No	No	No	No	No	No
299	2019-02-21	Naivas Ukunda	24	18-25	Male		None/Primary	Islamic	Non-students		First time	Voluntary	High PR		No	No	No	No	Yes	No	No	No	No	No	No	No	No	No	No
300	2019-02-22	KSBTC	42	41-50	Female	Married	None/Primary	Islamic	Non-students			FRD	Low HB		No	Yes	No	No	No	No	No	No	No	No	No	No	No	No	No
301	2019-02-22	KSBTC	48	41-50	Male	Married	None/Primary	Islamic		O +ve	Repeat	FRD	Low HB		No	Yes	No	No	No	No	No	No	No	No	No	No	No	No	No
302	2019-02-22	KSBTC	24	18-25	Female	Single	Secondary/Tertiary	Islamic				FRD	PHX		No	No	Yes	No	No	No	No	No	No	No	No	No	No	No	No
303	2019-02-25	KSBTC	24	18-25	Female	Married	Secondary/Tertiary	Christianity			First time	FRD	Low HB		No	Yes	No	No	No	No	No	No	No	No	No	No	No	No	No
304	2019-02-26	Marianist Ukunda	19	18-25	Male	Single	Secondary/Tertiary	Christianity			First time	Voluntary	High PR		No	No	No	No	Yes	No	No	No	No	No	No	No	No	No	No
305	2019-02-26	Marianist Ukunda	28	26-30	Male	Single	Secondary/Tertiary	Christianity	Non-students		Repeat	Voluntary	High BP		No	No	No	No	No	No	Yes	No	No	No	No	No	No	No	No
306	2019-02-26	Marianist Ukunda	39	31-40	Female			Christianity	Student		First time	Voluntary	PHX		No	No	Yes	No	No	No	No	No	No	No	No	No	No	No	No
307	2019-02-26	Marianist Ukunda	20	18-25	Female	Single		Christianity	Student	A +ve	Repeat	Voluntary	Low HB		No	Yes	No	No	No	No	No	No	No	No	No	No	No	No	No
308	2019-02-26	Marianist Ukunda	19	18-25	Female	Single	Secondary/Tertiary	Christianity	Student	A +ve	First time	Voluntary	Low HB		No	Yes	No	No	No	No	No	No	No	No	No	No	No	No	No
309	2019-02-26	Marianist Ukunda	20	18-25	Female	Single	Secondary/Tertiary	Christianity	Student				High PR		No	No	No	No	Yes	No	No	No	No	No	No	No	No	No	No
310	2019-02-26	Marianist Ukunda	18	18-25	Female	Single		Christianity	Student		First time	Voluntary	High PR		No	No	No	No	Yes	No	No	No	No	No	No	No	No	No	No
311	2019-02-26	Marianist Ukunda	18	18-25	Female	Single		Islamic	Student	O +ve	Repeat	Voluntary	Low HB		No	Yes	No	No	No	No	No	No	No	No	No	No	No	No	No
312	2019-02-26	Marianist Ukunda	24	18-25	Male	Single	Secondary/Tertiary	Islamic	Student	O +ve	First time	Voluntary	Low HB		No	Yes	No	No	No	No	No	No	No	No	No	No	No	No	No
313	2019-02-26	Marianist Ukunda	20	18-25	Female	Single	Secondary/Tertiary	Christianity	Student	O +ve	First time	Voluntary	Low HB		No	Yes	No	No	No	No	No	No	No	No	No	No	No	No	No
314	2019-02-26	Marianist Ukunda	21	18-25	Male	Single	Secondary/Tertiary	Christianity	Student	O +ve		Voluntary	Low HB		No	Yes	No	No	No	No	No	No	No	No	No	No	No	No	No
315	2019-02-27	KSBTC	27	26-30	Female	Married	Secondary/Tertiary	Islamic			Repeat	FRD	Low HB		No	Yes	No	No	No	No	No	No	No	No	No	No	No	No	No
316	2019-02-28	Bongwe Secondary	18	18-25	Male	Single	Secondary/Tertiary	Christianity	Student		First time	Voluntary	Low HB		No	Yes	No	No	No	No	No	No	No	No	No	No	No	No	No
317	2019-02-28	Bongwe Secondary	16	16-17	Male	Single	Secondary/Tertiary	Islamic	Student		First time	Voluntary	High PR		No	No	No	No	Yes	No	No	No	No	No	No	No	No	No	No
318	2019-02-28	Bongwe Secondary	16	16-17	Female	Single	Secondary/Tertiary	Christianity	Student		First time	Voluntary	High PR		No	No	No	No	Yes	No	No	No	No	No	No	No	No	No	No
319	2019-02-28	Bongwe Secondary	16	16-17	Male	Single	Secondary/Tertiary	Islamic	Student		First time	Voluntary	High PR		No	No	No	No	Yes	No	No	No	No	No	No	No	No	No	No
320	2019-02-28	Bongwe Secondary	21	18-25	Male		Secondary/Tertiary	Islamic	Student			Voluntary	PHX		No	No	Yes	No	No	No	No	No	No	No	No	No	No	No	No
321	2019-02-28	Bongwe Secondary	20	18-25	Female	Single	Secondary/Tertiary	Christianity	Student			Voluntary	High PR		No	No	No	No	Yes	No	No	No	No	No	No	No	No	No	No
322	2019-02-28	Bongwe Secondary			Female	Single	Secondary/Tertiary	Islamic	Student			Voluntary	Under weight		Yes	No	No	No	No	No	No	No	No	No	No	No	No	No	No
323	2019-02-28	Bongwe Secondary	18	18-25	Female	Single	Secondary/Tertiary	Islamic	Student		First time	Voluntary	High PR		No	No	No	No	Yes	No	No	No	No	No	No	No	No	No	No
324	2019-02-28	Bongwe Secondary	17	16-17	Male	Single	Secondary/Tertiary	Islamic	Student		First time	Voluntary	Low BP		No	No	No	No	No	Yes	No	No	No	No	No	No	No	No	No
325	2019-02-28	Bongwe Secondary	17	16-17	Female	Single	Secondary/Tertiary	Islamic	Student		First time	Voluntary	High PR		No	No	No	No	Yes	No	No	No	No	No	No	No	No	No	No
326	2019-02-28	Bongwe Secondary	16	16-17	Male	Single	Secondary/Tertiary	Christianity	Student	O +ve	First time	Voluntary	Low HB		No	Yes	No	No	No	No	No	No	No	No	No	No	No	No	No
327	2019-04-08	KSBTC	25	18-25	Male	Single	Secondary/Tertiary	Islamic		O +ve	Repeat	FRD	PHX		No	No	Yes	No	No	No	No	No	No	No	No	No	No	No	No
328	2019-04-08	KSBTC	19	18-25	Female	Single		Christianity		AB -ve	Repeat	FRD	Low BP		No	No	No	No	No	Yes	No	No	No	No	No	No	No	No	No
329	2019-04-08	KSBTC	20	18-25	Male	Single	Secondary/Tertiary	Islamic			First time	FRD	Invisible veins		No	No	No	No	No	No	No	Yes	No	No	No	No	No	No	No
330	2019-04-13	White house	20	18-25	Male	Single	Secondary/Tertiary	Islamic	Non-students	B +ve	First time	Voluntary	History of Vaccination		No	No	No	No	No	No	No	No	No	No	No	No	No	Yes	No
331	2019-04-13	white house	42	41-50	Female	Married	None/Primary	Christianity	Non-students		First time	Voluntary	PHX		No	No	Yes	No	No	No	No	No	No	No	No	No	No	No	No
332	2019-04-13	white house	27	26-30	Male	Single	Secondary/Tertiary	Christianity	Non-students	A +ve	Repeat	Voluntary	PHX		No	No	Yes	No	No	No	No	No	No	No	No	No	No	No	No
333	2019-04-13	white house	32	31-40	Female	Single		Christianity	Non-students	A +ve	Repeat	Voluntary	Low HB		No	Yes	No	No	No	No	No	No	No	No	No	No	No	No	No
334	2019-04-13	white house			Female	Single	Secondary/Tertiary	Christianity	Non-students		Repeat	Voluntary	Low HB		No	Yes	No	No	No	No	No	No	No	No	No	No	No	No	No
335	2019-04-13	white house	25	18-25	Female	Single	Secondary/Tertiary	Islamic			Repeat	Voluntary	Low HB		No	Yes	No	No	No	No	No	No	No	No	No	No	No	No	No
336	2019-04-02	Msambweni secondary	14	<16	Male	Single	Secondary/Tertiary	Islamic	Student		First time	Voluntary	Age related reasons		No	No	No	No	No	No	No	No	No	No	No	Yes	No	No	No
337	2019-04-02	Msambweni secondary	15	<16	Male	Single	Secondary/Tertiary	Islamic	Student		First time	Voluntary	Age related reasons		No	No	No	No	No	No	No	No	No	No	No	Yes	No	No	No
338	2019-04-02	Msambweni secondary	15	<16	Male	Single	Secondary/Tertiary	Christianity	Student		First time	Voluntary	Age related reasons		No	No	No	No	No	No	No	No	No	No	No	Yes	No	No	No
339	2019-04-02	Msambweni secondary	15	<16	Male	Single	Secondary/Tertiary	Christianity	Student		First time	Voluntary	Age related reasons		No	No	No	No	No	No	No	No	No	No	No	Yes	No	No	No
340	2019-04-02	Msambweni secondary	14	<16	Male	Single	Secondary/Tertiary	Christianity	Student		First time	Voluntary	Age related reasons		No	No	No	No	No	No	No	No	No	No	No	Yes	No	No	No
341	2019-04-02	Msambweni secondary	15	<16	Male	Single	Secondary/Tertiary	Islamic	Student		First time	Voluntary	Age related reasons		No	No	No	No	No	No	No	No	No	No	No	Yes	No	No	No
342	2019-04-02	Msambweni secondary			Female	Married	Secondary/Tertiary	Christianity	Non-students	O +ve	First time	Voluntary	Declined		No	No	No	No	No	No	No	No	No	No	No	No	No	No	No
343	2019-04-02	Msambweni secondary	17	16-17	Male	Single	Secondary/Tertiary	Christianity	Student		First time	Voluntary	Low PR		No	No	No	No	No	No	No	No	No	No	No	No	No	No	No
344	2019-04-02	Msambweni secondary	18	18-25	Male	Single	Secondary/Tertiary	Christianity	Student		First time	Voluntary	PHX		No	No	Yes	No	No	No	No	No	No	No	No	No	No	No	No
345	2019-04-02	Msambweni secondary	17	18-25	Male	Single	Secondary/Tertiary	Islamic	Student		First time	Voluntary	PHX		No	No	No	No	No	No	No	No	No	No	No	No	No	No	No
346	2019-04-02	Msambweni secondary	17	16-17	Male	Single	Secondary/Tertiary	Islamic	Student		First time	Voluntary	Low BP		No	No	No	No	No	Yes	No	No	No	No	No	No	No	No	No
347	2019-04-02	Msambweni secondary	18	18-25	Male	Single	Secondary/Tertiary	Christianity	Student		First time	Voluntary	Low BP		No	No	No	No	No	Yes	No	No	No	No	No	No	No	No	No
348	2019-04-02	Msambweni secondary	16	16-17	Male	Single	Secondary/Tertiary	Christianity	Student		First time	Voluntary	PHX		No	No	Yes	No	No	No	No	No	No	No	No	No	No	No	No
349	2019-04-01	Kinango secondary	17	16-17	Male	Single	Secondary/Tertiary	Islamic	Student		Repeat	Voluntary	Low BP		No	No	No	No	No	Yes	No	No	No	No	No	No	No	No	No
350	2019-04-01	Kinango secondary	17	16-17	Male	Single	Secondary/Tertiary	Islamic	Student		First time	Voluntary	PHX		No	No	Yes	No	No	No	No	No	No	No	No	No	No	No	No
351	2019-04-01	Kinango secondary	17	16-17	Male	Single	Secondary/Tertiary	Christianity	Student		First time	Voluntary	PHX		No	No	Yes	No	No	No	No	No	No	No	No	No	No	No	No
352	2019-04-01	Kinango secondary	18	18-25	Male	Single	Secondary/Tertiary	Christianity	Student		First time	Voluntary	PHX		No	No	Yes	No	No	No	No	No	No	No	No	No	No	No	No
353	2019-04-01	Kinango secondary	16	16-17	Male	Single	Secondary/Tertiary	Islamic	Student		First time	Voluntary	Low BP		No	No	No	No	No	Yes	No	No	No	No	No	No	No	No	No
354	2019-04-01	Kinango secondary	16	16-17	Male	Single	Secondary/Tertiary	Islamic	Student		First time	Voluntary	Low PR		No	No	No	No	No	No	No	No	No	No	No	No	No	No	No
355	2019-04-01	Kinango secondary	19	18-25	Male	Single	Secondary/Tertiary	Islamic	Student		Repeat	Voluntary	PHX		No	No	Yes	No	No	No	No	No	No	No	No	No	No	No	No
356	2019-04-01	Kinango secondary	19	18-25	Male	Single	Secondary/Tertiary	Christianity	Student		First time	Voluntary	PHX		No	No	Yes	No	No	No	No	No	No	No	No	No	No	No	No
357	2019-04-01	Kinango secondary	19	18-25	Male	Single	Secondary/Tertiary	Islamic	Student		First time	Voluntary	PHX		No	No	Yes	No	No	No	No	No	No	No	No	No	No	No	No
358	2019-04-01	Kinango secondary	19	18-25	Male	Single	Secondary/Tertiary	Islamic	Student		First time	Voluntary	PHX		No	No	Yes	No	No	No	No	No	No	No	No	No	No	No	No
359	2019-04-01	Kinango secondary	21	18-25	Male	Single	Secondary/Tertiary	Islamic	Student		First time	Voluntary	PHX		No	No	Yes	No	No	No	No	No	No	No	No	No	No	No	No
360	2019-04-01	Kinango secondary	16	16-17	Male	Single	Secondary/Tertiary	Islamic	Student		First time	Voluntary	Low BP		No	No	No	No	No	Yes	No	No	No	No	No	No	No	No	No
361	2019-04-01	Kinango secondary	18	18-25	Male	Single	Secondary/Tertiary	Christianity	Student		First time	Voluntary	PHX		No	No	Yes	No	No	No	No	No	No	No	No	No	No	No	No
362	2019-04-01	Kinango secondary	23	18-25	Male	Single	Secondary/Tertiary	Christianity	Student		First time	Voluntary	PHX		No	No	Yes	No	No	No	No	No	No	No	No	No	No	No	No
363	2019-04-01	Kinango secondary	20	18-25	Male	Single	Secondary/Tertiary	Islamic	Student		First time	Voluntary	PHX		No	No	Yes	No	No	No	No	No	No	No	No	No	No	No	No
364	2019-04-01	Kinango secondary	19	18-25	Male	Single	Secondary/Tertiary	Islamic	Student		First time	Voluntary	PHX		No	No	Yes	No	No	No	No	No	No	No	No	No	No	No	No
365	2019-04-01	Kinango secondary	18	18-25	Male	Single	Secondary/Tertiary	Christianity	Student		First time	Voluntary	PHX		No	No	Yes	No	No	No	No	No	No	No	No	No	No	No	No
366	2019-04-01	Kinango secondary	16	16-17	Male	Single	Secondary/Tertiary	Islamic	Student		First time	Voluntary	PHX		No	No	Yes	No	No	No	No	No	No	No	No	No	No	No	No
367	2019-04-01	Kinango secondary	19	18-25	Male	Single	Secondary/Tertiary	Islamic	Student		First time	Voluntary	PHX		No	No	Yes	No	No	No	No	No	No	No	No	No	No	No	No
368	2019-04-01	Kinango secondary	16	16-17	Male	Single	Secondary/Tertiary	Islamic	Student		First time	Voluntary	PHX		No	No	Yes	No	No	No	No	No	No	No	No	No	No	No	No
369	2019-04-01	Kinango secondary			Male	Single	Secondary/Tertiary	Christianity	Student		First time	Voluntary	Low HB		No	Yes	No	No	No	No	No	No	No	No	No	No	No	No	No
370	2019-04-01	Kinango secondary	21	18-25	Male	Single	Secondary/Tertiary	Islamic	Student		First time	Voluntary	PHX		No	No	Yes	No	No	No	No	No	No	No	No	No	No	No	No
371	2019-04-01	Kinango secondary	21	18-25	Male	Single	Secondary/Tertiary	Islamic	Student		First time	Voluntary	PHX		No	No	Yes	No	No	No	No	No	No	No	No	No	No	No	No
372	2019-04-01	Kinango secondary	21	18-25	Male	Single	Secondary/Tertiary	Christianity	Student		First time	Voluntary	PHX		No	No	Yes	No	No	No	No	No	No	No	No	No	No	No	No
373	2019-04-01	Kinango secondary	18	18-25	Male	Single	Secondary/Tertiary	Islamic	Student		First time	Voluntary	PHX		No	No	Yes	No	No	No	No	No	No	No	No	No	No	No	No
374	2019-04-01	Kinango secondary	17	16-17	Male	Single	Secondary/Tertiary	Christianity	Student		First time	Voluntary	PHX		No	No	Yes	No	No	No	No	No	No	No	No	No	No	No	No
375	2019-04-01	Kinango secondary	20	18-25	Male	Single	Secondary/Tertiary	Islamic	Student		First time	Voluntary	PHX		No	No	Yes	No	No	No	No	No	No	No	No	No	No	No	No
376	2019-04-01	Kinango secondary	17	16-17	Male	Single	Secondary/Tertiary	Islamic	Student		First time	Voluntary	Low PR	PHX	No	No	Yes	Yes	No	No	No	No	No	No	No	No	No	No	No
377	2019-04-01	Kinango secondary	16	16-17	Male	Single	Secondary/Tertiary	Islamic	Student		First time	Voluntary	PHX		No	No	Yes	No	No	No	No	No	No	No	No	No	No	No	No
378	2019-04-01	Kinango secondary	19	18-25	Male	Single	Secondary/Tertiary	Christianity	Student		First time	Voluntary	PHX		No	No	Yes	No	No	No	No	No	No	No	No	No	No	No	No
379	2019-04-01	Kinango secondary	19	18-25	Male	Single	Secondary/Tertiary	Islamic	Student		Repeat	Voluntary	PHX		No	No	Yes	No	No	No	No	No	No	No	No	No	No	No	No
380	2019-04-01	Kinango secondary			Male	Single	Secondary/Tertiary	Christianity	Student		First time	Voluntary	PHX		No	No	Yes	No	No	No	No	No	No	No	No	No	No	No	No
381	2019-04-01	Kinango secondary	19	18-25	Male	Single	Secondary/Tertiary	Christianity	Student		First time	Voluntary	Low PR		No	No	No	No	No	No	No	No	No	No	No	No	No	No	No
382	2019-04-01	Kinango secondary	21	18-25	Male	Single	Secondary/Tertiary	Islamic	Student		First time	Voluntary	PHX		No	No	Yes	No	No	No	No	No	No	No	No	No	No	No	No
383	2019-04-01	Kinango secondary	18	18-25	Male	Single	Secondary/Tertiary	Christianity	Student		First time	Voluntary	PHX		No	No	Yes	No	No	No	No	No	No	No	No	No	No	No	No
384	2019-04-01	Kinango secondary	19	18-25	Male	Single	Secondary/Tertiary	Islamic	Student		First time	Voluntary	PHX		No	No	Yes	No	No	No	No	No	No	No	No	No	No	No	No
385	2019-04-01	Kinango secondary	19	18-25	Male	Single	Secondary/Tertiary	Christianity	Student		Repeat	Voluntary	PHX		No	No	Yes	No	No	No	No	No	No	No	No	No	No	No	No
386	2019-04-01	Kinango secondary	19	18-25	Male	Single	Secondary/Tertiary	Islamic	Student		First time	Voluntary	PHX		No	No	Yes	No	No	No	No	No	No	No	No	No	No	No	No
387	2019-04-01	Kinango secondary	19	18-25	Male	Single	Secondary/Tertiary	Islamic	Student		First time	Voluntary	PHX		No	No	Yes	No	No	No	No	No	No	No	No	No	No	No	No
388	2019-04-01	Kinango secondary	19	18-25	Male	Single	Secondary/Tertiary	Christianity	Student		Repeat	Voluntary	PHX		No	No	Yes	No	No	No	No	No	No	No	No	No	No	No	No
389	2019-04-01	Kinango secondary	18	18-25	Male	Single	Secondary/Tertiary	Christianity	Student		First time	Voluntary	Low PR		No	No	No	No	No	No	No	No	No	No	No	No	No	No	No
390	2019-04-01	Kinango secondary	18	18-25	Male	Single	Secondary/Tertiary	Christianity	Student		First time	Voluntary	Low BP		No	No	No	No	No	Yes	No	No	No	No	No	No	No	No	No
391	2019-04-01	Kinango secondary	21	18-25	Male	Single	Secondary/Tertiary	Islamic	Student		First time	Voluntary	PHX		No	No	Yes	No	No	No	No	No	No	No	No	No	No	No	No
392	2019-04-01	Kinango secondary	31	31-40	Female	Married	Secondary/Tertiary	Islamic	Non-students	A +ve	First time	Voluntary	Physiological reasons		No	No	No	No	No	No	No	No	Yes	No	No	No	No	No	No	physiological reasons (fasting, pregnacy, menses, breastfeeding)
393	2019-04-01	Kinango secondary	14	<16	Male	Single	Secondary/Tertiary	Christianity	Student		First time	Voluntary	Age related reasons		No	No	No	No	No	No	No	No	No	No	No	Yes	No	No	No
394	2019-04-01	Kinango secondary	15	<16	Male	Single	Secondary/Tertiary	Christianity	Student		First time	Voluntary	Age related reasons		No	No	No	No	No	No	No	No	No	No	No	Yes	No	No	No
395	2019-04-01	Kinango secondary	15	<16	Male	Single	Secondary/Tertiary	Christianity	Student		First time	Voluntary	Age related reasons		No	No	No	No	No	No	No	No	No	No	No	Yes	No	No	No
396	2019-04-01	Kinango secondary	15	<16	Male	Single	Secondary/Tertiary	Christianity	Student		First time	Voluntary	Age related reasons		No	No	No	No	No	No	No	No	No	No	No	Yes	No	No	No
397	2019-04-01	Kinango secondary	14	<16	Male	Single	Secondary/Tertiary	Islamic	Student		First time	Voluntary	Age related reasons		No	No	No	No	No	No	No	No	No	No	No	Yes	No	No	No
398	2019-04-01	Kinango secondary	19	18-25	Male	Single	Secondary/Tertiary	Christianity	Student		First time	Voluntary	Low HB		No	Yes	No	No	No	No	No	No	No	No	No	No	No	No	No
399	2019-04-01	Kinango secondary	18	18-25	Male	Single	Secondary/Tertiary	Christianity	Student		First time	Voluntary	Low HB		No	Yes	No	No	No	No	No	No	No	No	No	No	No	No	No
400	2019-04-01	Kinango secondary	17	16-17	Male	Single	Secondary/Tertiary	Islamic	Student		First time	Voluntary	Low HB		No	Yes	No	No	No	No	No	No	No	No	No	No	No	No	No
401	2019-04-01	Kinango secondary	18	18-25	Male	Single	Secondary/Tertiary	Christianity	Student		First time	Voluntary	Low HB		No	Yes	No	No	No	No	No	No	No	No	No	No	No	No	No
402	2019-04-03	KSBTC	26	26-30	Male	Married	Secondary/Tertiary	Islamic			Repeat	FRD	High PR		No	No	No	No	Yes	No	No	No	No	No	No	No	No	No	No
403	2019-04-05	KSBTC	26	26-30	Male	Married	None/Primary	Islamic			First time	FRD	High PR		No	No	No	No	Yes	No	No	No	No	No	No	No	No	No	No
404	2019-04-05	KSBTC	35	31-40	Male	Married	None/Primary	Islamic			First time	FRD	PHX		No	No	Yes	No	No	No	No	No	No	No	No	No	No	No	No
405	2019-04-09	KSBTC			Female	Single	Secondary/Tertiary	Christianity	Student	A +ve	First time	FRD	PHX		No	No	Yes	No	No	No	No	No	No	No	No	No	No	No	No
406	2019-04-14	KSBTC	25	18-25	Male	Single	None/Primary	Islamic			First time	FRD	High BP	High PR	No	No	No	No	Yes	No	Yes	No	No	No	No	No	No	No	No
407	2019-04-16	KSBTC	37	31-40	Female		Secondary/Tertiary	Christianity	Non-students		First time	FRD	Low HB		No	Yes	No	No	No	No	No	No	No	No	No	No	No	No	No
408	2019-04-18	KSBTC	54	>50	Male	Married	None/Primary	Islamic	Non-students		Repeat	FRD	High BP	PHX	No	No	Yes	No	No	No	Yes	No	No	No	No	No	No	No	No
409	2019-04-18	KSBTC	29	26-30	Male	Single	Secondary/Tertiary	Christianity	Non-students		First time	FRD	Low HB		No	Yes	No	No	No	No	No	No	No	No	No	No	No	No	No
410	2019-04-30	KSBTC	29	26-30	Male	Married	Secondary/Tertiary	Christianity	Non-students		Repeat	FRD	Low HB		No	Yes	No	No	No	No	No	No	No	No	No	No	No	No	No
411	2019-05-02	KMTC kwale	23	18-25	Male	Single	Secondary/Tertiary	Islamic	Student	O +ve	Repeat	Voluntary	High BP		No	No	No	No	No	No	Yes	No	No	No	No	No	No	No	No
412	2019-05-02	KMTC kwale	22	18-25	Female	Single	Secondary/Tertiary	Christianity	Student	O +ve	Repeat	Voluntary	Low HB		No	Yes	No	No	No	No	No	No	No	No	No	No	No	No	No
413	2019-05-02	KMTC kwale	22	18-25	Female	Single	Secondary/Tertiary	Christianity	Student		First time	Voluntary	Declined		No	No	No	No	No	No	No	No	No	Yes	No	No	No	No	No
414	2019-05-02	KMTC kwale	22	18-25	Female	Single	Secondary/Tertiary	Christianity	Student	O +ve	First time	Voluntary	Low HB		No	Yes	No	No	No	No	No	No	No	No	No	No	No	No	No
415	2019-05-02	KMTC kwale	19	18-25	Female	Single	Secondary/Tertiary	Christianity	Student		First time	Voluntary	High PR	PHX	No	No	Yes	No	Yes	No	No	No	No	No	No	No	No	No	No
416	2019-05-02	KMTC kwale	25	18-25	Male	Single	Secondary/Tertiary	Christianity	Student	A +ve	Repeat	Voluntary	PHX		No	No	Yes	No	No	No	No	No	No	No	No	No	No	No	No
417	2019-05-02	KMTC kwale	22	18-25	Female	Single	Secondary/Tertiary	Christianity	Student		Repeat	Voluntary	Low HB		No	Yes	No	No	No	No	No	No	No	No	No	No	No	No	No
418	2019-05-02	KMTC kwale	21	18-25	Male	Single	Secondary/Tertiary	Christianity	Student		First time	Voluntary	PHX		No	No	Yes	No	No	No	No	No	No	No	No	No	No	No	No
419	2019-05-06	KSBTC	25	18-25	Female	Married	Secondary/Tertiary	Christianity	Non-students		First time	FRD	Low HB		No	Yes	No	No	No	No	No	No	No	No	No	No	No	No	No
420	2019-05-06	KSBTC	33	31-40	Male	Married	None/Primary	Islamic	Non-students		First time	FRD	Low HB		No	Yes	No	No	No	No	No	No	No	No	No	No	No	No	No
421	2019-05-06	KSBTC	21	18-25	Male	Married	Secondary/Tertiary	Christianity	Non-students		Repeat	FRD	Low HB		No	Yes	No	No	No	No	No	No	No	No	No	No	No	No	No
422	2019-05-06	KSBTC	23	18-25	Male	Single	Secondary/Tertiary	Islamic	Student		First time	FRD	PHX		No	No	Yes	No	No	No	No	No	No	No	No	No	No	No	No
423	2019-05-06	KSBTC	43	41-50	Male	Married		Islamic	Non-students	A +ve	First time	FRD	High BP		No	No	No	No	No	No	Yes	No	No	No	No	No	No	No	No
424	2019-05-06	KSBTC	38	31-40	Male	Married	None/Primary	Islamic	Non-students	B +ve	First time	FRD	High BP		No	No	No	No	No	No	Yes	No	No	No	No	No	No	No	No
425	2019-05-06	KSBTC	48	41-50	Male	Married	None/Primary	Islamic			First time	FRD	Low HB		No	Yes	No	No	No	No	No	No	No	No	No	No	No	No	No
426	2019-05-06	KSBTC	33	31-40	Female	Single	None/Primary	Islamic			First time	FRD	Low HB		No	Yes	No	No	No	No	No	No	No	No	No	No	No	No	No
427	2019-05-06	KSBTC			Male	Married	None/Primary	Islamic			First time	FRD	Low HB		No	Yes	No	No	No	No	No	No	No	No	No	No	No	No	No
428	2019-05-07	KSBTC	50	41-50	Male	Married	Secondary/Tertiary	Christianity	Non-students	O +ve	First time	Voluntary	High BP		No	No	No	No	No	No	Yes	No	No	No	No	No	No	No	No
429	2019-05-07	KMTC msambweni			Male	Single	Secondary/Tertiary	Christianity	Student		First time	Voluntary	PHX		No	No	Yes	No	No	No	No	No	No	No	No	No	No	No	No
430	2019-05-07	KMTC msambweni	20	18-25	Female	Single	Secondary/Tertiary	Christianity	Student		First time	Voluntary	PHX		No	No	Yes	No	No	No	No	No	No	No	No	No	No	No	No
431	2019-05-07	KMTC msambweni	22	18-25	Female	Single	Secondary/Tertiary	Christianity	Student		Repeat	Voluntary	Low HB		No	Yes	No	No	No	No	No	No	No	No	No	No	No	No	No
432	2019-05-07	KMTC msambweni	21	18-25	Female	Single	Secondary/Tertiary	Christianity	Student		First time	Voluntary	PHX		No	No	Yes	No	No	No	No	No	No	No	No	No	No	No	No
433	2019-05-07	KMTC msambweni	19	18-25	Female	Single	Secondary/Tertiary	Christianity	Student		First time	Voluntary	PHX		No	No	Yes	No	No	No	No	No	No	No	No	No	No	No	No
434	2019-05-07	KMTC msambweni	18	18-25	Female	Single	Secondary/Tertiary	Christianity	Student		First time	Voluntary	PHX		No	No	Yes	No	No	No	No	No	No	No	No	No	No	No	No
435	2019-05-07	KMTC msambweni	20	18-25	Female	Single	Secondary/Tertiary	Christianity	Student		First time	Voluntary	PHX		No	No	Yes	No	No	No	No	No	No	No	No	No	No	No	No
436	2019-05-07	KMTC msambweni	20	18-25	Female	Single	Secondary/Tertiary	Christianity	Student		First time	Voluntary	PHX		No	No	Yes	No	No	No	No	No	No	No	No	No	No	No	No
437	2019-05-07	KMTC msambweni	23	18-25	Male	Single	Secondary/Tertiary	Christianity	Student		Repeat	Voluntary	PHX		No	No	Yes	No	No	No	No	No	No	No	No	No	No	No	No
438	2019-05-07	KMTC msambweni	25	18-25	Female	Single	Secondary/Tertiary	Christianity	Student		First time	Voluntary	Low HB		No	Yes	No	No	No	No	No	No	No	No	No	No	No	No	No
439	2019-05-07	KMTC msambweni	18	18-25	Female	Single	Secondary/Tertiary	Islamic	Student	B +ve	First time	Voluntary	PHX		No	No	Yes	No	No	No	No	No	No	No	No	No	No	No	No
440	2019-05-07	KMTC msambweni	22	18-25	Female	Single	Secondary/Tertiary	Christianity	Student	A +ve	First time	Voluntary	PHX		No	No	Yes	No	No	No	No	No	No	No	No	No	No	No	No
441	2019-05-08	KSBTC	19	18-25	Female	Single	Secondary/Tertiary	Christianity			First time	FRD	Low HB		No	Yes	No	No	No	No	No	No	No	No	No	No	No	No	No
442	2019-05-09	KSBTC	40	31-40	Male	Married	Secondary/Tertiary	Islamic		A +ve	Repeat	FRD	PHX		No	No	Yes	No	No	No	No	No	No	No	No	No	No	No	No
443	2019-05-09	KSBTC	31	31-40	Female	Married	Secondary/Tertiary	Christianity			First time	FRD	Low HB		No	Yes	No	No	No	No	No	No	No	No	No	No	No	No	No
444	2019-05-10	KSBTC	29	26-30	Female	Single	Secondary/Tertiary	Christianity			Repeat	FRD	Low HB		No	Yes	No	No	No	No	No	No	No	No	No	No	No	No	No
445	2019-05-10	KSBTC	21	18-25	Male	Single	None/Primary	Islamic			First time	FRD	Low HB		No	Yes	No	No	No	No	No	No	No	No	No	No	No	No	No
446	2019-05-12	Redeemed church ukunda	55	>50	Female	Married	Secondary/Tertiary	Christianity	Non-students	A +ve	Repeat	Voluntary	High BP		No	No	No	No	No	No	Yes	No	No	No	No	No	No	No	No
447	2019-05-12	Redeemed church ukunda	22	18-25	Female	Single	Secondary/Tertiary	Christianity	Non-students	O +ve	Repeat	Voluntary	PHX		No	No	Yes	No	No	No	No	No	No	No	No	No	No	No	No
448	2019-05-13	KSBTC	37	31-40	Male	Married	Secondary/Tertiary	Christianity			First time	FRD	Low HB		No	Yes	No	No	No	No	No	No	No	No	No	No	No	No	No
449	2019-05-14	KSBTC	30	26-30	Female	Single	Secondary/Tertiary	Christianity			First time	FRD	Low HB		No	Yes	No	No	No	No	No	No	No	No	No	No	No	No	No
450	2019-05-14	KSBTC			Male	Married		Islamic	Non-students		Repeat	FRD	High BP		No	No	No	No	No	No	Yes	No	No	No	No	No	No	No	No
451	2019-05-14	KSBTC	47	41-50	Male	Married	Secondary/Tertiary	Islamic			Repeat	FRD	High BP		No	No	No	No	No	No	Yes	No	No	No	No	No	No	No	No
452	2019-05-14	KSBTC	23	18-25	Male	Single		Christianity			First time	FRD	PHX		No	No	Yes	No	No	No	No	No	No	No	No	No	No	No	No
453	2019-05-14	KSBTC	20	18-25	Male	Single	Secondary/Tertiary	Christianity			First time	FRD	PHX		No	No	Yes	No	No	No	No	No	No	No	No	No	No	No	No
454	2019-05-14	KSBTC	35	31-40	Female	Married	Secondary/Tertiary	Christianity	Non-students	O +ve	First time	FRD	Low HB		No	Yes	No	No	No	No	No	No	No	No	No	No	No	No	No
455	2019-05-14	KSBTC	64	>50	Male	Married	None/Primary	Christianity	Non-students		First time	FRD	Age related reasons		No	No	No	No	No	No	No	No	No	No	No	Yes	No	No	No
456	2019-05-14	KSBTC	30	26-30	Female	Single	Secondary/Tertiary	Christianity	Non-students		First time	FRD	Low HB		No	Yes	No	No	No	No	No	No	No	No	No	No	No	No	No
457	2019-05-16	KSBTC	34	31-40	Male	Married	Secondary/Tertiary	Islamic			First time	FRD	Low HB		No	Yes	No	No	No	No	No	No	No	No	No	No	No	No	No
458	2019-05-18	DC's office	32	31-40	Female	Married	Secondary/Tertiary	Christianity	Non-students	AB +ve	First time	Voluntary	Low HB		No	Yes	No	No	No	No	No	No	No	No	No	No	No	No	No
459	2019-05-18	DC's office	38	31-40	Male	Married	Secondary/Tertiary	Christianity	Non-students	O +ve	Repeat	Voluntary	Invisible veins		No	No	No	No	No	No	No	Yes	No	No	No	No	No	No	No
460	2019-05-20	St. Mary's seminary	18	18-25	Male	Single	Secondary/Tertiary	Christianity	Student		First time	Voluntary	High BP	High PR	No	No	No	No	Yes	No	Yes	No	No	No	No	No	No	No	No
461	2019-05-20	St. Mary's seminary	14	<16	Male	Single	Secondary/Tertiary	Christianity	Student		First time	Voluntary	Age related reasons		No	No	No	No	No	No	No	No	No	No	No	Yes	No	No	No
462	2019-05-20	St. Mary's seminary	14	<16	Male	Single	Secondary/Tertiary	Christianity	Student		First time	Voluntary	Age related reasons		No	No	No	No	No	No	No	No	No	No	No	Yes	No	No	No
463	2019-05-20	St. Mary's seminary	15	<16	Male	Single	Secondary/Tertiary	Christianity	Student		First time	Voluntary	Age related reasons		No	No	No	No	No	No	No	No	No	No	No	Yes	No	No	No
464	2019-05-20	St. Mary's seminary	15	<16	Male	Single	Secondary/Tertiary	Christianity	Student		First time	Voluntary	Age related reasons		No	No	No	No	No	No	No	No	No	No	No	Yes	No	No	No
465	2019-05-20	St. Mary's seminary	16	16-17	Male	Single	Secondary/Tertiary	Christianity	Student	A +ve	First time	Voluntary	PHX		No	No	Yes	No	No	No	No	No	No	No	No	No	No	No	No
466	2019-05-20	St. Mary's seminary	15	<16	Male	Single	Secondary/Tertiary	Christianity	Student		First time	Voluntary	Age related reasons		No	No	No	No	No	No	No	No	No	No	No	Yes	No	No	No
467	2019-05-20	St. Mary's seminary	19	18-25	Male	Single	Secondary/Tertiary	Christianity	Student	O +ve	First time	Voluntary	PHX		No	No	Yes	No	No	No	No	No	No	No	No	No	No	No	No
468	2019-05-20	St. Mary's seminary	16	16-17	Male	Single	Secondary/Tertiary	Christianity	Student	A +ve	First time	Voluntary	Low HB		No	Yes	No	No	No	No	No	No	No	No	No	No	No	No	No
469	2019-05-20	St. Mary's seminary	20	18-25	Male	Single	Secondary/Tertiary	Christianity	Student	O +ve	First time	Voluntary	PHX		No	No	Yes	No	No	No	No	No	No	No	No	No	No	No	No
470	2019-05-20	St. Mary's seminary	20	18-25	Male	Single	Secondary/Tertiary	Christianity	Student	A +ve	First time	Voluntary	Low HB		No	Yes	No	No	No	No	No	No	No	No	No	No	No	No	No
471	2019-05-20	St. Mary's seminary	18	18-25	Male	Single	Secondary/Tertiary	Christianity	Student	O +ve	Repeat	Voluntary	PHX		No	No	Yes	No	No	No	No	No	No	No	No	No	No	No	No
472	2019-05-20	St. Mary's seminary	26	26-30	Male	Single	Secondary/Tertiary	Christianity	Student	B +ve	Repeat	Voluntary	PHX		No	No	Yes	No	No	No	No	No	No	No	No	No	No	No	No
473	2019-05-25	Diani police station			Female	Single		Christianity		O +ve	First time	Voluntary	Low HB		No	Yes	No	No	No	No	No	No	No	No	No	No	No	No	No
474	2019-05-25	Diani police station	39	31-40	Male	Married	Secondary/Tertiary	Christianity	Non-students	O +ve	Repeat	Voluntary	High BP		No	No	No	No	No	No	Yes	No	No	No	No	No	No	No	No
475	2019-05-25	Diani police station			Female	Married		Christianity	Non-students	O +ve	First time	Voluntary	High BP		No	No	No	No	No	No	Yes	No	No	No	No	No	No	No	No
476	2019-05-26	Catholic Church Ukunda	45	41-50	Female	Single	None/Primary	Christianity	Non-students	O +ve	First time	Voluntary	Low HB		No	Yes	No	No	No	No	No	No	No	No	No	No	No	No	No
477	2019-05-26	Catholic Church Ukunda	17	16-17	Female	Single	Secondary/Tertiary	Christianity		O +ve	First time	Voluntary	Low HB		No	Yes	No	No	No	No	No	No	No	No	No	No	No	No	No
478	2019-05-26	Catholic Church Ukunda	22	18-25	Female	Single	Secondary/Tertiary	Christianity		AB +ve	First time	Voluntary	Low HB		No	Yes	No	No	No	No	No	No	No	No	No	No	No	No	No
479	2019-05-26	Catholic Church Ukunda	22	18-25	Male	Single	Secondary/Tertiary	Christianity	Non-students	B +ve	Repeat	Voluntary	Low PR		No	No	No	No	No	No	No	No	No	No	No	No	No	No	No
480	2019-05-26	Catholic Church Ukunda	51	>50	Male	Married	Secondary/Tertiary	Christianity	Non-students	AB +ve	Repeat	Voluntary	Low PR		No	No	No	No	No	No	No	No	No	No	No	No	No	No	No
481	2019-05-26	Catholic Church Ukunda	48	41-50	Female	Married	Secondary/Tertiary	Christianity	Non-students	O +ve	First time	Voluntary	Low PR		No	No	No	No	No	No	No	No	No	No	No	No	No	No	No
482	2019-05-26	Catholic Church Ukunda	35	31-40	Female	Married	None/Primary	Christianity		AB +ve	First time	Voluntary	Low HB		No	Yes	No	No	No	No	No	No	No	No	No	No	No	No	No
483	2019-05-26	Catholic Church Ukunda	49	41-50	Male	Married	Secondary/Tertiary	Christianity	Non-students	A +ve	Repeat	Voluntary	High BP	High PR	No	No	No	No	Yes	No	Yes	No	No	No	No	No	No	No	No
484	2019-05-28	KSBTC	31	31-40	Female	Single	Secondary/Tertiary	Christianity	Non-students	A +ve	First time	Voluntary	History of Vaccination		No	No	No	No	No	No	No	No	No	No	No	No	No	Yes	No
485	2019-06-01	FPFK church	29	26-30	Female	Married	Secondary/Tertiary	Christianity		O +ve		Voluntary	Low HB	High BP	No	Yes	No	No	No	No	Yes	No	No	No	No	No	No	No	No
486	2019-06-01	FPFK church	44	41-50	Female	Married	Secondary/Tertiary	Christianity	Non-students	A +ve	First time	Voluntary	Low HB		No	Yes	No	No	No	No	No	No	No	No	No	No	No	No	No
487	2019-06-01	FPFK church			Female			Christianity		O +ve			Low HB		No	Yes	No	No	No	No	No	No	No	No	No	No	No	No	No
488	2019-06-01	FPFK church	32	31-40	Female	Single	None/Primary	Christianity	Non-students	O -ve		Voluntary	Low HB		No	Yes	No	No	No	No	No	No	No	No	No	No	No	No	No
489	2019-06-01	FPFK church	34	31-40	Female	Married	None/Primary	Christianity	Non-students	O +ve	Repeat	Voluntary	Low HB		No	Yes	No	No	No	No	No	No	No	No	No	No	No	No	No
490	2019-06-01	FPFK church			Female	Single	Secondary/Tertiary	Christianity		B +ve	Repeat	Voluntary	Low HB	PHX	No	Yes	Yes	No	No	No	No	No	No	No	No	No	No	No	No
491	2019-06-01	FPFK church	41	41-50	Female	Single	Secondary/Tertiary	Christianity		O +ve	First time	Voluntary	Low HB	PHX	No	Yes	Yes	No	No	No	No	No	No	No	No	No	No	No	No
492	2019-06-02	FPFK church	24	18-25	Female	Single	Secondary/Tertiary	Christianity	Student	A +ve		Voluntary	Low HB		No	Yes	No	No	No	No	No	No	No	No	No	No	No	No	No
493	2019-06-02	FPFK church	36	31-40	Male		None/Primary	Christianity	Non-students	O +ve	Repeat	Voluntary	Low HB		No	Yes	No	No	No	No	No	No	No	No	No	No	No	No	No
494	2019-06-02	FPFK church	22	18-25	Female	Single	Secondary/Tertiary	Christianity	Student		First time	Voluntary	High PR		No	No	No	No	Yes	No	No	No	No	No	No	No	No	No	No
495	2019-06-02	FPFK church	41	41-50	Female	Married	Secondary/Tertiary	Christianity	Non-students	B +ve		Voluntary	Low HB		No	Yes	No	No	No	No	No	No	No	No	No	No	No	No	No
496	2019-06-02	FPFK church	37	31-40	Female	Married	Secondary/Tertiary	Christianity	Non-students			Voluntary	Physiological reasons		No	No	No	No	No	No	No	No	Yes	No	No	No	No	No	No
497	2019-06-02	FPFK church	33	31-40	Female	Married	Secondary/Tertiary	Christianity		A +ve	Repeat	Voluntary	Low PR		No	No	No	No	No	No	No	No	No	No	No	No	No	No	No
498	2019-06-02	FPFK church	37	31-40	Female	Married	Secondary/Tertiary	Christianity		B +ve		Voluntary	Low HB		No	Yes	No	No	No	No	No	No	No	No	No	No	No	No	No
499	2019-06-02	FPFK church			Female	Married		Christianity	Non-students	A +ve	Repeat	Voluntary	High BP		No	No	No	No	No	No	Yes	No	No	No	No	No	No	No	No
500	2019-06-02	FPFK church	22	18-25	Male	Single	Secondary/Tertiary	Christianity			First time	Voluntary	Low PR		No	No	No	No	No	No	No	No	No	No	No	No	No	No	No
501	2019-06-06	KSBTC	38	31-40	Female	Married	None/Primary	Islamic			First time	FRD	Low HB		No	Yes	No	No	No	No	No	No	No	No	No	No	No	No	No
502	2019-06-06	Leissure Lodge	51	>50	Male	Married	Secondary/Tertiary	Christianity	Non-students	O +ve		Voluntary	High BP		No	No	No	No	No	No	Yes	No	No	No	No	No	No	No	No
503	2019-06-08	Kombani Primary	32	31-40	Female	Married		Christianity		A +ve	Repeat	Voluntary	Low HB		No	Yes	No	No	No	No	No	No	No	No	No	No	No	No	No
504	2019-06-08	Kombani Primary			Male	Married	Secondary/Tertiary	Christianity	Non-students	A +ve	First time	Voluntary	PHX		No	No	No	No	No	No	No	No	No	No	No	No	No	No	No
505	2019-06-08	Kombani Primary	19	18-25	Female		None/Primary	Islamic				Voluntary	Physiological reasons		No	No	No	No	No	No	No	No	Yes	No	No	No	No	No	No
506	2019-06-08	Kombani Primary	25	18-25	Female	Single	None/Primary	Islamic				Voluntary	Physiological reasons		No	No	No	No	No	No	No	No	Yes	No	No	No	No	No	No
507	2019-06-08	Kombani Primary	17	16-17	Female	Single	None/Primary	Islamic		B +ve		Voluntary	Low HB		No	Yes	No	No	No	No	No	No	No	No	No	No	No	No	No
508	2019-06-08	Kombani Primary	42	41-50	Female	Single	None/Primary	Islamic	Non-students	O +ve	First time	Voluntary	Low HB		No	Yes	No	No	No	No	No	No	No	No	No	No	No	No	No
509	2019-06-08	Kombani Primary	24	18-25	Female	Single	Secondary/Tertiary	Islamic		B +ve	First time	Voluntary	Low HB		No	Yes	No	No	No	No	No	No	No	No	No	No	No	No	No
510	2019-06-09	Diani Baptist	38	31-40	Female	Married	None/Primary	Christianity	Non-students	O +ve	Repeat	Voluntary	Low HB		No	Yes	No	No	No	No	No	No	No	No	No	No	No	No	No
511	2019-06-09	Diani Baptist	34	31-40	Female		Secondary/Tertiary	Christianity	Non-students	O +ve	Repeat	Voluntary	Low HB		No	Yes	No	No	No	No	No	No	No	No	No	No	No	No	No
512	2019-06-12	Naivas Ukunda	30	26-30	Male	Married	Secondary/Tertiary	Christianity	Non-students	AB +ve		Voluntary	Low PR		No	No	No	No	No	No	No	No	No	No	No	No	No	No	No
513	2019-06-12	Naivas Ukunda	31	31-40	Male	Married	Secondary/Tertiary	Christianity		A +ve	Repeat	Voluntary	High BP		No	No	No	No	No	No	Yes	No	No	No	No	No	No	No	No
514	2019-06-12	Naivas Ukunda	47	41-50	Female	Married	None/Primary	Christianity		A +ve		Voluntary	High PR		No	No	No	No	Yes	No	No	No	No	No	No	No	No	No	No
515	2019-06-13	Base Titanium	54	>50	Male	Single	Secondary/Tertiary	Christianity	Non-students		Repeat	Voluntary	PHX		No	No	Yes	No	No	No	No	No	No	No	No	No	No	No	No
516	2019-06-13	Base Titanium	27	26-30	Female	Single	Secondary/Tertiary	Islamic	Non-students	O +ve		Voluntary	Low HB		No	Yes	No	No	No	No	No	No	No	No	No	No	No	No	No
517	2019-06-13	Base Titanium	36	31-40	Female	Single		Christianity		O +ve	First time	Voluntary	Low HB		No	Yes	No	No	No	No	No	No	No	No	No	No	No	No	No
518	2019-06-13	Base Titanium	37	31-40	Female	Married	None/Primary	Islamic		B +ve		Voluntary	Low HB		No	Yes	No	No	No	No	No	No	No	No	No	No	No	No	No
519	2019-06-13	Base Titanium	34	31-40	Male	Married	Secondary/Tertiary	Christianity	Non-students		Repeat	Voluntary	Low HB		No	Yes	No	No	No	No	No	No	No	No	No	No	No	No	No
520	2019-06-14	St. Pauls ACK	26	26-30	Female	Single	Secondary/Tertiary	Christianity	Non-students	O +ve	Repeat	Voluntary	Low HB		No	Yes	No	No	No	No	No	No	No	No	No	No	No	No	No
521	2019-06-14	St. Pauls ACK	33	31-40	Male	Married	Secondary/Tertiary	Christianity	Non-students			Voluntary	PHX		No	No	Yes	No	No	No	No	No	No	No	No	No	No	No	No
522	2019-06-14	St. Pauls ACK	42	41-50	Male	Married		Christianity		O +ve	First time	Voluntary	Low PR		No	No	No	No	No	No	No	No	No	No	No	No	No	No	No
523	2019-06-14	St. Pauls ACK	34	31-40	Female	Single	Secondary/Tertiary	Christianity		B +ve		Voluntary	Low HB		No	Yes	No	No	No	No	No	No	No	No	No	No	No	No	No
524	2019-06-14	St. Pauls ACK			Female	Married	Secondary/Tertiary	Christianity	Non-students	O +ve	First time	Voluntary	Low HB		No	Yes	No	No	No	No	No	No	No	No	No	No	No	No	No
525	2019-06-14	St. Pauls ACK	40	31-40	Female	Married	Secondary/Tertiary	Christianity	Non-students	B +ve		Voluntary	Low HB		No	Yes	No	No	No	No	No	No	No	No	No	No	No	No	No
526	2019-06-14	St. Pauls ACK	33	31-40	Female	Single	Secondary/Tertiary	Christianity		A +ve	First time	Voluntary	Low HB		No	Yes	No	No	No	No	No	No	No	No	No	No	No	No	No
527	2019-06-16	St. Pauls ACK	60	>50	Male	Married		Christianity		B +ve	Repeat	Voluntary	High BP		No	No	No	No	No	No	Yes	No	No	No	No	No	No	No	No
528	2019-06-16	St. Pauls ACK	32	31-40	Female	Married	Secondary/Tertiary	Christianity	Non-students	O +ve	First time	Voluntary	PHX		No	No	Yes	No	No	No	No	No	No	No	No	No	No	No	No
529	2019-06-16	St. Pauls ACK	62	>50	Male	Married	Secondary/Tertiary	Christianity	Non-students			Voluntary	High BP		No	No	No	No	No	No	Yes	No	No	No	No	No	No	No	No
530	2019-06-16	St. Pauls ACK	21	18-25	Female	Married	None/Primary	Christianity	Non-students	B +ve		Voluntary	High PR		No	No	No	No	Yes	No	No	No	No	No	No	No	No	No	No
531	2019-06-16	St. Pauls ACK	40	31-40	Female		None/Primary	Christianity	Non-students	O +ve	First time	Voluntary	High BP		No	No	No	No	No	No	Yes	No	No	No	No	No	No	No	No
532	2019-06-16	St. Pauls ACK	27	26-30	Male	Single	Secondary/Tertiary	Christianity	Non-students		Repeat	Voluntary	Low PR		No	No	No	No	No	No	No	No	No	No	No	No	No	No	No
533	2019-06-16	St. Pauls ACK	41	41-50	Male	Married	Secondary/Tertiary	Christianity	Non-students	O +ve	Repeat	Voluntary	High BP		No	No	No	No	No	No	Yes	No	No	No	No	No	No	No	No
534	2019-06-16	St. Pauls ACK	65	>50	Male	Married		Christianity				Voluntary	High BP		No	No	No	No	No	No	Yes	No	No	No	No	No	No	No	No
535	2019-06-21	UON Mombasa Campus	18	18-25	Male	Single	Secondary/Tertiary	Islamic	Student	A +ve		Voluntary	High PR		No	No	No	No	Yes	No	No	No	No	No	No	No	No	No	No
536	2019-06-21	UON Mombasa Campus	23	18-25	Female	Single	Secondary/Tertiary	Christianity	Student	B +ve	Repeat	Voluntary	Low BP		No	No	No	No	No	Yes	No	No	No	No	No	No	No	No	No
537	2019-06-21	UON Mombasa Campus	23	18-25	Female	Single	Secondary/Tertiary	Christianity	Student	A +ve	Repeat	Voluntary	Low HB		No	Yes	No	No	No	No	No	No	No	No	No	No	No	No	No
538	2019-06-21	UON Mombasa Campus	49	41-50	Female	Married	Secondary/Tertiary	Christianity	Non-students	B +ve	Repeat	Voluntary	Low BP		No	No	No	No	No	Yes	No	No	No	No	No	No	No	No	No
539	2019-06-21	UON Mombasa Campus	59	>50	Male	Married	Secondary/Tertiary	Christianity	Non-students	A +ve	Repeat	Voluntary	High BP		No	No	No	No	No	No	Yes	No	No	No	No	No	No	No	No
540	2019-06-21	UON Mombasa Campus	18	18-25	Male			Islamic				Voluntary	High PR		No	No	No	No	Yes	No	No	No	No	No	No	No	No	No	No
541	2019-06-21	UON Mombasa Campus	22	18-25	Female	Single	Secondary/Tertiary	Christianity	Student	O +ve		Voluntary	Low BP		No	No	No	No	No	Yes	No	No	No	No	No	No	No	No	No
542	2019-06-21	UON Mombasa Campus	22	18-25	Male	Single	Secondary/Tertiary	Christianity	Non-students	O +ve	Repeat	Voluntary	PHX		No	No	Yes	No	No	No	No	No	No	No	No	No	No	No	No
543	2019-06-21	UON Mombasa Campus	22	18-25	Male	Single	None/Primary	Christianity				Voluntary	Low BP		No	No	No	No	No	Yes	No	No	No	No	No	No	No	No	No
544	2019-06-21	UON Mombasa Campus	19	18-25	Female	Single	Secondary/Tertiary	Islamic			First time	Voluntary	High PR		No	No	No	No	Yes	No	No	No	No	No	No	No	No	No	No
545	2019-06-21	UON Mombasa Campus	21	18-25	Female	Single	Secondary/Tertiary	Christianity	Student	O +ve		Voluntary	Low HB		No	Yes	No	No	No	No	No	No	No	No	No	No	No	No	No
546	2019-06-21	UON Mombasa Campus	20	18-25	Female	Single	Secondary/Tertiary	Christianity	Non-students	AB +ve	First time	Voluntary	Low PR		No	No	No	No	No	No	No	No	No	No	No	No	No	No	No
547	2019-06-21	UON Mombasa Campus	24	18-25	Female	Single	Secondary/Tertiary	Christianity	Student	A +ve	Repeat	Voluntary	High PR	PHX	No	No	Yes	No	Yes	No	No	No	No	No	No	No	No	No	No
548	2019-06-21	UON Mombasa Campus			Male			Christianity		A +ve		Voluntary	High BP	PHX	No	No	Yes	No	No	No	Yes	No	No	No	No	No	No	No	No
549	2019-06-21	UON Mombasa Campus			Female			Christianity		O +ve		Voluntary	Low HB		No	Yes	No	No	No	No	No	No	No	No	No	No	No	No	No
550	2019-06-21	UON Mombasa Campus	30	26-30	Female	Single	Secondary/Tertiary	Christianity	Non-students			Voluntary	Low BP		No	No	No	No	No	Yes	No	No	No	No	No	No	No	No	No
551	2019-06-21	UON Mombasa Campus	22	18-25	Male	Single	Secondary/Tertiary	Christianity	Student			Voluntary	PHX		No	No	Yes	No	No	No	No	No	No	No	No	No	No	No	No
552	2019-06-21	UON Mombasa Campus	23	18-25	Male	Single	Secondary/Tertiary	Islamic	Student	B +ve	First time	Voluntary	High PR		No	No	No	No	Yes	No	No	No	No	No	No	No	No	No	No
553	2019-06-29	Kaya Tiwi secondary	18	18-25	Male	Single	Secondary/Tertiary	Islamic	Student		First time	Voluntary	High PR		No	No	No	No	Yes	No	No	No	No	No	No	No	No	No	No
554	2019-06-29	Kaya Tiwi secondary	20	18-25	Male	Single	Secondary/Tertiary	Islamic	Student	A +ve	First time	Voluntary	Low HB		No	Yes	No	No	No	No	No	No	No	No	No	No	No	No	No
555	2019-06-29	Kaya Tiwi secondary	19	18-25	Male	Single	Secondary/Tertiary	Christianity	Student		First time	Voluntary	Invisible veins		No	No	No	No	No	No	No	Yes	No	No	No	No	No	No	No
556	2019-06-29	Kaya Tiwi secondary	16	16-17	Male	Single	Secondary/Tertiary	Islamic	Student	A +ve	First time	Voluntary	Low HB		No	Yes	No	No	No	No	No	No	No	No	No	No	No	No	No
557	2019-06-29	Kaya Tiwi secondary	17	16-17	Female	Single	Secondary/Tertiary	Islamic	Student	O +ve	First time	Voluntary	Low HB		No	Yes	No	No	No	No	No	No	No	No	No	No	No	No	No
558	2019-06-29	Kaya Tiwi secondary	18	18-25	Female	Single	Secondary/Tertiary	Christianity	Student	B +ve	First time	Voluntary	Low HB		No	Yes	No	No	No	No	No	No	No	No	No	No	No	No	No
559	2019-06-29	Kaya Tiwi secondary			Female	Single	Secondary/Tertiary	Islamic	Student	B +ve	First time	Voluntary	Low HB		No	Yes	No	No	No	No	No	No	No	No	No	No	No	No	No
560	2019-06-29	Kaya Tiwi secondary	17	16-17	Female	Single	Secondary/Tertiary	Christianity	Student	A +ve	First time	Voluntary	Low HB		No	Yes	No	No	No	No	No	No	No	No	No	No	No	No	No
561	2019-06-29	Kaya Tiwi secondary	16	16-17	Male	Single	Secondary/Tertiary	Christianity	Student	O +ve	First time	Voluntary	Low HB		No	Yes	No	No	No	No	No	No	No	No	No	No	No	No	No
562	2019-06-29	Kaya Tiwi secondary			Female	Single	Secondary/Tertiary	Christianity	Non-students	AB +ve	First time	Voluntary	Low HB		No	Yes	No	No	No	No	No	No	No	No	No	No	No	No	No
563	2019-06-29	Kaya Tiwi secondary	21	18-25	Female	Single	Secondary/Tertiary	Christianity	Student	O +ve	First time	Voluntary	Low HB		No	Yes	No	No	No	No	No	No	No	No	No	No	No	No	No
564	2019-06-29	Kaya Tiwi secondary	18	18-25	Female	Single	Secondary/Tertiary	Islamic	Student	B +ve	First time	Voluntary	Low HB		No	Yes	No	No	No	No	No	No	No	No	No	No	No	No	No
565	2019-06-29	Kaya Tiwi secondary	16	16-17	Female	Single	Secondary/Tertiary	Islamic	Student	A +ve	First time	Voluntary	Low HB	High PR	No	Yes	No	No	Yes	No	No	No	No	No	No	No	No	No	No
566	2019-06-29	Kaya Tiwi secondary	17	16-17	Female	Single	Secondary/Tertiary	Islamic	Student	AB +ve	First time	Voluntary	Low HB		No	Yes	No	No	No	No	No	No	No	No	No	No	No	No	No
567	2019-07-02	KSBTC	38	31-40	Male	Married	None/Primary	Islamic	Non-students		First time	FRD	Low HB		No	Yes	No	No	No	No	No	No	No	No	No	No	No	No	No
568	2019-07-02	KSBTC	28	26-30	Male	Married	None/Primary	Islamic			First time	FRD	Low HB		No	Yes	No	No	No	No	No	No	No	No	No	No	No	No	No
569	2019-07-04	Mkwakwani	18	18-25	Female	Single	Secondary/Tertiary	Islamic	Student		First time	Voluntary	Low BP		No	No	No	No	No	Yes	No	No	No	No	No	No	No	No	No
570	2019-07-04	Mkwakwani	18	18-25	Male	Single	Secondary/Tertiary	Islamic	Student		First time	Voluntary	High PR		No	No	No	No	Yes	No	No	No	No	No	No	No	No	No	No
571	2019-07-04	Mkwakwani	15	<16	Female	Single	Secondary/Tertiary	Islamic	Student		First time	Voluntary	Low HB	Age related reasons	No	Yes	No	No	No	No	No	No	No	No	No	Yes	No	No	No
572	2019-07-04	Mkwakwani	18	18-25	Female	Single	Secondary/Tertiary	Islamic	Student		First time	Voluntary	Physiological reasons		No	No	No	No	No	No	No	No	Yes	No	No	No	No	No	No
573	2019-07-04	Mkwakwani	18	18-25	Female	Single	Secondary/Tertiary	Islamic	Student		First time	Voluntary	Declined		No	No	No	No	No	No	No	No	No	Yes	No	No	No	No	No
574	2019-07-04	Mkwakwani	19	18-25	Male	Single	Secondary/Tertiary	Christianity	Student		First time	Voluntary	Low HB		No	Yes	No	No	No	No	No	No	No	No	No	No	No	No	No
575	2019-07-04	Mkwakwani	18	18-25	Male	Single	Secondary/Tertiary	Christianity	Student	AB +ve	Repeat	Voluntary	Low HB		No	Yes	No	No	No	No	No	No	No	No	No	No	No	No	No
576	2019-07-04	Mkwakwani	18	18-25	Female	Single	Secondary/Tertiary	Islamic	Student		First time	Voluntary	High BP		No	No	No	No	No	No	Yes	No	No	No	No	No	No	No	No
577	2019-07-04	Mkwakwani	17	18-25	Male	Single	Secondary/Tertiary	Islamic	Student		First time	Voluntary	Low BP		No	No	No	No	No	Yes	No	No	No	No	No	No	No	No	No
578	2019-07-05	Dr. Babla Secondary	18	18-25	Female	Single	Secondary/Tertiary	Islamic	Student	O +ve	First time	Voluntary	Low HB		No	Yes	No	No	No	No	No	No	No	No	No	No	No	No	No
579	2019-07-05	Dr. Babla Secondary	16	16-17	Female	Single	Secondary/Tertiary	Christianity	Student	B +ve	First time	Voluntary	Low HB		No	Yes	No	No	No	No	No	No	No	No	No	No	No	No	No
580	2019-07-05	Dr. Babla Secondary	18	18-25	Female	Single	Secondary/Tertiary	Christianity	Student	B +ve	Repeat	Voluntary	Low HB		No	Yes	No	No	No	No	No	No	No	No	No	No	No	No	No
581	2019-07-05	Dr. Babla Secondary	18	18-25	Female	Single	Secondary/Tertiary	Islamic	Student	O +ve	First time	Voluntary	Low HB		No	Yes	No	No	No	No	No	No	No	No	No	No	No	No	No
582	2019-07-05	Dr. Babla Secondary	18	18-25	Female	Single	Secondary/Tertiary	Christianity	Student	O +ve	First time	Voluntary	Low HB		No	Yes	No	No	No	No	No	No	No	No	No	No	No	No	No
583	2019-07-05	Dr. Babla Secondary	18	18-25	Female	Single	Secondary/Tertiary	Islamic	Student	O +ve	Repeat	Voluntary	Low HB		No	Yes	No	No	No	No	No	No	No	No	No	No	No	No	No
584	2019-07-05	Dr. Babla Secondary	15	<16	Female	Single	Secondary/Tertiary	Islamic	Student		First time	Voluntary	Age related reasons		No	No	No	No	No	No	No	No	No	No	No	Yes	No	No	No
585	2019-07-05	Dr. Babla Secondary	19	18-25	Female	Single	Secondary/Tertiary	Christianity	Student		First time	Voluntary	High BP	High PR	No	No	No	No	Yes	No	Yes	No	No	No	No	No	No	No	No
586	2019-07-05	Dr. Babla Secondary	16	16-17	Female	Single	Secondary/Tertiary	Islamic	Student		First time	Voluntary	High PR		No	No	No	No	Yes	No	No	No	No	No	No	No	No	No	No
587	2019-07-05	Dr. Babla Secondary	17	16-17	Female	Single	Secondary/Tertiary	Islamic	Student	O +ve	Repeat	Voluntary	Low HB		No	Yes	No	No	No	No	No	No	No	No	No	No	No	No	No
588	2019-07-05	Dr. Babla Secondary	16	16-17	Female	Single	Secondary/Tertiary	Islamic	Student		First time	Voluntary	Low PR		No	No	No	No	No	No	No	No	No	No	No	No	No	No	No
589	2019-07-05	Dr. Babla Secondary	15	<16	Female	Single	Secondary/Tertiary	Christianity	Student		First time	Voluntary	Age related reasons		No	No	No	No	No	No	No	No	No	No	No	Yes	No	No	No
590	2019-07-05	Dr. Babla Secondary	15	<16	Female	Single	Secondary/Tertiary	Christianity	Student		First time	Voluntary	Age related reasons		No	No	No	No	No	No	No	No	No	No	No	Yes	No	No	No
591	2019-07-05	Dr. Babla Secondary	15	<16	Female	Single	Secondary/Tertiary	Islamic	Student		First time	Voluntary	High PR	Age related reasons	No	No	No	No	Yes	No	No	No	No	No	No	Yes	No	No	No
592	2019-07-05	Dr. Babla Secondary	14	<16	Female	Single	Secondary/Tertiary	Islamic	Student	A +ve	First time	Voluntary	Low HB	Age related reasons	No	Yes	No	No	No	No	No	No	No	No	No	Yes	No	No	No
593	2019-07-05	Dr. Babla Secondary	15	<16	Female	Single	Secondary/Tertiary	Islamic	Student	O +ve	First time	Voluntary	Low HB	Age related reasons	No	Yes	No	No	No	No	No	No	No	No	No	Yes	No	No	No
594	2019-07-05	Dr. Babla Secondary	16	16-17	Female	Single	Secondary/Tertiary	Islamic	Student	O +ve	First time	Voluntary	Low HB		No	Yes	No	No	No	No	No	No	No	No	No	No	No	No	No
595	2019-07-05	Dr. Babla Secondary			Female	Single	Secondary/Tertiary	Christianity	Student	O +ve		Voluntary	Low HB	PHX	No	Yes	Yes	No	No	No	No	No	No	No	No	No	No	No	No
596	2019-07-05	Dr. Babla Secondary	18	18-25	Female	Single	Secondary/Tertiary	Islamic	Student	O +ve	First time	Voluntary	Low HB		No	Yes	No	No	No	No	No	No	No	No	No	No	No	No	No
597	2019-07-05	Dr. Babla Secondary	16	16-17	Female	Single	Secondary/Tertiary	Islamic	Student	O +ve	First time	Voluntary	Low HB		No	Yes	No	No	No	No	No	No	No	No	No	No	No	No	No
598	2019-07-05	Dr. Babla Secondary	20	18-25	Female	Single	Secondary/Tertiary	Christianity	Student	O +ve	First time	Voluntary	Declined		No	No	No	No	No	No	No	No	No	Yes	No	No	No	No	No
599	2019-07-05	Dr. Babla Secondary	18	18-25	Female	Single	Secondary/Tertiary	Islamic	Student		First time	Voluntary	High PR		No	No	No	No	Yes	No	No	No	No	No	No	No	No	No	No
600	2019-07-05	Dr. Babla Secondary	17	16-17	Female	Single	Secondary/Tertiary	Islamic	Student	O +ve	Repeat	Voluntary	Low HB		No	Yes	No	No	No	No	No	No	No	No	No	No	No	No	No
601	2019-07-05	Dr. Babla Secondary	19	18-25	Female	Single	Secondary/Tertiary	Christianity	Student	A +ve	First time	Voluntary	Low HB		No	Yes	No	No	No	No	No	No	No	No	No	No	No	No	No
602	2019-07-05	Dr. Babla Secondary	16	16-17	Female	Single	Secondary/Tertiary	Christianity	Student	A +ve	First time	Voluntary	Low HB		No	Yes	No	No	No	No	No	No	No	No	No	No	No	No	No
603	2019-07-05	Dr. Babla Secondary	19	18-25	Female	Single	Secondary/Tertiary	Islamic	Student	O +ve	First time	Voluntary	Low HB		No	Yes	No	No	No	No	No	No	No	No	No	No	No	No	No
604	2019-07-05	Dr. Babla Secondary	16	16-17	Female	Single	Secondary/Tertiary	Christianity	Student	B +ve	First time	Voluntary	Low HB		No	Yes	No	No	No	No	No	No	No	No	No	No	No	No	No
605	2019-07-05	Dr. Babla Secondary	16	16-17	Female	Single	Secondary/Tertiary	Christianity	Student	O +ve	First time	Voluntary	Low HB		No	Yes	No	No	No	No	No	No	No	No	No	No	No	No	No
606	2019-07-05	Dr. Babla Secondary	16	16-17	Female	Single	Secondary/Tertiary	Christianity	Student	O +ve	Repeat	Voluntary	Low HB		No	Yes	No	No	No	No	No	No	No	No	No	No	No	No	No
607	2019-07-05	Dr. Babla Secondary	19	18-25	Female	Single	Secondary/Tertiary	Christianity	Student	O +ve	First time	Voluntary	Low HB		No	Yes	No	No	No	No	No	No	No	No	No	No	No	No	No
608	2019-07-05	Dr. Babla Secondary	16	16-17	Female	Single	Secondary/Tertiary	Christianity	Student		First time	Voluntary	Low HB		No	Yes	No	No	No	No	No	No	No	No	No	No	No	No	No
609	2019-07-05	Dr. Babla Secondary	17	16-17	Female	Single	Secondary/Tertiary	Christianity	Student	O +ve	First time	Voluntary	Low HB		No	Yes	No	No	No	No	No	No	No	No	No	No	No	No	No
610	2019-07-05	Dr. Babla Secondary	17	16-17	Female	Single	Secondary/Tertiary	Christianity	Student	A +ve	First time	Voluntary	Low HB		No	Yes	No	No	No	No	No	No	No	No	No	No	No	No	No
611	2019-07-06	Dr. Babla Secondary	19	18-25	Female	Single	Secondary/Tertiary	Christianity	Student	A +ve	First time	Voluntary	Low HB	PHX	No	Yes	Yes	No	No	No	No	No	No	No	No	No	No	No	No
612	2022-07-05	Dr. Babla Secondary	19	18-25	Female	Single	Secondary/Tertiary	Christianity	Student	B +ve	First time	Voluntary	Low HB		No	Yes	No	No	No	No	No	No	No	No	No	No	No	No	No
613	2019-07-05	Dr. Babla Secondary	19	18-25	Female	Single	Secondary/Tertiary	Islamic	Student		First time	Voluntary	High PR		No	No	No	No	Yes	No	No	No	No	No	No	No	No	No	No
614	2019-07-05	Dr. Babla Secondary	19	18-25	Female	Single	Secondary/Tertiary	Islamic	Student		First time	Voluntary	High PR		No	No	No	No	Yes	No	No	No	No	No	No	No	No	No	No
615	2019-07-05	Dr. Babla Secondary	18	18-25	Female	Single	Secondary/Tertiary	Islamic	Student	O +ve	First time	Voluntary	Declined		No	No	No	No	No	No	No	No	No	Yes	No	No	No	No	No
616	2019-07-05	Dr. Babla Secondary	17	16-17	Female	Single	Secondary/Tertiary	Islamic	Student		First time	Voluntary	High BP	High PR	No	No	No	No	Yes	No	Yes	No	No	No	No	No	No	No	No
617	2019-07-05	Dr. Babla Secondary	19	18-25	Female	Single	Secondary/Tertiary	Islamic	Student		First time	Voluntary	Low HB		No	Yes	No	No	No	No	No	No	No	No	No	No	No	No	No
618	2019-07-05	Dr. Babla Secondary	18	18-25	Female	Single	Secondary/Tertiary	Islamic	Student		First time	Voluntary	High PR		No	No	No	No	Yes	No	No	No	No	No	No	No	No	No	No
619	2019-07-05	Dr. Babla Secondary	16	16-17	Female	Single	Secondary/Tertiary	Christianity	Student		First time	Voluntary	High PR		No	No	No	No	Yes	No	No	No	No	No	No	No	No	No	No
620	2019-07-05	Dr. Babla Secondary	18	18-25	Female	Single	Secondary/Tertiary	Islamic	Student	O +ve	First time	Voluntary	Low HB	PHX	No	Yes	Yes	No	No	No	No	No	No	No	No	No	No	No	No
621	2019-07-05	Dr. Babla Secondary	16	16-17	Female	Single	Secondary/Tertiary	Islamic	Student	O +ve	First time	Voluntary	Low HB		No	Yes	No	No	No	No	No	No	No	No	No	No	No	No	No
622	2019-07-12	LungaLunga secondary	16	16-17	Female	Single	Secondary/Tertiary	Islamic	Student	O +ve	First time	Voluntary	Low HB		No	Yes	No	No	No	No	No	No	No	No	No	No	No	No	No
623	2019-07-12	LungaLunga secondary	16	16-17	Female	Single	Secondary/Tertiary	Islamic	Student	O +ve	First time	Voluntary	Low HB		No	Yes	No	No	No	No	No	No	No	No	No	No	No	No	No
624	2019-07-12	LungaLunga secondary	16	16-17	Male	Single	Secondary/Tertiary	Islamic	Student	O +ve	First time	Voluntary	Low HB		No	Yes	No	No	No	No	No	No	No	No	No	No	No	No	No
625	2019-07-12	LungaLunga secondary	19	18-25	Female	Single	Secondary/Tertiary	Islamic	Student	O +ve	First time	Voluntary	Low HB		No	Yes	No	No	No	No	No	No	No	No	No	No	No	No	No
626	2019-07-12	LungaLunga secondary	20	18-25	Male	Single	Secondary/Tertiary	Christianity	Student	A +ve	First time	Voluntary	Low HB		No	Yes	No	No	No	No	No	No	No	No	No	No	No	No	No
627	2019-07-12	LungaLunga secondary	17	16-17	Male	Single	Secondary/Tertiary	Christianity	Student	O +ve	First time	Voluntary	Low HB		No	Yes	No	No	No	No	No	No	No	No	No	No	No	No	No
628	2019-07-12	LungaLunga secondary	16	16-17	Male	Single	Secondary/Tertiary	Christianity	Student	O +ve	First time	Voluntary	Low BP		No	No	No	No	No	Yes	No	No	No	No	No	No	No	No	No
629	2019-07-12	LungaLunga secondary			Male	Single	Secondary/Tertiary	Christianity	Non-students	B -ve	First time	Voluntary	PHX		No	No	Yes	No	No	No	No	No	No	No	No	No	No	No	No
630	2019-07-12	LungaLunga secondary	14	<16	Female	Single	Secondary/Tertiary	Christianity	Student	A +ve	First time	Voluntary	Age related reasons		No	No	No	No	No	No	No	No	No	No	No	Yes	No	No	No
631	2019-07-12	LungaLunga secondary	19	18-25	Female	Single	Secondary/Tertiary	Christianity	Student	O +ve	First time	Voluntary	Declined		No	No	No	No	No	No	No	No	No	Yes	No	No	No	No	No
632	2019-07-12	LungaLunga secondary	16	16-17	Male	Single	Secondary/Tertiary	Islamic	Student	O +ve	First time	Voluntary	Low HB		No	Yes	No	No	No	No	No	No	No	No	No	No	No	No	No
633	2019-07-12	LungaLunga secondary	26	26-30	Male	Single	Secondary/Tertiary	Christianity	Non-students	O +ve		Voluntary	High BP		No	No	No	No	No	No	Yes	No	No	No	No	No	No	No	No
634	2019-07-12	LungaLunga secondary	17	16-17	Male	Single	Secondary/Tertiary	Christianity	Student	O +ve	First time	Voluntary	Low BP		No	No	No	No	No	Yes	No	No	No	No	No	No	No	No	No
635	2019-07-12	LungaLunga secondary	17	16-17	Female	Single	Secondary/Tertiary	Christianity	Student	O +ve	First time	Voluntary	Low HB		No	Yes	No	No	No	No	No	No	No	No	No	No	No	No	No
636	2019-07-12	LungaLunga secondary	19	18-25	Female	Single	Secondary/Tertiary	Islamic	Student	A +ve	First time	Voluntary	Low HB		No	Yes	No	No	No	No	No	No	No	No	No	No	No	No	No
637	2019-07-12	LungaLunga secondary	17	16-17	Female	Single	Secondary/Tertiary	Christianity	Student	O +ve	First time	Voluntary	Low HB		No	Yes	No	No	No	No	No	No	No	No	No	No	No	No	No
638	2019-07-12	LungaLunga secondary	17	16-17	Male	Single	Secondary/Tertiary	Christianity	Student	O +ve	First time	Voluntary	Low HB		No	Yes	No	No	No	No	No	No	No	No	No	No	No	No	No
639	2019-07-12	LungaLunga secondary	19	18-25	Male	Single	Secondary/Tertiary	Christianity	Student	A +ve	First time	Voluntary	Low HB		No	Yes	No	No	No	No	No	No	No	No	No	No	No	No	No
640	2019-07-12	LungaLunga secondary	16	16-17	Female	Single	Secondary/Tertiary	Christianity	Student	A +ve	First time	Voluntary	Low HB		No	Yes	No	No	No	No	No	No	No	No	No	No	No	No	No
641	2019-07-12	LungaLunga secondary	17	16-17	Female	Single	Secondary/Tertiary	Christianity	Student	A +ve	First time	Voluntary	Low HB		No	Yes	No	No	No	No	No	No	No	No	No	No	No	No	No
642	2019-07-12	LungaLunga secondary	19	18-25	Female	Single	Secondary/Tertiary	Islamic	Student	O +ve	First time	Voluntary	Low HB		No	Yes	No	No	No	No	No	No	No	No	No	No	No	No	No
643	2019-07-12	LungaLunga secondary	18	18-25	Female	Single	Secondary/Tertiary	Christianity	Student	O +ve	First time	Voluntary	Low HB		No	Yes	No	No	No	No	No	No	No	No	No	No	No	No	No
644	2019-07-12	LungaLunga secondary	19	18-25	Male	Single	Secondary/Tertiary	Islamic	Student	A +ve	First time	Voluntary	Low HB		No	Yes	No	No	No	No	No	No	No	No	No	No	No	No	No
645	2019-07-12	LungaLunga secondary			Female	Single	Secondary/Tertiary	Christianity	Student	AB +ve	First time	Voluntary	Low HB		No	Yes	No	No	No	No	No	No	No	No	No	No	No	No	No
646	2019-07-12	LungaLunga secondary	16	16-17	Female	Single	Secondary/Tertiary	Islamic	Student	O +ve	First time	Voluntary	Low HB		No	Yes	No	No	No	No	No	No	No	No	No	No	No	No	No
647	2019-07-12	LungaLunga secondary	19	18-25	Male	Single	Secondary/Tertiary	Christianity	Student	A +ve	Repeat	Voluntary	Low HB		No	Yes	No	No	No	No	No	No	No	No	No	No	No	No	No
648	2019-07-12	LungaLunga secondary	17	16-17	Female	Single	Secondary/Tertiary	Christianity	Student	O +ve	First time	Voluntary	Low HB		No	Yes	No	No	No	No	No	No	No	No	No	No	No	No	No
649	2019-07-13	Ngozi Girls	18	18-25	Female	Single	Secondary/Tertiary	Christianity	Student	B +ve	Repeat	Voluntary	Low BP		No	No	No	No	No	Yes	No	No	No	No	No	No	No	No	No
650	2019-07-13	Ngozi Girls	18	18-25	Female	Single	Secondary/Tertiary	Christianity	Student		First time	Voluntary	Low BP		No	No	No	No	No	Yes	No	No	No	No	No	No	No	No	No
651	2019-07-13	Ngozi Girls	19	18-25	Female	Single	Secondary/Tertiary	Christianity	Student	A +ve	First time	Voluntary	Low BP	PHX	No	No	Yes	No	No	Yes	No	No	No	No	No	No	No	No	No
652	2019-07-13	Ngozi Girls	16	16-17	Female	Single	Secondary/Tertiary	Christianity	Student		First time	Voluntary	Low BP		No	No	No	No	No	Yes	No	No	No	No	No	No	No	No	No
653	2019-02-13	Ngozi Girls	16	16-17	Female	Single	Secondary/Tertiary	Christianity	Student	O +ve	First time	Voluntary	Under weight		Yes	No	No	No	No	No	No	No	No	No	No	No	No	No	No
654	2019-06-13	Ngozi Girls	16	16-17	Female	Single	Secondary/Tertiary	Christianity	Student	AB +ve	First time	Voluntary	Low HB	Under weight	Yes	Yes	No	No	No	No	No	No	No	No	No	No	No	No	No
655	2019-07-13	Ngozi Girls	16	16-17	Female	Single	Secondary/Tertiary	Islamic	Student	B +ve	First time	Voluntary	Under weight		Yes	No	No	No	No	No	No	No	No	No	No	No	No	No	No
656	2019-07-13	Ngozi Girls	14	<16	Female	Single	Secondary/Tertiary	Islamic	Student	A +ve	First time	Voluntary	Low HB	Age related reasons	No	Yes	No	No	No	No	No	No	No	No	No	Yes	No	No	No
657	2019-07-13	Ngozi Girls	17	16-17	Female	Single	Secondary/Tertiary	Christianity	Student	O +ve	First time	Voluntary	Invisible veins		No	No	No	No	No	No	No	Yes	No	No	No	No	No	No	No
658	2019-07-13	Ngozi Girls	22	18-25	Female	Single	Secondary/Tertiary	Christianity	Student	B +ve	First time	Voluntary	PHX		No	No	Yes	No	No	No	No	No	No	No	No	No	No	No	No
659	2019-07-13	Ngozi Girls	16	16-17	Female	Single	Secondary/Tertiary	Islamic	Student		First time	Voluntary	PHX		No	No	Yes	No	No	No	No	No	No	No	No	No	No	No	No
660	2019-07-15	KSBTC	25	18-25	Female	Married	Secondary/Tertiary	Christianity		AB +ve		FRD	Low HB		No	Yes	No	No	No	No	No	No	No	No	No	No	No	No	No
661	2019-07-15	KSBTC	25	18-25	Male	Married	None/Primary	Christianity			First time	FRD	PHX		No	No	Yes	No	No	No	No	No	No	No	No	No	No	No	No
662	2019-07-16	Mwereni	18	18-25	Female	Single	Secondary/Tertiary	Islamic	Student	B +ve	First time	Voluntary	Low HB		No	Yes	No	No	No	No	No	No	No	No	No	No	No	No	No
663	2019-07-16	Mwereni	18	18-25	Female	Single	Secondary/Tertiary	Islamic	Student	O +ve	First time	Voluntary	Low HB		No	Yes	No	No	No	No	No	No	No	No	No	No	No	No	No
664	2019-07-17	KSBTC			Male	Married	Secondary/Tertiary	Islamic	Non-students		Repeat	FRD	High BP	PHX	No	No	Yes	No	No	No	Yes	No	No	No	No	No	No	No	No
665	2019-07-18	Franz Josef secondary	17	16-17	Female	Single	Secondary/Tertiary	Islamic	Student	A +ve	First time	Voluntary	Low HB		No	Yes	No	No	No	No	No	No	No	No	No	No	No	No	No
666	2019-07-18	Franz Josef secondary	19	18-25	Female	Single	Secondary/Tertiary	Christianity	Student	A +ve	First time	Voluntary	Low HB		No	Yes	No	No	No	No	No	No	No	No	No	No	No	No	No
667	2019-07-18	Franz Josef secondary	19	18-25	Female	Single	Secondary/Tertiary	Christianity	Student	AB +ve	First time	Voluntary	Low HB		No	Yes	No	No	No	No	No	No	No	No	No	No	No	No	No
668	2019-07-18	Franz Josef secondary	17	16-17	Female	Single	Secondary/Tertiary	Islamic	Student	AB +ve	First time	Voluntary	Low HB		No	Yes	No	No	No	No	No	No	No	No	No	No	No	No	No
669	2019-07-18	Franz Josef secondary	17	16-17	Female	Single	Secondary/Tertiary	Christianity	Student	O +ve	First time	Voluntary	Low HB		No	Yes	No	No	No	No	No	No	No	No	No	No	No	No	No
670	2019-07-18	Franz Josef secondary			Female	Single	Secondary/Tertiary	Christianity	Student	O +ve	First time	Voluntary	Low HB		No	Yes	No	No	No	No	No	No	No	No	No	No	No	No	No
671	2019-07-18	Franz Josef secondary	16	16-17	Female	Single	Secondary/Tertiary	Islamic	Student	O +ve	First time	Voluntary	Low HB		No	Yes	No	No	No	No	No	No	No	No	No	No	No	No	No
672	2019-07-18	Franz Josef secondary	16	16-17	Female	Single	Secondary/Tertiary	Islamic	Student	O +ve	First time	Voluntary	Low HB		No	Yes	No	No	No	No	No	No	No	No	No	No	No	No	No
673	2019-07-18	Franz Josef secondary	19	18-25	Female	Single	Secondary/Tertiary	Christianity	Student	O +ve	First time	Voluntary	Invisible veins		No	No	No	No	No	No	No	Yes	No	No	No	No	No	No	No
674	2019-07-18	Franz Josef secondary	17	16-17	Female	Single	Secondary/Tertiary	Islamic	Student	O +ve	First time	Voluntary	High PR		No	No	No	No	Yes	No	No	No	No	No	No	No	No	No	No
675	2019-07-18	Franz Josef secondary	18	18-25	Female	Single	Secondary/Tertiary	Islamic	Student	O +ve	First time	Voluntary	High PR		No	No	No	No	Yes	No	No	No	No	No	No	No	No	No	No
676	2019-07-18	Franz Josef secondary	18	18-25	Female	Single	Secondary/Tertiary	Christianity	Student	O +ve	First time	Voluntary	High PR		No	No	No	No	Yes	No	No	No	No	No	No	No	No	No	No
677	2019-07-18	Franz Josef secondary	16	16-17	Female	Single	Secondary/Tertiary	Christianity	Student	A +ve	First time	Voluntary	High PR		No	No	No	No	Yes	No	No	No	No	No	No	No	No	No	No
678	2019-07-18	Franz Josef secondary	17	16-17	Female	Single	Secondary/Tertiary	Islamic	Student	B +ve	Repeat	Voluntary	High PR		No	No	No	No	Yes	No	No	No	No	No	No	No	No	No	No
679	2019-07-18	Franz Josef secondary	16	16-17	Female	Single	Secondary/Tertiary	Christianity	Student	O +ve	First time	Voluntary	Low HB		No	Yes	No	No	No	No	No	No	No	No	No	No	No	No	No
680	2019-07-18	Franz Josef secondary	17	16-17	Female	Single	Secondary/Tertiary	Islamic	Student	B +ve	First time	Voluntary	Low HB		No	Yes	No	No	No	No	No	No	No	No	No	No	No	No	No
681	2019-07-18	Franz Josef secondary	18	18-25	Female	Single	Secondary/Tertiary	Christianity	Student	B +ve	First time	Voluntary	Low HB		No	Yes	No	No	No	No	No	No	No	No	No	No	No	No	No
682	2019-07-18	Franz Josef secondary	16	16-17	Female	Single	Secondary/Tertiary	Islamic	Student	A +ve	First time	Voluntary	Low HB		No	Yes	No	No	No	No	No	No	No	No	No	No	No	No	No
683	2019-07-18	Franz Josef secondary	18	18-25	Female	Single	Secondary/Tertiary	Christianity	Student	A +ve	First time	Voluntary	Low HB		No	Yes	No	No	No	No	No	No	No	No	No	No	No	No	No
684	2019-07-18	Franz Josef secondary	16	16-17	Female	Single	Secondary/Tertiary	Islamic	Student	O +ve	First time	Voluntary	Low HB		No	Yes	No	No	No	No	No	No	No	No	No	No	No	No	No
685	2019-07-18	Franz Josef secondary	16	16-17	Female	Single	Secondary/Tertiary	Christianity	Student	AB +ve	First time	Voluntary	Low HB		No	Yes	No	No	No	No	No	No	No	No	No	No	No	No	No
686	2019-07-18	Franz Josef secondary	17	16-17	Female	Single	Secondary/Tertiary	Christianity	Student	A +ve	First time	Voluntary	Low HB		No	Yes	No	No	No	No	No	No	No	No	No	No	No	No	No
687	2019-07-18	Franz Josef secondary	18	18-25	Female	Single	Secondary/Tertiary	Islamic	Student	O +ve	First time	Voluntary	Low HB		No	Yes	No	No	No	No	No	No	No	No	No	No	No	No	No
688	2019-07-18	Franz Josef secondary	17	16-17	Female	Single	Secondary/Tertiary	Islamic	Student	O +ve	First time	Voluntary	Low HB		No	Yes	No	No	No	No	No	No	No	No	No	No	No	No	No
689	2019-07-18	Franz Josef secondary			Female	Single	Secondary/Tertiary	Islamic	Student	AB +ve	First time	Voluntary	Low HB		No	Yes	No	No	No	No	No	No	No	No	No	No	No	No	No
690	2019-07-18	Franz Josef secondary	18	18-25	Female	Single	Secondary/Tertiary	Christianity	Student	A +ve	First time	Voluntary	Low HB		No	Yes	No	No	No	No	No	No	No	No	No	No	No	No	No
691	2019-07-18	Franz Josef secondary	16	16-17	Female	Single	Secondary/Tertiary	Christianity	Student	B +ve	First time	Voluntary	Low HB		No	Yes	No	No	No	No	No	No	No	No	No	No	No	No	No
692	2019-07-18	Franz Josef secondary	18	18-25	Female	Single	Secondary/Tertiary	Islamic	Student	O +ve	First time	Voluntary	Low HB		No	Yes	No	No	No	No	No	No	No	No	No	No	No	No	No
693	2019-07-18	Franz Josef secondary	18	18-25	Female	Single	Secondary/Tertiary	Islamic	Student	B +ve	First time	Voluntary	Low HB		No	Yes	No	No	No	No	No	No	No	No	No	No	No	No	No
694	2019-07-18	Franz Josef secondary	44	41-50	Male	Married	Secondary/Tertiary	Christianity	Non-students	A +ve		Voluntary	High BP		No	No	No	No	No	No	Yes	No	No	No	No	No	No	No	No
695	2019-07-18	Franz Josef secondary	18	18-25	Female	Single	Secondary/Tertiary	Islamic	Student	A +ve	First time	Voluntary	Low HB		No	Yes	No	No	No	No	No	No	No	No	No	No	No	No	No
696	2019-07-18	Franz Josef secondary	16	16-17	Female	Single	Secondary/Tertiary	Christianity	Student	O +ve	First time	Voluntary	High BP		No	No	No	No	No	No	Yes	No	No	No	No	No	No	No	No
697	2019-07-18	Franz Josef secondary	19	18-25	Female	Single	Secondary/Tertiary	Islamic	Student	B +ve	First time	Voluntary	Low HB		No	Yes	No	No	No	No	No	No	No	No	No	No	No	No	No
698	2019-07-18	Franz Josef secondary	17	16-17	Female	Single	Secondary/Tertiary	Islamic	Student	B +ve	First time	Voluntary	Low HB		No	Yes	No	No	No	No	No	No	No	No	No	No	No	No	No
699	2019-07-18	Franz Josef secondary	17	16-17	Female	Single	Secondary/Tertiary	Islamic	Student	O +ve	First time	Voluntary	Low HB		No	Yes	No	No	No	No	No	No	No	No	No	No	No	No	No
700	2019-07-18	Franz Josef secondary	16	16-17	Female	Single	Secondary/Tertiary	Christianity	Student	A +ve	First time	Voluntary	Low HB		No	Yes	No	No	No	No	No	No	No	No	No	No	No	No	No
701	2019-07-18	Franz Josef secondary	17	16-17	Female	Single	Secondary/Tertiary	Islamic	Student	O +ve	First time	Voluntary	Low HB		No	Yes	No	No	No	No	No	No	No	No	No	No	No	No	No
702	2019-07-18	Franz Josef secondary	17	16-17	Female	Single	Secondary/Tertiary	Christianity	Student	O +ve	First time	Voluntary	Low HB		No	Yes	No	No	No	No	No	No	No	No	No	No	No	No	No
703	2019-07-18	Franz Josef secondary	21	18-25	Female	Single	Secondary/Tertiary	Islamic	Student	B +ve	First time	Voluntary	Low HB		No	Yes	No	No	No	No	No	No	No	No	No	No	No	No	No
704	2019-07-18	Franz Josef secondary	17	16-17	Female	Single	Secondary/Tertiary	Islamic	Student	O +ve	First time	Voluntary	Low HB		No	Yes	No	No	No	No	No	No	No	No	No	No	No	No	No
705	2019-07-18	Franz Josef secondary	17	16-17	Female	Single	Secondary/Tertiary	Islamic	Student	B +ve	First time	Voluntary	Low HB		No	Yes	No	No	No	No	No	No	No	No	No	No	No	No	No
706	2019-07-18	Franz Josef secondary	16	16-17	Female	Single	Secondary/Tertiary	Christianity	Student	B +ve	First time	Voluntary	Low HB		No	Yes	No	No	No	No	No	No	No	No	No	No	No	No	No
707	2019-07-18	Franz Josef secondary	16	16-17	Female	Single	Secondary/Tertiary	Christianity	Student	B +ve	First time	Voluntary	Low HB		No	Yes	No	No	No	No	No	No	No	No	No	No	No	No	No
708	2019-07-18	Franz Josef secondary	19	18-25	Female	Single	Secondary/Tertiary	Christianity	Student	O +ve	Repeat	Voluntary	Low HB		No	Yes	No	No	No	No	No	No	No	No	No	No	No	No	No
709	2019-07-18	Franz Josef secondary	16	16-17	Female	Single	Secondary/Tertiary	Christianity	Student	O +ve	First time	Voluntary	Low HB		No	Yes	No	No	No	No	No	No	No	No	No	No	No	No	No
710	2019-07-18	Franz Josef secondary	19	18-25	Female	Single	Secondary/Tertiary	Islamic	Student	A +ve	First time	Voluntary	Low HB		No	Yes	No	No	No	No	No	No	No	No	No	No	No	No	No
711	2019-07-18	Franz Josef secondary	16	16-17	Female	Single	Secondary/Tertiary	Christianity	Student	O +ve	First time	Voluntary	Low HB		No	Yes	No	No	No	No	No	No	No	No	No	No	No	No	No
712	2019-07-18	Franz Josef secondary	16	16-17	Female	Single	Secondary/Tertiary	Christianity	Student	B +ve	First time	Voluntary	Low HB		No	Yes	No	No	No	No	No	No	No	No	No	No	No	No	No
713	2019-07-18	Franz Josef secondary	16	16-17	Female	Single	Secondary/Tertiary	Christianity	Student	A +ve	First time	Voluntary	Low HB		No	Yes	No	No	No	No	No	No	No	No	No	No	No	No	No
714	2019-07-18	Franz Josef secondary	18	18-25	Female	Single	Secondary/Tertiary	Christianity	Student	A +ve	First time	Voluntary	Low HB		No	Yes	No	No	No	No	No	No	No	No	No	No	No	No	No
715	2019-07-18	Franz Josef secondary	20	18-25	Female	Single	Secondary/Tertiary	Christianity	Student	O +ve	First time	Voluntary	Low HB		No	Yes	No	No	No	No	No	No	No	No	No	No	No	No	No
716	2019-07-18	Franz Josef secondary	19	18-25	Female	Single	Secondary/Tertiary	Christianity	Student	B +ve	First time	Voluntary	Low HB		No	Yes	No	No	No	No	No	No	No	No	No	No	No	No	No
717	2019-07-18	Franz Josef secondary	17	16-17	Female	Single	Secondary/Tertiary	Christianity	Student	AB +ve	First time	Voluntary	Low HB		No	Yes	No	No	No	No	No	No	No	No	No	No	No	No	No
718	2019-07-18	Franz Josef secondary			Female	Single	Secondary/Tertiary	Islamic	Student	A +ve	Repeat	Voluntary	Low HB		No	Yes	No	No	No	No	No	No	No	No	No	No	No	No	No
719	2019-07-18	Franz Josef secondary	17	16-17	Female	Single	Secondary/Tertiary	Christianity	Student	O +ve	First time	Voluntary	Low HB		No	Yes	No	No	No	No	No	No	No	No	No	No	No	No	No
720	2019-07-18	Franz Josef secondary			Female	Single	Secondary/Tertiary	Christianity	Student	O +ve	First time	Voluntary	Low HB		No	Yes	No	No	No	No	No	No	No	No	No	No	No	No	No
721	2019-07-18	Franz Josef secondary			Female	Single	Secondary/Tertiary	Christianity	Student	O +ve	First time	Voluntary	Low HB		No	Yes	No	No	No	No	No	No	No	No	No	No	No	No	No
722	2019-07-18	Franz Josef secondary	16	16-17	Female	Single	Secondary/Tertiary	Islamic	Student	O +ve	First time	Voluntary	Low HB		No	Yes	No	No	No	No	No	No	No	No	No	No	No	No	No
723	2019-07-18	Franz Josef secondary	19	18-25	Female	Single	Secondary/Tertiary	Christianity	Student	AB +ve	First time	Voluntary	Low HB	Low BP	No	Yes	No	No	No	Yes	No	No	No	No	No	No	No	No	No
724	2019-07-18	Franz Josef secondary	17	16-17	Female	Single	Secondary/Tertiary	Christianity	Student	B +ve	First time	Voluntary	Low BP		No	No	No	No	No	Yes	No	No	No	No	No	No	No	No	No
725	2019-07-18	Franz Josef secondary	16	16-17	Female	Single	Secondary/Tertiary	Christianity	Student	O +ve	First time	Voluntary	Low HB		No	Yes	No	No	No	No	No	No	No	No	No	No	No	No	No
726	2019-07-18	Franz Josef secondary	18	18-25	Female	Single	Secondary/Tertiary	Islamic	Student	O +ve	First time	Voluntary	Low HB		No	Yes	No	No	No	No	No	No	No	No	No	No	No	No	No
727	2019-07-25	Taru Boys	19	18-25	Male	Single	Secondary/Tertiary	Islamic	Student	O +ve	Repeat	Voluntary	Low BP		No	No	No	No	No	Yes	No	No	No	No	No	No	No	No	No
728	2019-07-25	Taru Boys	20	18-25	Male	Single	Secondary/Tertiary	Islamic	Student	O +ve	First time	Voluntary	High BP		No	No	No	No	No	No	Yes	No	No	No	No	No	No	No	No
729	2019-07-25	Taru Boys	17	16-17	Male	Single	Secondary/Tertiary	Christianity	Student	O +ve	First time	Voluntary	Low BP		No	No	No	No	No	Yes	No	No	No	No	No	No	No	No	No
730	2019-07-25	Taru Boys	19	18-25	Male	Single	Secondary/Tertiary	Islamic	Student	O +ve	First time	Voluntary	High BP		No	No	No	No	No	No	Yes	No	No	No	No	No	No	No	No
731	2019-07-25	Taru Boys	19	18-25	Male	Single	Secondary/Tertiary	Christianity	Student	O +ve	First time	Voluntary	Low BP		No	No	No	No	No	Yes	No	No	No	No	No	No	No	No	No
732	2019-07-25	Taru Boys	16	16-17	Male	Single	Secondary/Tertiary	Islamic	Student	O +ve	First time	Voluntary	Low BP		No	No	No	No	No	Yes	No	No	No	No	No	No	No	No	No
733	2019-07-25	Taru Boys	16	16-17	Male	Single	Secondary/Tertiary	Islamic	Student	A -ve	First time	Voluntary	Low BP		No	No	No	No	No	Yes	No	No	No	No	No	No	No	No	No
734	2019-07-25	Taru Boys			Male	Single	Secondary/Tertiary	Christianity	Student	O +ve	First time	Voluntary	Low HB		No	Yes	No	No	No	No	No	No	No	No	No	No	No	No	No
735	2019-07-25	Taru Boys	17	16-17	Male	Single	Secondary/Tertiary	Christianity	Student	O +ve	First time	Voluntary	Low HB		No	Yes	No	No	No	No	No	No	No	No	No	No	No	No	No
736	2019-07-25	Taru Boys	18	18-25	Male	Single	Secondary/Tertiary	Christianity	Student	B +ve	First time	Voluntary	Low HB		No	Yes	No	No	No	No	No	No	No	No	No	No	No	No	No
737	2019-07-25	Taru Boys	18	18-25	Male	Single	Secondary/Tertiary	Christianity	Student	O +ve	First time	Voluntary	High BP		No	No	No	No	No	No	Yes	No	No	No	No	No	No	No	No
738	2019-07-25	Taru Boys	20	18-25	Male	Single	Secondary/Tertiary	Christianity	Student	O +ve	First time	Voluntary	High PR		No	No	No	No	Yes	No	No	No	No	No	No	No	No	No	No
739	2019-07-25	Taru Boys	18	18-25	Male	Single	Secondary/Tertiary	Islamic	Student	A +ve	First time	Voluntary	Low BP		No	No	No	No	No	Yes	No	No	No	No	No	No	No	No	No
740	2019-07-25	Taru Boys	17	16-17	Male	Single	Secondary/Tertiary	Islamic	Student	A -ve	First time	Voluntary	High BP	High PR	No	No	No	No	Yes	No	Yes	No	No	No	No	No	No	No	No
741	2019-07-25	Taru Boys	18	18-25	Male	Single	Secondary/Tertiary	Islamic	Student	O +ve	First time	Voluntary	High PR		No	No	No	No	Yes	No	No	No	No	No	No	No	No	No	No
742	2019-07-25	Taru Boys	20	18-25	Male	Single	Secondary/Tertiary	Christianity	Student	O +ve	First time	Voluntary	High BP		No	No	No	No	No	No	Yes	No	No	No	No	No	No	No	No
743	2019-07-25	Taru Boys	19	18-25	Male	Single	Secondary/Tertiary	Christianity	Student	A +ve	First time	Voluntary	High PR		No	No	No	No	Yes	No	No	No	No	No	No	No	No	No	No
744	2019-07-25	Taru Boys	17	16-17	Male	Single	Secondary/Tertiary	Christianity	Student		First time	Voluntary	High BP		No	No	No	No	No	No	Yes	No	No	No	No	No	No	No	No
745	2019-07-25	Taru Boys			Male	Single	Secondary/Tertiary	Islamic	Student	B +ve	First time	Voluntary	Low BP		No	No	No	No	No	Yes	No	No	No	No	No	No	No	No	No
746	2019-07-25	Taru Boys	17	16-17	Male	Single	Secondary/Tertiary	Christianity	Student	O +ve	First time	Voluntary	Low BP		No	No	No	No	No	Yes	No	No	No	No	No	No	No	No	No
747	2019-07-25	Taru Boys	18	18-25	Male	Single	Secondary/Tertiary	Islamic	Student	O +ve	Repeat	Voluntary	High BP	High PR	No	No	No	No	Yes	No	Yes	No	No	No	No	No	No	No	No
748	2019-07-25	Taru Boys			Male	Single	Secondary/Tertiary	Islamic	Student	O +ve	First time	Voluntary	Low HB		No	Yes	No	No	No	No	No	No	No	No	No	No	No	No	No
749	2019-07-25	Taru Boys	19	18-25	Male	Single	Secondary/Tertiary	Christianity	Student	O +ve	First time	Voluntary	Low BP		No	No	No	No	No	Yes	No	No	No	No	No	No	No	No	No
750	2019-07-25	Taru Boys	18	18-25	Male	Single	Secondary/Tertiary	Christianity	Student	O +ve	First time	Voluntary	High BP		No	No	No	No	No	No	Yes	No	No	No	No	No	No	No	No
751	2019-07-25	Taru Boys	22	18-25	Male	Single	Secondary/Tertiary	Islamic	Student	A +ve	First time	Voluntary	High BP	High PR	No	No	No	No	Yes	No	Yes	No	No	No	No	No	No	No	No
752	2019-07-25	Taru Boys	20	18-25	Male	Single	Secondary/Tertiary	Christianity	Student	AB -ve	First time	Voluntary	High BP		No	No	No	No	No	No	Yes	No	No	No	No	No	No	No	No
753	2019-07-25	Taru Boys	20	18-25	Male	Single	Secondary/Tertiary	Islamic	Student	O +ve	First time	Voluntary	High BP		No	No	No	No	No	No	Yes	No	No	No	No	No	No	No	No
754	2019-07-25	Taru Boys	21	18-25	Male	Single	Secondary/Tertiary	Islamic	Student		First time	Voluntary	High BP		No	No	No	No	No	No	Yes	No	No	No	No	No	No	No	No
755	2019-07-25	Taru Boys			Male	Single	Secondary/Tertiary	Christianity	Student	O +ve	First time	Voluntary	High BP		No	No	No	No	No	No	Yes	No	No	No	No	No	No	No	No
756	2019-07-30	Samburu Boys	41	41-50	Female	Single	Secondary/Tertiary	Christianity	Non-students	O +ve	Repeat	Voluntary	PHX		No	No	Yes	No	No	No	No	No	No	No	No	No	No	No	No
757	2019-07-30	Samburu Boys	45	41-50	Female	Single	Secondary/Tertiary	Islamic		A +ve		Voluntary	PHX		No	No	Yes	No	No	No	No	No	No	No	No	No	No	No	No
758	2019-07-30	Samburu Boys	18	18-25	Male	Single	Secondary/Tertiary	Christianity	Student	B +ve	Repeat	Voluntary	PHX		No	No	Yes	No	No	No	No	No	No	No	No	No	No	No	No
759	2019-07-30	Samburu Boys	16	16-17	Male	Single	Secondary/Tertiary	Islamic	Student		First time	Voluntary	PHX		No	No	Yes	No	No	No	No	No	No	No	No	No	No	No	No
760	2019-07-30	Samburu Boys	19	18-25	Male	Single	Secondary/Tertiary	Islamic	Student	B +ve	First time	Voluntary	PHX		No	No	Yes	No	No	No	No	No	No	No	No	No	No	No	No
761	2019-07-30	Samburu Boys	18	18-25	Male	Single	Secondary/Tertiary	Christianity	Student	O +ve	First time	Voluntary	PHX		No	No	Yes	No	No	No	No	No	No	No	No	No	No	No	No
762	2019-07-30	Samburu Boys	19	18-25	Male	Single	Secondary/Tertiary	Christianity	Student		First time	Voluntary	PHX		No	No	Yes	No	No	No	No	No	No	No	No	No	No	No	No
763	2019-07-30	Samburu Boys	49	41-50	Male	Married	Secondary/Tertiary	Christianity	Non-students	B +ve	Repeat	Voluntary	PHX		No	No	Yes	No	No	No	No	No	No	No	No	No	No	No	No
764	2019-07-30	Samburu Boys	18	18-25	Male	Single	Secondary/Tertiary	Christianity	Student	O +ve	First time	Voluntary	PHX		No	No	Yes	No	No	No	No	No	No	No	No	No	No	No	No
765	2019-07-30	Samburu Boys	21	18-25	Male	Single	Secondary/Tertiary	Islamic	Student	O +ve	First time	Voluntary	High BP		No	No	No	No	No	No	Yes	No	No	No	No	No	No	No	No
766	2019-07-30	Samburu Boys	17	16-17	Male	Single	Secondary/Tertiary	Islamic	Student	A +ve	First time	Voluntary	High PR		No	No	No	No	Yes	No	No	No	No	No	No	No	No	No	No
767	2019-07-30	Samburu Boys	17	16-17	Male	Single	Secondary/Tertiary	Islamic	Student	A +ve	First time	Voluntary	High BP		No	No	No	No	No	No	Yes	No	No	No	No	No	No	No	No
768	2019-07-30	Samburu Boys	19	18-25	Male	Single	Secondary/Tertiary	Christianity	Student	B +ve	First time	Voluntary	Low PR		No	No	No	No	No	No	No	No	No	No	No	No	No	No	No
769	2019-07-30	Samburu Boys	19	18-25	Male	Single	Secondary/Tertiary	Islamic	Student	O +ve	First time	Voluntary	High BP	High PR	No	No	No	No	Yes	No	Yes	No	No	No	No	No	No	No	No
770	2019-07-30	Samburu Boys	18	18-25	Male	Single	Secondary/Tertiary	Christianity	Student	O +ve	First time	Voluntary	Low HB		No	Yes	No	No	No	No	No	No	No	No	No	No	No	No	No
771	2019-07-30	Samburu Boys	17	16-17	Male	Single	Secondary/Tertiary	Islamic	Student	AB +ve	First time	Voluntary	Low PR		No	No	No	No	No	No	No	No	No	No	No	No	No	No	No
772	2019-07-30	Samburu Boys	17	16-17	Male	Single	Secondary/Tertiary	Islamic	Student	A +ve	Repeat	Voluntary	Low BP		No	No	No	No	No	Yes	No	No	No	No	No	No	No	No	No
773	2019-07-30	Samburu Boys	16	16-17	Male	Single	Secondary/Tertiary	Islamic	Student		First time	Voluntary	Low HB		No	Yes	No	No	No	No	No	No	No	No	No	No	No	No	No
774	2019-07-30	Samburu Boys	15	<16	Male	Single	Secondary/Tertiary	Islamic	Student		First time	Voluntary	Age related reasons		No	No	No	No	No	No	No	No	No	No	No	Yes	No	No	No
775	2019-07-30	Samburu Boys	15	<16	Male	Single	Secondary/Tertiary	Christianity	Student	B +ve	First time	Voluntary	Age related reasons		No	No	No	No	No	No	No	No	No	No	No	Yes	No	No	No
776	2019-07-30	Samburu Boys	23	18-25	Female	Single	Secondary/Tertiary	Christianity	Non-students	O +ve	First time	Voluntary	Low HB		No	Yes	No	No	No	No	No	No	No	No	No	No	No	No	No
777	2019-07-30	Samburu Boys	18	18-25	Male	Single	Secondary/Tertiary	Islamic	Student	B +ve	First time	Voluntary	High PR		No	No	No	No	Yes	No	No	No	No	No	No	No	No	No	No
778	2019-07-30	Samburu Boys	19	18-25	Male	Single	Secondary/Tertiary	Christianity	Student	B +ve	First time	Voluntary	Low HB		No	Yes	No	No	No	No	No	No	No	No	No	No	No	No	No
779	2019-07-31	Kingwede girls	16	16-17	Female	Single	Secondary/Tertiary	Christianity	Student	O +ve	Repeat	Voluntary	Low HB		No	Yes	No	No	No	No	No	No	No	No	No	No	No	No	No
780	2019-07-31	Kingwede girls	14	<16	Female	Single	Secondary/Tertiary	Islamic	Student		First time	Voluntary	Age related reasons		No	No	No	No	No	No	No	No	No	No	No	Yes	No	No	No
781	2019-07-31	Kingwede girls	17	16-17	Female	Single	Secondary/Tertiary	Islamic	Student	O +ve	First time	Voluntary	Low HB		No	Yes	No	No	No	No	No	No	No	No	No	No	No	No	No
782	2019-07-31	Kingwede girls	17	16-17	Female	Single	Secondary/Tertiary	Christianity	Student		First time	Voluntary	Low HB		No	Yes	No	No	No	No	No	No	No	No	No	No	No	No	No
783	2019-07-31	Kingwede girls	16	16-17	Female	Single	Secondary/Tertiary	Islamic	Student	B +ve	First time	Voluntary	Low HB		No	Yes	No	No	No	No	No	No	No	No	No	No	No	No	No
784	2019-07-31	Kingwede girls	18	18-25	Female	Single	Secondary/Tertiary	Islamic	Student		First time	Voluntary	Low HB		No	Yes	No	No	No	No	No	No	No	No	No	No	No	No	No
785	2019-07-31	Kingwede girls	18	18-25	Female	Single	Secondary/Tertiary	Christianity	Student		Repeat	Voluntary	Low HB		No	Yes	No	No	No	No	No	No	No	No	No	No	No	No	No
786	2019-07-31	Kingwede girls			Female	Single	Secondary/Tertiary	Islamic	Student		First time	Voluntary	Low HB		No	Yes	No	No	No	No	No	No	No	No	No	No	No	No	No
787	2019-07-31	Kingwede girls	15	<16	Female	Single	Secondary/Tertiary	Islamic	Student		First time	Voluntary	Low HB	Age related reasons	No	Yes	No	No	No	No	No	No	No	No	No	Yes	No	No	No
788	2019-07-31	Kingwede girls	18	18-25	Female	Single	Secondary/Tertiary	Christianity	Student		First time	Voluntary	Low HB		No	Yes	No	No	No	No	No	No	No	No	No	No	No	No	No
789	2019-07-31	Kingwede girls	15	<16	Female	Single	Secondary/Tertiary	Christianity	Student		First time	Voluntary	Low HB	Age related reasons	No	Yes	No	No	No	No	No	No	No	No	No	Yes	No	No	No
790	2019-07-31	Kingwede girls	17	16-17	Female	Single	Secondary/Tertiary	Islamic	Student	A +ve	First time	Voluntary	Low HB		No	Yes	No	No	No	No	No	No	No	No	No	No	No	No	No
791	2019-07-31	Kingwede girls	17	16-17	Female	Single	Secondary/Tertiary	Islamic	Student	O +ve	Repeat	Voluntary	Low HB		No	Yes	No	No	No	No	No	No	No	No	No	No	No	No	No
792	2019-07-31	Kingwede girls	16	16-17	Female	Single	Secondary/Tertiary	Christianity	Student	O +ve	First time	Voluntary	Low HB	PHX	No	Yes	Yes	No	No	No	No	No	No	No	No	No	No	No	No
793	2019-07-31	Kingwede girls	25	18-25	Female	Single	Secondary/Tertiary	Islamic	Non-students	A +ve	First time	Voluntary	Low HB		No	Yes	No	No	No	No	No	No	No	No	No	No	No	No	No
794	2019-07-31	Kingwede girls	16	16-17	Female	Single	Secondary/Tertiary	Islamic	Student		First time	Voluntary	Low HB		No	Yes	No	No	No	No	No	No	No	No	No	No	No	No	No
795	2019-07-31	Kingwede girls			Female	Single	Secondary/Tertiary	Christianity	Student		Repeat	Voluntary	Low HB		No	Yes	No	No	No	No	No	No	No	No	No	No	No	No	No
796	2019-07-31	Kingwede girls	16	16-17	Female	Single	Secondary/Tertiary	Islamic	Student		First time	Voluntary	Low HB		No	Yes	No	No	No	No	No	No	No	No	No	No	No	No	No
797	2019-07-31	Kingwede girls	16	16-17	Female	Single	Secondary/Tertiary	Islamic	Student	A +ve	First time	Voluntary	Low HB		No	Yes	No	No	No	No	No	No	No	No	No	No	No	No	No
798	2019-07-31	Kingwede girls	16	16-17	Female	Single	Secondary/Tertiary	Islamic	Student		First time	Voluntary	PHX		No	No	Yes	No	No	No	No	No	No	No	No	No	No	No	No
799	2019-07-31	Kingwede girls	22	18-25	Female	Single	Secondary/Tertiary	Christianity	Student		First time	Voluntary	Low HB		No	Yes	No	No	No	No	No	No	No	No	No	No	No	No	No
800	2019-07-31	Kingwede girls			Female	Single	Secondary/Tertiary	Islamic	Student		First time	Voluntary	High PR		No	No	No	No	Yes	No	No	No	No	No	No	No	No	No	No
801	2019-07-31	Kingwede girls	17	16-17	Female	Single	Secondary/Tertiary	Islamic	Student		First time	Voluntary	Low HB		No	Yes	No	No	No	No	No	No	No	No	No	No	No	No	No
802	2019-07-31	Kingwede girls	18	18-25	Female	Single	Secondary/Tertiary	Islamic	Student		First time	Voluntary	Low HB		No	Yes	No	No	No	No	No	No	No	No	No	No	No	No	No
803	2019-07-31	Kingwede girls	16	16-17	Female	Single	Secondary/Tertiary	Islamic	Student		First time	Voluntary	Low HB		No	Yes	No	No	No	No	No	No	No	No	No	No	No	No	No
804	2019-07-31	Kingwede girls			Female	Single	Secondary/Tertiary	Christianity	Student	O -ve	First time	Voluntary	Low HB		No	Yes	No	No	No	No	No	No	No	No	No	No	No	No	No
805	2019-07-31	Kingwede girls	18	18-25	Female	Single	Secondary/Tertiary	Islamic	Student		First time	Voluntary	Low HB		No	Yes	No	No	No	No	No	No	No	No	No	No	No	No	No
806	2019-07-31	Kingwede girls	18	18-25	Female	Single	Secondary/Tertiary	Islamic	Student	B +ve	First time	Voluntary	Low HB		No	Yes	No	No	No	No	No	No	No	No	No	No	No	No	No
807	2019-07-31	Kingwede girls	17	16-17	Female	Single	Secondary/Tertiary	Christianity	Student	O +ve	Repeat	Voluntary	Low HB		No	Yes	No	No	No	No	No	No	No	No	No	No	No	No	No
808	2019-07-31	Kingwede girls	17	16-17	Female	Single	Secondary/Tertiary	Islamic	Student	O +ve	First time	Voluntary	Low HB		No	Yes	No	No	No	No	No	No	No	No	No	No	No	No	No
809	2019-07-31	Kingwede girls	16	16-17	Female	Single	Secondary/Tertiary	Islamic	Student	O +ve	First time	Voluntary	Low HB		No	Yes	No	No	No	No	No	No	No	No	No	No	No	No	No
810	2019-07-31	Kingwede girls	18	18-25	Female	Single	Secondary/Tertiary	Christianity	Student	O +ve	First time	Voluntary	Low HB		No	Yes	No	No	No	No	No	No	No	No	No	No	No	No	No
811	2019-07-31	Kingwede girls	16	16-17	Female	Single	Secondary/Tertiary	Islamic	Student	AB +ve	First time	Voluntary	Low HB		No	Yes	No	No	No	No	No	No	No	No	No	No	No	No	No
812	2019-07-31	Kingwede girls	19	18-25	Female	Single	Secondary/Tertiary	Islamic	Student	O +ve	First time	Voluntary	Low HB		No	Yes	No	No	No	No	No	No	No	No	No	No	No	No	No
813	2019-07-31	Kingwede girls	17	16-17	Female	Single	Secondary/Tertiary	Islamic	Student		First time	Voluntary	PHX		No	No	Yes	No	No	No	No	No	No	No	No	No	No	No	No
814	2019-07-31	Kingwede girls	18	18-25	Female	Single	Secondary/Tertiary	Christianity	Student		First time	Voluntary	Low HB		No	Yes	No	No	No	No	No	No	No	No	No	No	No	No	No
815	2019-07-31	Kingwede girls	16	16-17	Female	Single	Secondary/Tertiary	Islamic	Student		First time	Voluntary	Low HB	Low PR	No	Yes	No	Yes	No	No	No	No	No	No	No	No	No	No	No
816	2019-07-31	Kingwede girls	15	<16	Female	Single	Secondary/Tertiary	Christianity	Student		First time	Voluntary	Low HB	Age related reasons	No	Yes	No	No	No	No	No	No	No	No	No	Yes	No	No	No
817	2019-07-31	Kingwede girls	15	<16	Female	Single	Secondary/Tertiary	Christianity	Student		First time	Voluntary	Low HB	Age related reasons	No	Yes	No	No	No	No	No	No	No	No	No	Yes	No	No	No
818	2019-07-31	Kingwede girls	19	18-25	Female	Single	Secondary/Tertiary	Christianity	Student		First time	Voluntary	Low HB		No	Yes	No	No	No	No	No	No	No	No	No	No	No	No	No
819	2019-07-31	Kingwede girls	16	16-17	Female	Single	Secondary/Tertiary	Christianity	Student	O +ve	First time	Voluntary	High BP		No	No	No	No	No	No	Yes	No	No	No	No	No	No	No	No
820	2019-07-31	Kingwede girls	17	16-17	Female	Single	Secondary/Tertiary	Christianity	Student		First time	Voluntary	Low HB	PHX	No	Yes	Yes	No	No	No	No	No	No	No	No	No	No	No	No
821	2019-07-31	Kingwede girls	19	18-25	Female	Single	Secondary/Tertiary	Christianity	Student	B +ve	Repeat	Voluntary	Low HB		No	Yes	No	No	No	No	No	No	No	No	No	No	No	No	No
822	2019-07-31	Kingwede girls			Female	Single	Secondary/Tertiary	Christianity	Student			Voluntary	Low HB		No	Yes	No	No	No	No	No	No	No	No	No	No	No	No	No
823	2019-07-31	Kingwede girls	28	26-30	Female	Married	Secondary/Tertiary	Christianity	Non-students	B +ve	First time	Voluntary	Physiological reasons		No	No	No	No	No	No	No	No	Yes	No	No	No	No	No	No
824	2019-07-31	Kingwede girls	19	18-25	Female	Single	Secondary/Tertiary	Christianity	Student		First time	Voluntary	PHX		No	No	Yes	No	No	No	No	No	No	No	No	No	No	No	No
825	2019-07-31	Kingwede girls	17	16-17	Female	Single	Secondary/Tertiary	Christianity	Student	B +ve	Repeat	Voluntary	Low HB		No	Yes	No	No	No	No	No	No	No	No	No	No	No	No	No
826	2019-07-31	Kingwede girls	16	16-17	Female	Single	Secondary/Tertiary	Christianity	Student	O +ve	First time	Voluntary	Low HB		No	Yes	No	No	No	No	No	No	No	No	No	No	No	No	No
827	2019-07-31	Kingwede girls	16	16-17	Female	Single	Secondary/Tertiary	Islamic	Student	O +ve	First time	Voluntary	Low HB		No	Yes	No	No	No	No	No	No	No	No	No	No	No	No	No
828	2019-07-31	Kingwede girls	15	<16	Female	Single	Secondary/Tertiary	Islamic	Student	A +ve	First time	Voluntary	Low HB	Age related reasons	No	Yes	No	No	No	No	No	No	No	No	No	Yes	No	No	No
829	2019-07-31	Kingwede girls	18	18-25	Female	Single	Secondary/Tertiary	Christianity	Student		First time	Voluntary	Low HB		No	Yes	No	No	No	No	No	No	No	No	No	No	No	No	No
830	2019-07-31	Kingwede girls	16	16-17	Female	Single	Secondary/Tertiary	Islamic	Student	O +ve	Repeat	Voluntary	Low HB		No	Yes	No	No	No	No	No	No	No	No	No	No	No	No	No
831	2019-08-08	KSBTC	59	>50	Female	Married	Secondary/Tertiary	Christianity	Non-students		Repeat	FRD	Low HB		No	Yes	No	No	No	No	No	No	No	No	No	No	No	No	No
832	2019-08-08	KSBTC	31	31-40	Female	Married	Secondary/Tertiary	Islamic	Non-students	O +ve		FRD	Physiological reasons		No	No	No	No	No	No	No	No	Yes	No	No	No	No	No	No
833	2019-08-08	KSBTC	24	18-25	Male	Single	None/Primary	Islamic		O +ve		FRD	PHX		No	No	Yes	No	No	No	No	No	No	No	No	No	No	No	No
834	2019-08-13	KSBTC	56	>50	Male	Married	None/Primary	Islamic		O +ve	Repeat	FRD	Low HB		No	Yes	No	No	No	No	No	No	No	No	No	No	No	No	No
835	2019-08-13	KSBTC			Male			Islamic			Repeat	FRD	PHX		No	No	Yes	No	No	No	No	No	No	No	No	No	No	No	No
836	2019-08-13	KSBTC	19	18-25	Male		Secondary/Tertiary	Islamic	Student		First time	FRD	Low HB		No	Yes	No	No	No	No	No	No	No	No	No	No	No	No	No
837	2019-08-13	KSBTC	39	31-40	Male	Single	Secondary/Tertiary	Islamic	Non-students	A +ve	Repeat	FRD	High BP		No	No	No	No	No	No	Yes	No	No	No	No	No	No	No	No
838	2019-08-13	KSBTC	16	16-17	Male	Single	Secondary/Tertiary	Islamic	Student		First time	FRD	High BP		No	No	No	No	No	No	Yes	No	No	No	No	No	No	No	No
839	2019-08-13	KSBTC	30	26-30	Male	Single	None/Primary	Islamic	Non-students		First time	FRD	Low HB		No	Yes	No	No	No	No	No	No	No	No	No	No	No	No	No
840	2019-08-18	KSBTC	36	31-40	Male	Married		Islamic	Non-students	A -ve	First time	FRD	PHX		No	No	Yes	No	No	No	No	No	No	No	No	No	No	No	No
841	2019-08-20	Baraza Park	39	31-40	Male	Married	Secondary/Tertiary	Islamic		AB +ve	First time	Voluntary	PHX		No	No	Yes	No	No	No	No	No	No	No	No	No	No	No	No
842	2019-08-20	Baraza Park	32	31-40	Male	Married	None/Primary	Islamic			First time	Voluntary	PHX		No	No	Yes	No	No	No	No	No	No	No	No	No	No	No	No
843	2019-08-20	Kinango	39	31-40	Female	Married	None/Primary	Christianity		A +ve		Voluntary	Low HB		No	Yes	No	No	No	No	No	No	No	No	No	No	No	No	No
844	2019-08-20	Kinango	48	41-50	Female	Married	None/Primary	Islamic		O +ve		Voluntary	Low HB		No	Yes	No	No	No	No	No	No	No	No	No	No	No	No	No
845	2019-08-20	Kinango	36	31-40	Female	Married	Secondary/Tertiary	Christianity			First time	Voluntary	Low HB		No	Yes	No	No	No	No	No	No	No	No	No	No	No	No	No
846	2019-08-20	Baraza Park	17	16-17	Female	Single	Secondary/Tertiary	Christianity	Student	A +ve	Repeat	Voluntary	Low HB		No	Yes	No	No	No	No	No	No	No	No	No	No	No	No	No
847	2019-08-20	Kinango	40	31-40	Female	Married	Secondary/Tertiary	Islamic		O +ve	First time	Voluntary	Low HB		No	Yes	Yes	No	No	No	No	No	No	No	No	No	No	No	No
848	2019-08-20	Kinango	51	>50	Male	Married	Secondary/Tertiary	Christianity		O +ve	First time	Voluntary	PHX		No	No	Yes	No	No	No	No	No	No	No	No	No	No	No	No
849	2019-08-20	Kinango	42	41-50	Male	Married	None/Primary	Christianity		A +ve	First time	Voluntary	High BP		No	No	No	No	No	No	Yes	No	No	No	No	No	No	No	No
850	2019-08-21	KSBTC	29	26-30	Male			Islamic				FRD	High BP		No	No	No	No	No	No	Yes	No	No	No	No	No	No	No	No
851	2019-08-22	KSBTC	21	18-25	Male	Married	None/Primary	Islamic				FRD	Low HB		No	Yes	No	No	No	No	No	No	No	No	No	No	No	No	No
852	2019-08-22	KSBTC	52	>50	Male	Married	None/Primary	Islamic			First time	FRD	Low HB		No	Yes	No	No	No	No	No	No	No	No	No	No	No	No	No
853	2019-08-22	KSBTC	40	31-40	Male	Married	None/Primary	Islamic		B +ve		FRD	High BP		No	No	No	No	No	No	Yes	No	No	No	No	No	No	No	No
854	2019-08-22	KSBTC	42	41-50	Male	Married	None/Primary	Islamic	Non-students	A +ve	First time	FRD	High BP		No	No	No	No	No	No	Yes	No	No	No	No	No	No	No	No
855	2019-08-22	KSBTC	23	18-25	Male	Married	None/Primary	Islamic		A +ve		FRD	Low HB	Low BP	No	Yes	No	No	No	Yes	No	No	No	No	No	No	No	No	No
856	2019-08-27	KSBTC	36	31-40	Female	Married	Secondary/Tertiary	Christianity	Non-students		Repeat	FRD	Low HB	Low BP	No	Yes	No	No	No	Yes	No	No	No	No	No	No	No	No	No
857	2019-08-28	KSBTC	47	41-50	Male	Married	None/Primary	Islamic	Non-students	O +ve	Repeat	FRD	Low HB		No	Yes	No	No	No	No	No	No	No	No	No	No	No	No	No
858	2019-08-29	Naivas Ukunda	34	31-40	Male	Married	Secondary/Tertiary	Christianity	Non-students	B +ve	Repeat	Voluntary	PHX		No	No	Yes	No	No	No	No	No	No	No	No	No	No	No	No
859	2019-08-29	Naivas Ukunda	29	26-30	Male	Married	Secondary/Tertiary	Christianity	Non-students		Repeat	Voluntary	Declined		No	No	No	No	No	No	No	No	No	Yes	No	No	No	No	No
860	2019-08-29	Naivas Ukunda	65	>50	Female	Married		Islamic				Voluntary	Age related reasons		No	No	No	No	No	No	No	No	No	No	No	Yes	No	No	No
861	2019-08-30	KSBTC	37	31-40	Male	Married	None/Primary	Christianity				Voluntary	Low BP	PHX	No	No	Yes	No	No	Yes	No	No	No	No	No	No	No	No	No
862	2019-09-03	KSBTC	32	31-40	Female	Married	None/Primary	Christianity	Non-students			FRD	Low HB		No	Yes	No	No	No	No	No	No	No	No	No	No	No	No	No
863	2019-09-04	KSBTC	21	18-25	Male	Single	Secondary/Tertiary	Islamic	Student	A +ve	Repeat	FRD	Low BP		No	No	No	No	No	Yes	No	No	No	No	No	No	No	No	No
864	2019-09-05	Naivas Ukunda	23	18-25	Female	Single		Christianity	Student		First time	Voluntary	Low HB		No	Yes	No	No	No	No	No	No	No	No	No	No	No	No	No
865	2019-09-05	Naivas Ukunda	31	31-40	Male	Married	Secondary/Tertiary	Christianity		O +ve		Voluntary	High BP		No	No	No	No	No	No	Yes	No	No	No	No	No	No	No	No
866	2019-09-05	Naivas Ukunda	33	31-40	Male	Single		Christianity	Non-students	A +ve	Repeat	Voluntary	High BP		No	No	No	No	No	No	Yes	No	No	No	No	No	No	No	No
867	2019-09-05	Naivas Ukunda	25	18-25	Female	Single	Secondary/Tertiary	Islamic				Voluntary	Low HB		No	Yes	No	No	No	No	No	No	No	No	No	No	No	No	No
868	2019-09-05	Naivas Ukunda	29	26-30	Male	Married		Islamic	Non-students		First time	Voluntary	High BP		No	No	No	No	No	No	Yes	No	No	No	No	No	No	No	No
869	2019-09-05	Naivas Ukunda	46	41-50	Male	Married	Secondary/Tertiary	Christianity	Non-students		First time	Voluntary	High PR		No	No	No	No	Yes	No	No	No	No	No	No	No	No	No	No
870	2019-09-05	Naivas Ukunda			Male	Married		Christianity	Non-students			Voluntary	PHX		No	No	Yes	No	No	No	No	No	No	No	No	No	No	No	No
871	2019-09-05	Naivas Ukunda	34	31-40	Female	Married	Secondary/Tertiary	Christianity		O -ve		Voluntary	Low HB		No	Yes	No	No	No	No	No	No	No	No	No	No	No	No	No
872	2019-09-09	KSBTC	33	31-40	Male	Married	None/Primary	Islamic	Non-students			FRD	High BP		No	No	No	No	No	No	Yes	No	No	No	No	No	No	No	No
873	2019-09-12	KSBTC	42	41-50	Male	Married	None/Primary	Islamic		O +ve	Repeat	FRD	High BP		No	No	No	No	No	No	Yes	No	No	No	No	No	No	No	No
874	2019-09-13	KSBTC	48	41-50	Male	Married	Secondary/Tertiary	Christianity	Non-students			FRD	High BP	High PR	No	No	No	No	Yes	No	Yes	No	No	No	No	No	No	No	No
875	2019-09-13	KSBTC	19	18-25	Male	Single	Secondary/Tertiary	Islamic	Student	O +ve		FRD	PHX		No	No	Yes	No	No	No	No	No	No	No	No	No	No	No	No
876	2019-09-13	KSBTC	35	31-40	Male	Married	Secondary/Tertiary	Islamic	Non-students			FRD	PHX		No	No	Yes	No	No	No	No	No	No	No	No	No	No	No	No
877	2019-09-13	KSBTC	53	>50	Male	Married		Islamic	Non-students	O +ve		FRD	High BP		No	No	No	No	No	No	Yes	No	No	No	No	No	No	No	No
878	2019-09-16	KSBTC	37	31-40	Male	Married		Islamic		O +ve		FRD	Low HB		No	Yes	No	No	No	No	No	No	No	No	No	No	No	No	No
879	2019-09-17	KSBTC	34	31-40	Male	Married	Secondary/Tertiary	Christianity	Non-students	B +ve	Repeat	FRD	High BP	PHX	No	No	Yes	No	No	No	Yes	No	No	No	No	No	No	No	No
880	2019-09-19	KSBTC	41	41-50	Female	Single	None/Primary	Christianity			First time	FRD	Low HB		No	Yes	No	No	No	No	No	No	No	No	No	No	No	No	No
881	2019-09-20	KSBTC	51	>50	Male	Married	None/Primary	Islamic	Non-students		First time	FRD	Low HB		No	Yes	No	No	No	No	No	No	No	No	No	No	No	No	No
882	2019-09-20	KSBTC	40	31-40	Male	Single	None/Primary	Islamic		A +ve		FRD	Low HB		No	Yes	No	No	No	No	No	No	No	No	No	No	No	No	No
883	2019-09-20	KSBTC	25	18-25	Male	Single	None/Primary	Islamic		O -ve	Repeat	FRD	Under weight		Yes	No	No	No	No	No	No	No	No	No	No	No	No	No	No
884	2019-09-20	KSBTC	41	41-50	Male	Married	None/Primary	Islamic		A +ve	First time	FRD	High BP		No	No	No	No	No	No	Yes	No	No	No	No	No	No	No	No
885	2019-09-20	KSBTC	40	31-40	Male	Single	None/Primary	Islamic			Repeat	FRD	High PR		No	No	No	No	Yes	No	No	No	No	No	No	No	No	No	No
886	2019-09-20	KSBTC			Male		Secondary/Tertiary	Islamic	Non-students	B +ve	Repeat	FRD	Low HB		No	Yes	No	No	No	No	No	No	No	No	No	No	No	No	No
887	2019-09-21	Kwale high	20	18-25	Male	Single	Secondary/Tertiary	Christianity	Student		Repeat	Voluntary	Low BP	Low PR	No	No	No	Yes	No	Yes	No	No	No	No	No	No	No	No	No
888	2019-09-21	Kwale high	15	<16	Male	Single	Secondary/Tertiary	Islamic	Student	B +ve	First time	Voluntary	Age related reasons		No	No	No	No	No	No	No	No	No	No	No	Yes	No	No	No
889	2019-09-21	Kwale high	15	<16	Male	Single	Secondary/Tertiary	Islamic	Student	O +ve	First time	Voluntary	Age related reasons		No	No	No	No	No	No	No	No	No	No	No	Yes	No	No	No
890	2019-09-21	Kwale high	18	18-25	Male	Single	Secondary/Tertiary	Islamic	Student	O +ve	First time	Voluntary	Low PR		No	No	No	No	No	No	No	No	No	No	No	No	No	No	No
891	2019-09-21	Kwale high	18	18-25	Male	Single	Secondary/Tertiary	Islamic	Student			Voluntary	Low BP		No	No	No	No	No	Yes	No	No	No	No	No	No	No	No	No
892	2019-09-21	Kwale high	18	18-25	Male	Single	Secondary/Tertiary	Christianity	Student		First time	Voluntary	High BP		No	No	No	No	No	No	Yes	No	No	No	No	No	No	No	No
893	2019-09-21	Kwale high	18	18-25	Male	Single	Secondary/Tertiary	Christianity	Student		First time	Voluntary	Low PR		No	No	No	No	No	No	No	No	No	No	No	No	No	No	No
894	2019-09-21	Kwale high	19	18-25	Male	Single	Secondary/Tertiary	Christianity	Student	O +ve	Repeat	Voluntary	Low BP		No	No	No	No	No	Yes	No	No	No	No	No	No	No	No	No
895	2019-09-21	Kwale high	16	16-17	Male	Single	Secondary/Tertiary	Christianity	Student	O +ve	First time	Voluntary	Low BP		No	No	No	No	No	Yes	No	No	No	No	No	No	No	No	No
896	2019-09-21	Kwale high	17	16-17	Male	Single	Secondary/Tertiary	Christianity	Student	O +ve	Repeat	Voluntary	Low HB		No	Yes	No	No	No	No	No	No	No	No	No	No	No	No	No
897	2019-09-21	Kwale high	17	16-17	Male	Single	Secondary/Tertiary	Islamic	Student		First time	Voluntary	Low BP		No	No	No	No	No	Yes	No	No	No	No	No	No	No	No	No
898	2019-10-21	Kwale high	37	31-40	Male	Married	Secondary/Tertiary	Islamic	Non-students	A +ve	Repeat	Voluntary	Low PR		No	No	No	No	No	No	No	No	No	No	No	No	No	No	No
899	2019-10-21	Kwale high	16	16-17	Male	Single	Secondary/Tertiary	Islamic	Student		First time	Voluntary	Low BP	Low PR	No	No	No	Yes	No	Yes	No	No	No	No	No	No	No	No	No
900	2019-10-21	Kwale high	42	41-50	Female	Married	Secondary/Tertiary	Christianity	Non-students			Voluntary	Low HB		No	Yes	No	No	No	No	No	No	No	No	No	No	No	No	No
901	2019-10-21	Kwale high	21	18-25	Male	Single	Secondary/Tertiary	Islamic	Student			Voluntary	Low PR		No	No	No	No	No	No	No	No	No	No	No	No	No	No	No
902	2019-10-21	Kwale high	18	18-25	Male	Single	Secondary/Tertiary	Christianity	Student			Voluntary	Low BP		No	No	No	No	No	Yes	No	No	No	No	No	No	No	No	No
903	2019-10-23	KSBTC	33	31-40	Male	Married	Secondary/Tertiary	Christianity		O +ve	Repeat	FRD	Low BP		No	No	No	No	No	Yes	No	No	No	No	No	No	No	No	No
904	2019-10-24	KSBTC	46	41-50	Male	Married		Christianity	Non-students		First time	FRD	Low HB	PHX	No	Yes	Yes	No	No	No	No	No	No	No	No	No	No	No	No
905	2019-10-24	KSBTC	25	18-25	Male	Single	Secondary/Tertiary	Islamic	Non-students		First time	FRD	Low BP		No	No	No	No	No	Yes	No	No	No	No	No	No	No	No	No
906	2019-10-24	KSBTC	58	>50	Male		None/Primary	Islamic				FRD	High BP		No	No	No	No	No	No	Yes	No	No	No	No	No	No	No	No
907	2019-10-30	KSBTC	26	26-30	Male	Married	None/Primary	Islamic				FRD	Low PR		No	No	No	No	No	No	No	No	No	No	No	No	No	No	No
908	2019-10-30	KSBTC	45	41-50	Male	Married	None/Primary	Christianity	Non-students	O +ve		FRD	Low HB		No	Yes	No	No	No	No	No	No	No	No	No	No	No	No	No
909	2019-11-01	KSBTC	43	41-50	Male	Married	None/Primary	Islamic	Non-students	B +ve	Repeat	FRD	High BP		No	No	No	No	No	No	Yes	No	No	No	No	No	No	No	No
910	2019-11-02	Swahili pot	27	26-30	Female	Single		Christianity	Non-students	A +ve	Repeat	Voluntary	Low HB		No	Yes	No	No	No	No	No	No	No	No	No	No	No	No	No
911	2019-11-02	Swahili pot	22	18-25	Male	Single	None/Primary	Christianity			First time	Voluntary	PHX		No	No	Yes	No	No	No	No	No	No	No	No	No	No	No	No
912	2019-11-02	Swahili pot	22	18-25	Female	Single	Secondary/Tertiary	Christianity		A +ve	Repeat	Voluntary	Low HB		No	Yes	No	No	No	No	No	No	No	No	No	No	No	No	No
913	2019-11-02	Swahili pot	20	18-25	Female	Single	Secondary/Tertiary	Christianity		A +ve	First time	Voluntary	Low HB		No	Yes	No	No	No	No	No	No	No	No	No	No	No	No	No
914	2019-11-02	Swahili pot	23	18-25	Female	Single	Secondary/Tertiary	Islamic		O +ve	First time	Voluntary	Low HB		No	Yes	No	No	No	No	No	No	No	No	No	No	No	No	No
915	2019-11-02	Swahili pot	21	18-25	Female	Single	Secondary/Tertiary	Islamic		O +ve	First time	Voluntary	Low HB		No	Yes	No	No	No	No	No	No	No	No	No	No	No	No	No
916	2019-11-02	Swahili pot	26	26-30	Male	Single		Islamic	Non-students	B +ve		Voluntary	Low HB		No	Yes	No	No	No	No	No	No	No	No	No	No	No	No	No
917	2019-11-02	Swahili pot	19	18-25	Female	Single	None/Primary	Christianity	Non-students	B +ve	First time	Voluntary	Low HB		No	Yes	No	No	No	No	No	No	No	No	No	No	No	No	No
918	2019-11-02	Swahili pot	18	18-25	Female	Single	Secondary/Tertiary	Islamic		O +ve	First time	Voluntary	Low HB		No	Yes	No	No	No	No	No	No	No	No	No	No	No	No	No
919	2019-11-02	Swahili pot	24	18-25	Male	Single	Secondary/Tertiary	Christianity	Non-students	A +ve	Repeat	Voluntary	PHX		No	No	Yes	No	No	No	No	No	No	No	No	No	No	No	No
920	2019-11-02	Swahili pot	26	26-30	Female	Married	Secondary/Tertiary	Christianity	Non-students	B +ve	Repeat	Voluntary	Low HB		No	Yes	No	No	No	No	No	No	No	No	No	No	No	No	No
921	2019-11-02	Swahili pot	31	31-40	Male	Single	Secondary/Tertiary	Islamic		B +ve	Repeat	Voluntary	Low HB		No	Yes	No	No	No	No	No	No	No	No	No	No	No	No	No
922	2019-11-04	KSBTC	60	>50	Male	Married	None/Primary	Islamic	Non-students		Repeat	FRD	Age related reasons		No	No	No	No	No	No	No	No	No	No	No	Yes	No	No	No
923	2019-11-04	KSBTC			Male	Single	Secondary/Tertiary	Islamic			Repeat	FRD	High BP	High PR	No	No	No	No	Yes	No	Yes	No	No	No	No	No	No	No	No
924	2019-11-04	KSBTC			Male	Married	Secondary/Tertiary	Islamic	Non-students	O +ve		FRD	History of Vaccination		No	No	No	No	No	No	No	No	No	No	No	No	No	Yes	No
925	2019-11-04	KSBTC	42	41-50	Male	Single	None/Primary	Islamic	Non-students		Repeat	FRD	Short inter-donation interval		No	No	No	No	No	No	No	No	No	No	No	No	Yes	No	No
926	2019-11-05	KSBTC	16	16-17	Female	Single	Secondary/Tertiary	Islamic	Student	O +ve	First time	FRD	Low HB	High PR	No	Yes	No	No	Yes	No	No	No	No	No	No	No	No	No	No
927	2019-11-05	Huduma Centre	31	31-40	Male	Single	Secondary/Tertiary	Islamic		B +ve	Repeat	Voluntary	Low BP		No	No	No	No	No	Yes	No	No	No	No	No	No	No	No	No
928	2019-11-05	Huduma Centre	30	26-30	Female	Single	Secondary/Tertiary	Christianity	Non-students	B +ve	First time	Voluntary	Low HB		No	Yes	No	No	No	No	No	No	No	No	No	No	No	No	No
929	2019-11-05	Huduma Centre	21	18-25	Male	Single	Secondary/Tertiary	Christianity	Student	AB +ve	First time	Voluntary	PHX		No	No	Yes	No	No	No	No	No	No	No	No	No	No	No	No
930	2019-11-05	Huduma Centre	49	41-50	Female	Single	Secondary/Tertiary	Islamic	Non-students	A +ve		Voluntary	Low HB		No	Yes	No	No	No	No	No	No	No	No	No	No	No	No	No
931	2019-11-05	Huduma Centre	52	>50	Male		Secondary/Tertiary	Christianity	Non-students		First time	Voluntary	High BP		No	No	No	No	No	No	Yes	No	No	No	No	No	No	No	No
932	2019-11-05	Huduma Centre	26	26-30	Female	Single	Secondary/Tertiary	Christianity		O +ve	First time	Voluntary	Low HB		No	Yes	No	No	No	No	No	No	No	No	No	No	No	No	No
933	2019-11-06	Huduma Centre	50	41-50	Male	Married		Islamic				Voluntary	PHX		No	No	Yes	No	No	No	No	No	No	No	No	No	No	No	No
934	2019-11-06	Huduma Centre	53	>50	Female		None/Primary	Islamic		B +ve		Voluntary	High BP		No	No	No	No	No	No	Yes	No	No	No	No	No	No	No	No
935	2019-11-06	Huduma Centre	29	26-30	Male	Married	None/Primary	Christianity	Non-students			Voluntary	PHX		No	No	Yes	No	No	No	No	No	No	No	No	No	No	No	No
936	2019-11-06	Huduma Centre	28	26-30	Female	Single	Secondary/Tertiary	Christianity	Student	O -ve	First time	Voluntary	PHX		No	No	Yes	No	No	No	No	No	No	No	No	No	No	No	No
937	2019-11-06	Huduma Centre	41	41-50	Male	Married	None/Primary	Islamic	Non-students		First time	Voluntary	Low BP	Low PR	No	No	No	Yes	No	Yes	No	No	No	No	No	No	No	No	No
938	2019-11-08	KSBTC	50	41-50	Male	Married	Secondary/Tertiary	Christianity	Non-students	O +ve	Repeat	FRD	Low HB		No	Yes	No	No	No	No	No	No	No	No	No	No	No	No	No
939	2019-11-08	KSBTC	41	41-50	Male	Single	None/Primary	Islamic	Non-students	O +ve	Repeat	FRD	High BP		No	No	No	No	No	No	Yes	No	No	No	No	No	No	No	No
940	2019-11-11	KSBTC	44	41-50	Female	Single	Secondary/Tertiary	Christianity		B +ve		FRD	Low HB		No	Yes	No	No	No	No	No	No	No	No	No	No	No	No	No
941	2019-11-11	KSBTC	29	26-30	Male	Married	Secondary/Tertiary	Islamic			First time	FRD	High BP		No	No	No	No	No	No	Yes	No	No	No	No	No	No	No	No
942	2019-11-11	KSBTC	26	26-30	Male	Single	None/Primary	Islamic			First time	FRD	High BP		No	No	No	No	No	No	Yes	No	No	No	No	No	No	No	No
943	2019-11-11	KSBTC	45	41-50	Female	Married		Christianity	Non-students		First time	FRD	High BP		No	No	No	No	No	No	Yes	No	No	No	No	No	No	No	No
944	2019-11-12	KSBTC	21	18-25	Male	Married	None/Primary	Islamic	Non-students		First time	FRD	Low HB		No	Yes	No	No	No	No	No	No	No	No	No	No	No	No	No
945	2019-11-12	KSBTC	49	41-50	Male	Married	None/Primary	Islamic	Non-students	O +ve	Repeat	FRD	High BP		No	No	No	No	No	No	Yes	No	No	No	No	No	No	No	No
946	2019-11-14	Old Town	21	18-25	Female	Single		Islamic			First time	Voluntary	Low BP		No	No	No	No	No	Yes	No	No	No	No	No	No	No	No	No
947	2019-11-14	Old Town	36	31-40	Male	Married	None/Primary	Islamic	Non-students		First time	Voluntary	High BP		No	No	No	No	No	No	Yes	No	No	No	No	No	No	No	No
948	2019-11-14	Old Town	20	18-25	Female	Single	Secondary/Tertiary	Islamic	Student	B +ve	Repeat	Voluntary	Declined		No	No	No	No	No	No	No	No	No	Yes	No	No	No	No	No
949	2019-11-14	Old Town	20	18-25	Female	Single	Secondary/Tertiary	Christianity	Student	O +ve	First time	Voluntary	Low HB		No	Yes	No	No	No	No	No	No	No	No	No	No	No	No	No
950	2019-11-14	Old Town	22	18-25	Male		Secondary/Tertiary	Islamic	Non-students	A +ve	First time	Voluntary	Declined		No	No	No	No	No	No	No	No	No	Yes	No	No	No	No	No
951	2019-11-19	Huduma Centre	58	>50	Female	Married		Christianity	Non-students	O +ve	Repeat	Voluntary	Low HB		No	Yes	No	No	No	No	No	No	No	No	No	No	No	No	No
952	2019-11-19	Huduma Centre	29	26-30	Female	Married	Secondary/Tertiary	Christianity	Non-students	A +ve	First time	Voluntary	Low HB		No	Yes	No	No	No	No	No	No	No	No	No	No	No	No	No
953	2019-11-19	Huduma Centre	60	>50	Male	Married	None/Primary	Christianity	Non-students			Voluntary	Low HB	Age related reasons	No	Yes	No	No	No	No	No	No	No	No	No	Yes	No	No	No
954	2019-11-19	Huduma Centre	24	18-25	Female	Single	Secondary/Tertiary	Christianity	Student		First time	Voluntary	Low HB		No	Yes	No	No	No	No	No	No	No	No	No	No	No	No	No
955	2019-12-17	Naivas Ukunda	35	31-40	Female	Married	Secondary/Tertiary	Christianity	Non-students	O +ve	Repeat	Voluntary	Low HB		No	Yes	No	No	No	No	No	No	No	No	No	No	No	No	No
956	2019-12-17	Naivas Ukunda	23	18-25	Female	Single	Secondary/Tertiary	Islamic	Non-students	B +ve	First time	Voluntary	Low HB		No	Yes	No	No	No	No	No	No	No	No	No	No	No	No	No
957	2019-12-23	KSBTC	45	41-50	Male	Married		Islamic			First time	FRD	High BP		No	No	No	No	No	No	Yes	No	No	No	No	No	No	No	No
958	2019-12-23	KSBTC	51	>50	Male	Married	None/Primary	Islamic		O +ve	Repeat	FRD	Low HB		No	Yes	No	No	No	No	No	No	No	No	No	No	No	No	No
959	2019-12-24	Huduma Centre	42	41-50	Male	Married		Christianity	Non-students	O +ve	Repeat	Voluntary	Low HB		No	Yes	No	No	No	No	No	No	No	No	No	No	No	No	No
960	2019-12-24	Huduma Centre	45	41-50	Female	Married	Secondary/Tertiary	Christianity	Non-students	B +ve	First time	Voluntary	Low HB		No	Yes	No	No	No	No	No	No	No	No	No	No	No	No	No
961	2019-12-24	Huduma Centre	26	26-30	Female	Single	Secondary/Tertiary	Islamic	Non-students	A +ve	First time	Voluntary	Low HB		No	Yes	No	No	No	No	No	No	No	No	No	No	No	No	No
962	2019-12-24	Huduma Centre	33	31-40	Female	Married	Secondary/Tertiary	Islamic		O +ve	Repeat	Voluntary	Low HB		No	Yes	No	No	No	No	No	No	No	No	No	No	No	No	No
963	2019-12-24	Huduma Centre	35	31-40	Female	Single		Christianity		A +ve		Voluntary	Invisible veins		No	No	No	No	No	No	No	Yes	No	No	No	No	No	No	No
964	2019-12-17	Huduma Centre	54	>50	Male	Married	Secondary/Tertiary	Islamic			Repeat	Voluntary	High BP	PHX	No	No	Yes	No	No	No	Yes	No	No	No	No	No	No	No	No
965	2019-12-24	Huduma Centre	52	>50	Male	Married	None/Primary	Islamic	Non-students		Repeat	Voluntary	High BP		No	No	No	No	No	No	Yes	No	No	No	No	No	No	No	No
966	2019-12-24	Huduma Centre	14	<16	Female	Single		Christianity			First time	Voluntary	Age related reasons		No	No	No	No	No	No	No	No	No	No	No	Yes	No	No	No
967	2019-12-24	Huduma Centre	33	31-40	Female	Single	Secondary/Tertiary	Christianity	Non-students	O +ve	Repeat	Voluntary	Low BP		No	No	No	No	No	Yes	No	No	No	No	No	No	No	No	No
968	2019-12-25	KSBTC	23	18-25	Male	Married		Islamic		B +ve		FRD	Low HB		No	Yes	No	No	No	No	No	No	No	No	No	No	No	No	No
969	2020-05-20	KSBTC	49	41-50	Male	Married	Secondary/Tertiary	Islamic	Non-students	O +ve		FRD	Low HB		No	Yes	No	No	No	No	No	No	No	No	No	No	No	No	No
970	2020-05-20	KSBTC	40	31-40	Male	Married	Secondary/Tertiary	Islamic	Non-students	O +ve	Repeat	FRD	Low HB		No	Yes	No	No	No	No	No	No	No	No	No	No	No	No	No
971	2020-05-20	FPFK church	48	41-50	Male	Married	Secondary/Tertiary	Christianity	Non-students	O +ve	Repeat	Voluntary	Low HB		No	Yes	No	No	No	No	No	No	No	No	No	No	No	No	No
972	2021-11-20	KSBTC	44	41-50	Male	Married	Secondary/Tertiary	Islamic	Non-students	AB +ve	First time	FRD	Blood group mismatch		No	No	No	No	No	No	No	No	No	No	Yes	No	No	No	No
973	2021-11-20	KSBTC	24	18-25	Female	Single	Secondary/Tertiary	Christianity	Non-students	A +ve		FRD	Low HB		No	Yes	No	No	No	No	No	No	No	No	No	No	No	No	No
974	2022-06-02	KSBTC	44	41-50	Male	Married	Secondary/Tertiary	Christianity		O +ve	Repeat	FRD	High BP		No	No	No	No	No	No	Yes	No	No	No	No	No	No	No	No
975	2022-06-02	KSBTC	29	26-30	Male	Married	None/Primary	Islamic	Non-students	A +ve	Repeat	FRD	High BP		No	No	No	No	No	No	Yes	No	No	No	No	No	No	No	No
976	2022-06-02	KSBTC	27	26-30	Male	Married	None/Primary	Christianity	Non-students	O +ve	First time	FRD	Blood group mismatch		No	No	No	No	No	No	No	No	No	No	Yes	No	No	No	No
977	2022-06-04	KSBTC	31	31-40	Female	Married	None/Primary	Christianity	Non-students	O +ve	First time	FRD	Low HB	High BP	No	Yes	No	No	No	No	Yes	No	No	No	No	No	No	No	No
978	2022-06-04	Kaya Tiwi secondary	17	16-17	Male	Single	Secondary/Tertiary	Christianity	Student	B +ve	First time	Voluntary	Invisible veins		No	No	No	No	No	No	No	Yes	No	No	No	No	No	No	No
979	2022-06-04	Kaya Tiwi secondary	17	16-17	Male	Single	Secondary/Tertiary	Christianity	Student	A +ve	First time	Voluntary	Low HB		No	Yes	No	No	No	No	No	No	No	No	No	No	No	No	No
980	2022-06-04	Kaya Tiwi secondary	16	16-17	Male	Single	Secondary/Tertiary	Islamic	Student	O +ve	First time	Voluntary	Low HB		No	Yes	No	No	No	No	No	No	No	No	No	No	No	No	No
981	2022-06-04	Kaya Tiwi secondary	16	16-17	Male	Single	Secondary/Tertiary	Christianity	Student	A +ve	First time	Voluntary	Low HB		No	Yes	No	No	No	No	No	No	No	No	No	No	No	No	No
982	2022-06-04	Kaya Tiwi secondary	19	18-25	Male	Single	Secondary/Tertiary	Christianity	Student		First time	Voluntary	PHX		No	No	Yes	No	No	No	No	No	No	No	No	No	No	No	No
983	2022-06-04	Kaya Tiwi secondary	16	16-17	Male	Single	Secondary/Tertiary	Christianity	Student		First time	Voluntary	Low HB		No	Yes	No	No	No	No	No	No	No	No	No	No	No	No	No
984	2022-06-04	Kaya Tiwi secondary	16	16-17	Male	Single	Secondary/Tertiary	Christianity	Student	A +ve	First time	Voluntary	Low HB		No	Yes	No	No	No	No	No	No	No	No	No	No	No	No	No
985	2022-06-04	Kaya Tiwi secondary	18	18-25	Male	Single	Secondary/Tertiary	Islamic	Student	O +ve	First time	Voluntary	High PR		No	No	No	No	Yes	No	No	No	No	No	No	No	No	No	No
986	2022-06-04	Kaya Tiwi secondary	15	<16	Male	Single	Secondary/Tertiary	Islamic	Student	A +ve	First time	Voluntary	Age related reasons		No	No	No	No	No	No	No	No	No	No	No	Yes	No	No	No
987	2022-06-04	Kaya Tiwi secondary	14	<16	Male	Single	Secondary/Tertiary	Islamic	Student	B +ve	First time	Voluntary	Low HB	Age related reasons	No	Yes	No	No	No	No	No	No	No	No	No	Yes	No	No	No
988	2022-06-04	Kaya Tiwi secondary	15	<16	Male	Single	Secondary/Tertiary	Islamic	Student	A +ve	First time	Voluntary	Age related reasons		No	No	No	No	No	No	No	No	No	No	No	Yes	No	No	No
989	2022-06-04	Kaya Tiwi secondary	16	16-17	Male	Single	Secondary/Tertiary	Christianity	Student	A +ve	First time	Voluntary	Low BP		No	No	No	No	No	Yes	No	No	No	No	No	No	No	No	No
990	2022-06-04	Kaya Tiwi secondary	20	18-25	Male	Single	Secondary/Tertiary	Christianity	Student	O +ve	First time	Voluntary	Low HB		No	Yes	No	No	No	No	No	No	No	No	No	No	No	No	No
991	2022-06-04	Kaya Tiwi secondary	16	16-17	Male	Single	Secondary/Tertiary	Islamic	Student		First time	Voluntary	Low BP		No	No	No	No	No	Yes	No	No	No	No	No	No	No	No	No
992	2022-06-04	Kaya Tiwi secondary	15	<16	Male	Single	Secondary/Tertiary	Christianity	Student	A +ve	First time	Voluntary	Age related reasons	Under weight	Yes	No	No	No	No	No	No	No	No	No	No	Yes	No	No	No
993	2022-06-04	Kaya Tiwi secondary	15	<16	Male	Single	Secondary/Tertiary	Islamic	Student	B +ve	First time	Voluntary	Age related reasons		No	No	No	No	No	No	No	No	No	No	No	Yes	No	No	No
994	2022-06-06	KSBTC	35	31-40	Male	Married	None/Primary	Islamic	Non-students	O +ve	First time	FRD	Low HB		No	Yes	No	No	No	No	No	No	No	No	No	No	No	No	No
995	2022-06-06	KSBTC	28	26-30	Male	Married	None/Primary	Christianity	Non-students	O +ve	First time	FRD	Low HB		No	Yes	No	No	No	No	No	No	No	No	No	No	No	No	No
996	2022-06-06	KSBTC	58	>50	Male	Married	None/Primary	Islamic	Non-students	B +ve	First time	FRD	Low HB		No	Yes	No	No	No	No	No	No	No	No	No	No	No	No	No
997	2022-06-06	KSBTC	42	41-50	Male	Married	Secondary/Tertiary	Christianity	Non-students	B +ve	Repeat	FRD	Low HB		No	Yes	No	No	No	No	No	No	No	No	No	No	No	No	No
998	2022-06-06	KSBTC	27	26-30	Male	Single	Secondary/Tertiary	Islamic	Non-students	B +ve	First time	FRD	Low HB		No	Yes	No	No	No	No	No	No	No	No	No	No	No	No	No
999	2022-06-13	KSBTC	42	41-50	Male	Married	Secondary/Tertiary	Christianity	Non-students	A +ve	First time	FRD	Low HB		No	Yes	No	No	No	No	No	No	No	No	No	No	No	No	No
1000	2022-06-13	KSBTC			Female	Married	None/Primary	Christianity	Non-students		First time	FRD	High BP		No	No	No	No	No	No	Yes	No	No	No	No	No	No	No	No
1001	2022-06-13	KSBTC	51	>50	Female	Married	None/Primary	Christianity	Non-students	O +ve	First time	FRD	Low HB		No	Yes	No	No	No	No	No	No	No	No	No	No	No	No	No
1002	2022-06-13	KSBTC	37	31-40	Female	Married	None/Primary	Christianity			First time	FRD	Low HB		No	Yes	No	No	No	No	No	No	No	No	No	No	No	No	No
1003	2022-06-13	KSBTC	47	41-50	Female	Married	Secondary/Tertiary	Christianity	Non-students		First time	FRD	Low HB		No	Yes	No	No	No	No	No	No	No	No	No	No	No	No	No
1004	2022-06-14	KSBTC	24	18-25	Female	Married	Secondary/Tertiary	Christianity	Non-students	A +ve	Repeat	FRD	Low PR		No	No	No	Yes	No	No	No	No	No	No	No	No	No	No	No
1005	2022-06-15	KSBTC	25	18-25	Male	Single	Secondary/Tertiary	Christianity	Student		First time	FRD	Low HB		No	Yes	No	No	No	No	No	No	No	No	No	No	No	No	No
1006	2022-06-15	KSBTC	32	31-40	Female	Married	None/Primary	Islamic	Non-students	B +ve	First time	FRD	Low HB		No	Yes	No	No	No	No	No	No	No	No	No	No	No	No	No
1007	2022-06-16	Tsimba secondary	28	26-30	Female	Married	Secondary/Tertiary	Christianity	Non-students	B -ve	First time	Voluntary	Physiological reasons		No	No	No	No	No	No	No	No	Yes	No	No	No	No	No	No
1008	2022-06-16	Tsimba secondary	18	18-25	Female	Single	Secondary/Tertiary	Christianity	Student	O +ve	First time	Voluntary	Low HB		No	Yes	No	No	No	No	No	No	No	No	No	No	No	No	No
1009	2022-06-16	Tsimba secondary	19	18-25	Female	Single	Secondary/Tertiary	Islamic	Student	O +ve	First time	Voluntary	Low HB		No	Yes	No	No	No	No	No	No	No	No	No	No	No	No	No
1010	2022-06-16	Tsimba secondary	18	18-25	Male	Single	Secondary/Tertiary	Islamic	Student	B +ve	First time	Voluntary	High BP		No	No	No	No	No	No	Yes	No	No	No	No	No	No	No	No
1011	2022-06-16	Tsimba secondary			Female	Single	Secondary/Tertiary	Islamic	Student	A +ve	First time	Voluntary	Low HB		No	Yes	No	No	No	No	No	No	No	No	No	No	No	No	No
1012	2022-06-16	Tsimba secondary	20	18-25	Female	Single	Secondary/Tertiary	Islamic	Student	O +ve	First time	Voluntary	Low HB		No	Yes	No	No	No	No	No	No	No	No	No	No	No	No	No
1013	2022-06-16	Tsimba secondary	18	18-25	Female	Single	Secondary/Tertiary	Islamic	Student	B +ve	First time	Voluntary	Low HB		No	Yes	No	No	No	No	No	No	No	No	No	No	No	No	No
1014	2022-06-16	Tsimba secondary	17	16-17	Female	Single	Secondary/Tertiary	Islamic	Student	O +ve	First time	Voluntary	Low HB		No	Yes	No	No	No	No	No	No	No	No	No	No	No	No	No
1015	2022-06-16	Tsimba secondary	22	18-25	Male	Single	Secondary/Tertiary	Islamic	Student	O +ve	First time	Voluntary	Low HB		No	Yes	No	No	No	No	No	No	No	No	No	No	No	No	No
1016	2022-06-16	Tsimba secondary	19	18-25	Male	Single	Secondary/Tertiary	Islamic	Student	O +ve	First time	Voluntary	PHX		No	No	Yes	No	No	No	No	No	No	No	No	No	No	No	No
1017	2022-06-16	Tsimba secondary	19	18-25	Male	Single	Secondary/Tertiary	Islamic	Student	O +ve	First time	Voluntary	Low HB		No	Yes	No	No	No	No	No	No	No	No	No	No	No	No	No
1018	2022-06-16	Tsimba secondary	17	16-17	Female	Single	Secondary/Tertiary	Islamic	Student	O +ve	First time	Voluntary	Low HB		No	Yes	No	No	No	No	No	No	No	No	No	No	No	No	No
1019	2022-06-16	Tsimba secondary	19	18-25	Male	Single	Secondary/Tertiary	Islamic	Student	A +ve	First time	Voluntary	Low BP		No	No	No	No	No	Yes	No	No	No	No	No	No	No	No	No
1020	2022-06-16	Tsimba secondary	17	16-17	Female	Single	Secondary/Tertiary	Islamic	Student	O +ve	First time	Voluntary	PHX		No	No	Yes	No	No	No	No	No	No	No	No	No	No	No	No
1021	2022-06-16	Tsimba secondary	16	16-17	Female	Single	Secondary/Tertiary	Islamic	Student	A +ve	First time	Voluntary	Low HB		No	Yes	No	No	No	No	No	No	No	No	No	No	No	No	No
1022	2022-06-16	Tsimba secondary	18	18-25	Male	Single	Secondary/Tertiary	Christianity	Student	B +ve	First time	Voluntary	High BP		No	No	No	No	No	No	Yes	No	No	No	No	No	No	No	No
1023	2022-06-16	Tsimba secondary	18	18-25	Female	Single	Secondary/Tertiary	Islamic	Student	B +ve	First time	Voluntary	Low HB		No	Yes	No	No	No	No	No	No	No	No	No	No	No	No	No
1024	2022-06-16	Tsimba secondary	18	18-25	Male	Single	Secondary/Tertiary	Islamic	Student	B +ve	First time	Voluntary	Low HB	High BP	No	Yes	No	No	No	No	Yes	No	No	No	No	No	No	No	No
1025	2022-06-16	Tsimba secondary	34	31-40	Female	Married	Secondary/Tertiary	Christianity	Non-students	O -ve	First time	Voluntary	Low HB		No	Yes	No	No	No	No	No	No	No	No	No	No	No	No	No
1026	2022-06-16	Tsimba secondary	48	41-50	Female	Married	Secondary/Tertiary	Christianity	Non-students	O +ve	Repeat	Voluntary	Low HB		No	Yes	No	No	No	No	No	No	No	No	No	No	No	No	No
1027	2022-06-16	Tsimba secondary	42	41-50	Female	Married	Secondary/Tertiary	Christianity	Non-students	O +ve	Repeat	Voluntary	Low HB		No	Yes	No	No	No	No	No	No	No	No	No	No	No	No	No
1028	2022-06-18	Kinango secondary	19	18-25	Male	Single	Secondary/Tertiary	Christianity	Student	O +ve	First time	Voluntary	Low BP		No	No	No	No	No	Yes	No	No	No	No	No	No	No	No	No
1029	2022-06-18	Kinango secondary	15	<16	Male	Single	Secondary/Tertiary	Islamic	Student	O +ve	First time	Voluntary	Age related reasons		No	No	No	No	No	No	No	No	No	No	No	Yes	No	No	No
1030	2022-06-18	Kinango secondary	20	18-25	Male	Single	Secondary/Tertiary	Islamic	Student	O +ve	First time	Voluntary	High BP		No	No	No	No	No	No	Yes	No	No	No	No	No	No	No	No
1031	2022-06-18	Kinango secondary	20	18-25	Male	Single	Secondary/Tertiary	Islamic	Student	O +ve	First time	Voluntary	PHX		No	No	Yes	No	No	No	No	No	No	No	No	No	No	No	No
1032	2022-06-18	Kinango secondary	18	18-25	Male	Single	Secondary/Tertiary	Islamic	Student	O +ve	First time	Voluntary	PHX		No	No	Yes	No	No	No	No	No	No	No	No	No	No	No	No
1033	2022-06-18	Kinango secondary	21	18-25	Male	Single	Secondary/Tertiary	Islamic	Student	O +ve	First time	Voluntary	PHX		No	No	Yes	No	No	No	No	No	No	No	No	No	No	No	No
1034	2022-06-18	Kinango secondary	20	18-25	Male	Single	Secondary/Tertiary	Islamic	Student	O +ve	First time	Voluntary	Low HB		No	Yes	No	No	No	No	No	No	No	No	No	No	No	No	No
1035	2022-06-18	Kinango secondary	16	16-17	Male	Single	Secondary/Tertiary	Christianity	Student	A +ve	First time	Voluntary	Low HB		No	Yes	No	No	No	No	No	No	No	No	No	No	No	No	No
1036	2022-06-18	Kinango secondary	15	<16	Male	Single	Secondary/Tertiary	Islamic	Student	O +ve	First time	Voluntary	Age related reasons		No	No	No	No	No	No	No	No	No	No	No	Yes	No	No	No
1037	2022-06-18	Kinango secondary	16	16-17	Male	Single	Secondary/Tertiary	Christianity	Student	A +ve	First time	Voluntary	High BP		No	No	No	No	No	No	Yes	No	No	No	No	No	No	No	No
1038	2022-06-18	Kinango secondary	17	16-17	Male	Single	Secondary/Tertiary	Islamic	Student	B +ve	First time	Voluntary	Low BP		No	No	No	No	No	Yes	No	No	No	No	No	No	No	No	No
1039	2022-06-18	Kinango secondary	16	16-17	Male	Single	Secondary/Tertiary	Christianity	Student	O +ve	First time	Voluntary	PHX		No	No	Yes	No	No	No	No	No	No	No	No	No	No	No	No
1040	2022-06-18	Kinango secondary	17	16-17	Male	Single	Secondary/Tertiary	Christianity	Student	A +ve	First time	Voluntary	Low HB		No	Yes	No	No	No	No	No	No	No	No	No	No	No	No	No
1041	2022-06-18	Kinango secondary	15	<16	Male	Single	Secondary/Tertiary	Islamic	Student	O +ve	First time	Voluntary	High BP		No	No	No	No	No	No	Yes	No	No	No	No	No	No	No	No
1042	2022-06-18	Kinango secondary	18	18-25	Male	Single	Secondary/Tertiary	Islamic	Student	O +ve	First time	Voluntary	Low HB		No	Yes	No	No	No	No	No	No	No	No	No	No	No	No	No
1043	2022-06-18	Kinango secondary	15	<16	Male	Single	Secondary/Tertiary	Islamic	Student	A +ve	First time	Voluntary	Age related reasons		No	No	No	No	No	No	No	No	No	No	No	Yes	No	No	No
1044	2022-06-20	Mvindeni secondary	16	16-17	Female	Single	Secondary/Tertiary	Islamic	Student		First time	Voluntary	High PR		No	No	No	No	Yes	No	No	No	No	No	No	No	No	No	No
1045	2022-06-20	Mvindeni secondary	18	18-25	Female	Single	Secondary/Tertiary	Christianity	Student	A +ve	First time	Voluntary	Low HB		No	Yes	No	No	No	No	No	No	No	No	No	No	No	No	No
1046	2022-06-20	Mvindeni secondary	16	16-17	Male	Single	Secondary/Tertiary	Christianity	Student	B +ve	First time	Voluntary	Low HB		No	Yes	No	No	No	No	No	No	No	No	No	No	No	No	No
1047	2022-06-20	Mvindeni secondary	17	16-17	Female	Single	Secondary/Tertiary	Christianity	Student	B +ve	First time	Voluntary	Low HB		No	Yes	No	No	No	No	No	No	No	No	No	No	No	No	No
1048	2022-06-20	Mvindeni secondary	20	18-25	Female	Single	Secondary/Tertiary	Christianity	Student	O +ve	First time	Voluntary	Low HB		No	Yes	No	No	No	No	No	No	No	No	No	No	No	No	No
1049	2022-06-20	Mvindeni secondary	17	16-17	Female	Single	Secondary/Tertiary	Christianity	Student	O +ve	First time	Voluntary	Low HB		No	Yes	No	No	No	No	No	No	No	No	No	No	No	No	No
1050	2022-06-20	Mvindeni secondary	18	18-25	Female	Single	Secondary/Tertiary	Christianity	Student	A +ve	First time	Voluntary	Low HB		No	Yes	No	No	No	No	No	No	No	No	No	No	No	No	No
1051	2022-06-20	Mvindeni secondary	17	16-17	Female	Single	Secondary/Tertiary	Islamic	Student	B +ve	First time	Voluntary	Low HB		No	Yes	No	No	No	No	No	No	No	No	No	No	No	No	No
1052	2022-06-20	Mvindeni secondary	15	<16	Male	Single	Secondary/Tertiary	Christianity	Student	B +ve	First time	Voluntary	Age related reasons		No	No	No	No	No	No	No	No	No	No	No	Yes	No	No	No
1053	2022-06-20	Mvindeni secondary	16	16-17	Female	Single	Secondary/Tertiary	Christianity	Student	A +ve	First time	Voluntary	Low HB		No	Yes	No	No	No	No	No	No	No	No	No	No	No	No	No
1054	2022-06-20	Mvindeni secondary	18	18-25	Female	Single	Secondary/Tertiary	Islamic	Student	O +ve	First time	Voluntary	Low HB		No	Yes	No	No	No	No	No	No	No	No	No	No	No	No	No
1055	2022-06-20	Mvindeni secondary	22	18-25	Female	Single	Secondary/Tertiary	Islamic	Student	A +ve	First time	Voluntary	Low HB		No	Yes	No	No	No	No	No	No	No	No	No	No	No	No	No
1056	2022-06-20	Mvindeni secondary	17	16-17	Female	Single	Secondary/Tertiary	Christianity	Student	O +ve	First time	Voluntary	Low HB		No	Yes	No	No	No	No	No	No	No	No	No	No	No	No	No
1057	2022-06-20	Mvindeni secondary	17	16-17	Female	Single	Secondary/Tertiary	Christianity	Student	O +ve	First time	Voluntary	Low HB		No	Yes	No	No	No	No	No	No	No	No	No	No	No	No	No
1058	2022-06-20	Mvindeni secondary	18	18-25	Female	Single	Secondary/Tertiary	Christianity	Student	O +ve	First time	Voluntary	Low HB		No	Yes	No	No	No	No	No	No	No	No	No	No	No	No	No
1059	2022-06-20	Mvindeni secondary	17	16-17	Female	Single	Secondary/Tertiary	Christianity	Student	A +ve	First time	Voluntary	Low HB		No	Yes	No	No	No	No	No	No	No	No	No	No	No	No	No
1060	2022-06-20	Mvindeni secondary	16	16-17	Female	Single	Secondary/Tertiary	Christianity	Student	O +ve	First time	Voluntary	Low HB		No	Yes	No	No	No	No	No	No	No	No	No	No	No	No	No
1061	2022-06-20	Mvindeni secondary	16	16-17	Female	Single	Secondary/Tertiary	Christianity	Student	A +ve	First time	Voluntary	Low HB		No	Yes	No	No	No	No	No	No	No	No	No	No	No	No	No
1062	2022-06-20	Mvindeni secondary	18	18-25	Female	Single	Secondary/Tertiary	Christianity	Student	O +ve	First time	Voluntary	Low HB		No	Yes	No	No	No	No	No	No	No	No	No	No	No	No	No
1063	2022-06-20	Mvindeni secondary	16	16-17	Female	Single	Secondary/Tertiary	Islamic	Student	A +ve	First time	Voluntary	Low HB		No	Yes	No	No	No	No	No	No	No	No	No	No	No	No	No
1064	2022-06-20	Mvindeni secondary	17	16-17	Female	Single	Secondary/Tertiary	Christianity	Student	B +ve	First time	Voluntary	Low HB		No	Yes	No	No	No	No	No	No	No	No	No	No	No	No	No
1065	2022-06-20	Mvindeni secondary	54	>50	Male	Married		Christianity		B +ve	Repeat	Voluntary	High BP		No	No	No	No	No	No	Yes	No	No	No	No	No	No	No	No
1066	2022-06-20	Mvindeni secondary	16	16-17	Male	Single	Secondary/Tertiary	Islamic	Student	A +ve	First time	Voluntary	High PR		No	No	No	No	Yes	No	No	No	No	No	No	No	No	No	No
1067	2022-06-20	Mvindeni secondary	19	18-25	Male	Single	Secondary/Tertiary	Christianity	Student		First time	Voluntary	Low BP		No	No	No	No	No	Yes	No	No	No	No	No	No	No	No	No
1068	2022-06-21	Samburu Boys	20	18-25	Male	Single	Secondary/Tertiary	Christianity	Student	B +ve	Repeat	Voluntary	High BP		No	No	No	No	No	No	Yes	No	No	No	No	No	No	No	No
1069	2022-06-21	KSBTC	51	>50	Male	Married	None/Primary	Islamic			Repeat	FRD	High BP		No	No	No	No	No	No	Yes	No	No	No	No	No	No	No	No
1070	2022-06-21	KSBTC	31	31-40	Female	Married	Secondary/Tertiary	Islamic		AB +ve	Repeat	FRD	Physiological reasons		No	No	No	No	No	No	No	No	Yes	No	No	No	No	No	No
1071	2022-06-24	KSBTC	26	26-30	Female	Single	None/Primary	Christianity		O +ve	First time	FRD	Low HB		No	Yes	No	No	No	No	No	No	No	No	No	No	No	No	No
1072	2022-06-24	KSBTC	32	31-40	Male	Married	None/Primary	Christianity			First time	FRD	Low BP		No	No	No	No	No	Yes	No	No	No	No	No	No	No	No	No
1073	2022-06-24	KSBTC	32	31-40	Male	Single	Secondary/Tertiary	Christianity		B +ve	Repeat	FRD	Low HB		No	Yes	No	No	No	No	No	No	No	No	No	No	No	No	No
1074	2022-06-27	KSBTC	40	31-40	Male	Married	None/Primary	Islamic	Non-students	O +ve	Repeat	FRD	Low HB		No	Yes	No	No	No	No	No	No	No	No	No	No	No	No	No
1075	2022-06-27	KSBTC	29	26-30	Male		None/Primary	Islamic	Non-students	B -ve		FRD	Low HB		No	Yes	No	No	No	No	No	No	No	No	No	No	No	No	No
1076	2022-06-27	KSBTC	26	26-30	Male	Single	Secondary/Tertiary	Islamic	Non-students	A +ve	Repeat	FRD	Blood group mismatch		No	No	No	No	No	No	No	No	No	No	Yes	No	No	No	No
1077	2022-06-30	KSBTC	27	26-30	Male	Single	None/Primary	Christianity		B +ve	First time	FRD	Blood group mismatch		No	No	No	No	No	No	No	No	No	No	Yes	No	No	No	No
1078	2022-06-30	KSBTC	46	41-50	Male	Married	None/Primary	Islamic			First time	FRD	Under weight		Yes	No	No	No	No	No	No	No	No	No	No	No	No	No	No
1079	2022-06-30	KSBTC	48	41-50	Male	Married	None/Primary	Islamic			First time	FRD	High BP		No	No	No	No	No	No	Yes	No	No	No	No	No	No	No	No
1080	2022-06-30	KSBTC	22	18-25	Male	Single	Secondary/Tertiary	Islamic		A +ve	First time	FRD	Blood group mismatch		No	No	No	No	No	No	No	No	No	No	Yes	No	No	No	No
1081	2022-05-02	KSBTC	32	31-40	Male	Married	Secondary/Tertiary	Islamic	Non-students	A +ve	Repeat	FRD	Blood group mismatch		No	No	No	No	No	No	No	No	No	No	Yes	No	No	No	No
1082	2022-05-05	KSBTC	37	31-40	Male	Married	None/Primary	Christianity		AB +ve	First time	FRD	PHX		No	No	Yes	No	No	No	No	No	No	No	No	No	No	No	No
1083	2022-05-05	KSBTC	37	31-40	Male	Married	None/Primary	Islamic			Repeat	FRD	Under weight		Yes	No	No	No	No	No	No	No	No	No	No	No	No	No	No
1084	2022-05-05	KSBTC			Female	Married	None/Primary	Islamic		O +ve		FRD	Low HB		No	Yes	No	No	No	No	No	No	No	No	No	No	No	No	No
1085	2022-05-08	Baptist church	26	26-30	Female	Single	Secondary/Tertiary	Christianity		O +ve	First time	Voluntary	Low HB		No	Yes	No	No	No	No	No	No	No	No	No	No	No	No	No
1086	2022-05-08	Baptist church	17	16-17	Female	Single	Secondary/Tertiary	Christianity	Student		First time	Voluntary	Low HB		No	Yes	No	No	No	No	No	No	No	No	No	No	No	No	No
1087	2022-05-08	Baptist church	24	18-25	Female	Single	Secondary/Tertiary	Christianity	Non-students	A +ve	First time	Voluntary	Physiological reasons		No	No	No	No	No	No	No	No	Yes	No	No	No	No	No	No
1088	2022-05-08	Baptist church	22	18-25	Male	Single	None/Primary	Christianity		A +ve	First time	Voluntary	Low HB		No	Yes	No	No	No	No	No	No	No	No	No	No	No	No	No
1089	2022-05-08	Baptist church	22	18-25	Female	Single	Secondary/Tertiary	Christianity		B +ve	First time	Voluntary	PHX		No	No	Yes	No	No	No	No	No	No	No	No	No	No	No	No
1090	2022-05-08	Baptist church	47	41-50	Male	Married	Secondary/Tertiary	Christianity	Non-students	O +ve	Repeat	Voluntary	High BP		No	No	No	No	No	No	Yes	No	No	No	No	No	No	No	No
1091	2022-05-10	KSBTC	43	41-50	Male	Married	None/Primary	Islamic	Non-students		Repeat	FRD	High BP		No	No	No	No	No	No	Yes	No	No	No	No	No	No	No	No
1092	2022-05-11	KSBTC	26	26-30	Male	Married	None/Primary	Islamic	Non-students	AB +ve	First time	FRD	Blood group mismatch		No	No	No	No	No	No	No	No	No	No	Yes	No	No	No	No
1093	2022-05-11	KSBTC	43	41-50	Female	Married	None/Primary	Islamic	Non-students	O +ve	Repeat	FRD	High BP		No	No	No	No	No	No	Yes	No	No	No	No	No	No	No	No
1094	2022-05-12	KSBTC	35	31-40	Male	Married	None/Primary	Islamic		O +ve	First time	FRD	High BP		No	No	No	No	No	No	Yes	No	No	No	No	No	No	No	No
1095	2022-05-14	Neptune rotary	44	41-50	Female	Single	Secondary/Tertiary	Christianity	Non-students	O +ve	Repeat	Voluntary	Low HB		No	Yes	No	No	No	No	No	No	No	No	No	No	No	No	No
1096	2022-05-14	Neptune rotary	18	18-25	Female	Single	Secondary/Tertiary	Christianity		O +ve	First time	Voluntary	Low HB		No	Yes	No	No	No	No	No	No	No	No	No	No	No	No	No
1097	2022-05-14	Neptune rotary	37	31-40	Female	Married	Secondary/Tertiary	Christianity	Non-students	A +ve	Repeat	Voluntary	Low HB		No	Yes	No	No	No	No	No	No	No	No	No	No	No	No	No
1098	2022-05-14	Neptune rotary	20	18-25	Female	Single	Secondary/Tertiary	Christianity	Student	A +ve	Repeat	Voluntary	Low HB		No	Yes	No	No	No	No	No	No	No	No	No	No	No	No	No
1099	2022-05-14	Neptune rotary	42	41-50	Male	Married	Secondary/Tertiary	Christianity		A +ve	First time	Voluntary	High BP		No	No	No	No	No	No	Yes	No	No	No	No	No	No	No	No
1100	2022-05-14	Neptune rotary	26	26-30	Female	Single	Secondary/Tertiary	Christianity	Non-students	B +ve	Repeat	Voluntary	Low HB		No	Yes	No	No	No	No	No	No	No	No	No	No	No	No	No
1101	2022-05-14	Neptune rotary	40	31-40	Female	Single	Secondary/Tertiary	Christianity	Non-students	B +ve	Repeat	Voluntary	Low HB		No	Yes	No	No	No	No	No	No	No	No	No	No	No	No	No
1102	2022-05-16	KSBTC	46	41-50	Male	Married	None/Primary	Islamic		O +ve	Repeat	FRD	High BP		No	No	No	No	No	No	Yes	No	No	No	No	No	No	No	No
1103	2022-05-16	KSBTC	47	41-50	Female	Married	Secondary/Tertiary	Christianity		A +ve	First time	FRD	Low HB		No	Yes	No	No	No	No	No	No	No	No	No	No	No	No	No
1104	2022-05-18	KSBTC	35	31-40	Male	Married	Secondary/Tertiary	Islamic		AB +ve	First time	FRD	Blood group mismatch		No	No	No	No	No	No	No	No	No	No	Yes	No	No	No	No
1105	2022-05-18	KSBTC	37	31-40	Male	Married	Secondary/Tertiary	Islamic		AB +ve	First time	FRD	Blood group mismatch		No	No	No	No	No	No	No	No	No	No	Yes	No	No	No	No
1106	2022-05-18	KSBTC	51	>50	Male	Married	Secondary/Tertiary	Islamic		O +ve	Repeat	FRD	High BP		No	No	No	No	No	No	Yes	No	No	No	No	No	No	No	No
1107	2022-05-19	KSBTC	23	18-25	Male	Single	Secondary/Tertiary	Islamic	Student	O +ve	Repeat	FRD	High PR		No	No	No	No	Yes	No	No	No	No	No	No	No	No	No	No
1108	2022-05-21	Kwale high	22	18-25	Male	Single	Secondary/Tertiary	Islamic	Student	O +ve	First time	Voluntary	Low BP		No	No	No	No	No	Yes	No	No	No	No	No	No	No	No	No
1109	2022-05-21	Kwale high	18	18-25	Male	Single	Secondary/Tertiary	Christianity	Student	O +ve	First time	Voluntary	Low BP		No	No	No	No	No	Yes	No	No	No	No	No	No	No	No	No
1110	2022-05-21	Kwale high	20	18-25	Male	Single	Secondary/Tertiary	Christianity	Student	O +ve	First time	Voluntary	Low BP		No	No	No	No	No	Yes	No	No	No	No	No	No	No	No	No
1111	2022-05-21	Kwale high	18	18-25	Male	Single	Secondary/Tertiary	Christianity	Student	O +ve	First time	Voluntary	Low HB		No	Yes	No	No	No	No	No	No	No	No	No	No	No	No	No
1112	2022-05-21	Kwale high	17	16-17	Male	Single	Secondary/Tertiary	Christianity	Student		First time	Voluntary	Low HB		No	Yes	No	No	No	No	No	No	No	No	No	No	No	No	No
1113	2022-05-21	Kwale high	19	18-25	Male	Single	Secondary/Tertiary	Christianity	Student	A +ve	First time	Voluntary	Physiological reasons		No	No	No	No	No	No	No	No	Yes	No	No	No	No	No	No
1114	2022-05-21	Kwale high	16	16-17	Male	Single	Secondary/Tertiary	Islamic	Student	O +ve	First time	Voluntary	Low HB		No	Yes	No	No	No	No	No	No	No	No	No	No	No	No	No
1115	2022-05-24	Mwereni	18	18-25	Female	Single	Secondary/Tertiary	Islamic	Student	O +ve	First time	Voluntary	Low HB		No	Yes	No	No	No	No	No	No	No	No	No	No	No	No	No
1116	2022-05-24	Mwereni	21	18-25	Male	Single	Secondary/Tertiary	Islamic	Student	A +ve	First time	Voluntary	PHX		No	No	Yes	No	No	No	No	No	No	No	No	No	No	No	No
1117	2022-05-24	Mwereni	20	18-25	Female	Single	Secondary/Tertiary	Christianity	Student	O +ve	First time	Voluntary	Low HB		No	Yes	No	No	No	No	No	No	No	No	No	No	No	No	No
1118	2022-05-24	Mwereni	20	18-25	Female	Single	Secondary/Tertiary	Islamic	Student	O +ve	Repeat	Voluntary	Low HB		No	Yes	No	No	No	No	No	No	No	No	No	No	No	No	No
1119	2022-05-24	Mwereni	22	18-25	Male	Single	Secondary/Tertiary	Islamic	Student	O +ve	First time	Voluntary	High BP		No	No	No	No	No	No	Yes	No	No	No	No	No	No	No	No
1120	2022-05-24	Mwereni	18	18-25	Male	Single	Secondary/Tertiary	Christianity	Student	AB +ve	First time	Voluntary	Low BP		No	No	No	No	No	Yes	No	No	No	No	No	No	No	No	No
1121	2022-05-25	KSBTC	37	31-40	Male	Married	None/Primary	Islamic	Non-students	O +ve	First time	FRD	High BP		No	No	No	No	No	No	Yes	No	No	No	No	No	No	No	No
1122	2022-05-25	KSBTC	24	18-25	Male	Single	Secondary/Tertiary	Islamic	Student	O +ve	First time	FRD	PHX		No	No	Yes	No	No	No	No	No	No	No	No	No	No	No	No
1123	2022-05-26	KSBTC	33	31-40	Female	Married	Secondary/Tertiary	Christianity			First time	FRD	Low HB		No	Yes	No	No	No	No	No	No	No	No	No	No	No	No	No
1124	2022-05-27	KSBTC	23	18-25	Male	Single	None/Primary	Islamic	Non-students	O +ve	First time	FRD	High PR		No	No	No	No	Yes	No	No	No	No	No	No	No	No	No	No
1125	2022-05-31	KSBTC	36	31-40	Female	Married	None/Primary	Christianity	Non-students	O +ve	First time	FRD	Low HB		No	Yes	No	No	No	No	No	No	No	No	No	No	No	No	No
1126	2022-04-05	KSBTC	56	>50	Female	Married	None/Primary	Islamic		O +ve		FRD	Low HB		No	Yes	No	No	No	No	No	No	No	No	No	No	No	No	No
1127	2022-04-05	KSBTC	59	>50	Female	Married	Secondary/Tertiary	Christianity				FRD	High BP		No	No	No	No	No	No	Yes	No	No	No	No	No	No	No	No
1128	2022-04-05	KSBTC	26	26-30	Female		None/Primary	Christianity		O +ve	Repeat	FRD	Low HB		No	Yes	No	No	No	No	No	No	No	No	No	No	No	No	No
1129	2022-04-05	KSBTC	35	31-40	Female	Married	None/Primary	Christianity	Non-students	A +ve	First time	FRD	Low HB		No	Yes	No	No	No	No	No	No	No	No	No	No	No	No	No
1130	2022-04-05	KSBTC	22	18-25	Female	Single	Secondary/Tertiary	Christianity		O +ve	Repeat	FRD	Low HB		No	Yes	No	No	No	No	No	No	No	No	No	No	No	No	No
1131	2022-04-05	KSBTC			Male		None/Primary	Islamic		O +ve	First time	FRD	PHX		No	No	Yes	No	No	No	No	No	No	No	No	No	No	No	No
1132	2022-04-05	KSBTC	30	26-30	Male	Single	Secondary/Tertiary	Islamic		A +ve	First time	FRD	Under weight		Yes	No	No	No	No	No	No	No	No	No	No	No	No	No	No
1133	2022-04-06	KSBTC	58	>50	Male	Married	None/Primary	Islamic		O +ve	Repeat	FRD	Low HB		No	Yes	No	No	No	No	No	No	No	No	No	No	No	No	No
1134	2022-04-06	KSBTC	39	31-40	Male	Single	None/Primary	Islamic			First time	FRD	Uses hard drugs		No	No	No	No	No	No	No	No	No	No	No	No	No	No	Yes
1135	2022-04-06	KSBTC	26	26-30	Female	Single		Christianity	Non-students	A +ve	First time	FRD	Low HB		No	Yes	No	No	No	No	No	No	No	No	No	No	No	No	No
1136	2022-04-07	KSBTC	20	18-25	Male	Single	None/Primary	Islamic			First time	FRD	Uses hard drugs		No	No	No	No	No	No	No	No	No	No	No	No	No	No	Yes
1137	2022-04-07	KSBTC	18	18-25	Male	Single	Secondary/Tertiary	Islamic	Student		First time	FRD	Uses hard drugs		No	No	No	No	No	No	No	No	No	No	No	No	No	No	Yes
1138	2022-04-07	KSBTC	28	26-30	Male	Married		Islamic	Non-students	A +ve	First time	FRD	Low HB		No	Yes	No	No	No	No	No	No	No	No	No	No	No	No	No
1139	2022-04-08	KSBTC	48	41-50	Female		None/Primary	Christianity	Non-students	O +ve	First time	FRD	Low HB		No	Yes	No	No	No	No	No	No	No	No	No	No	No	No	No
1140	2022-04-08	KSBTC	39	31-40	Male	Married		Islamic	Non-students	B +ve	First time	FRD	Blood group mismatch		No	No	No	No	No	No	No	No	No	No	Yes	No	No	No	No
1141	2022-04-08	KSBTC	57	>50	Male	Married	Secondary/Tertiary	Islamic	Non-students	A +ve	First time	FRD	PHX		No	No	Yes	No	No	No	No	No	No	No	No	No	No	No	No
1142	2022-04-09	KSBTC	33	31-40	Male	Married	None/Primary	Islamic		B +ve	First time	FRD	High BP		No	No	No	No	No	No	Yes	No	No	No	No	No	No	No	No
1143	2022-04-11	KSBTC	24	18-25	Male	Single	Secondary/Tertiary	Islamic	Student	B +ve	First time	FRD	Blood group mismatch		No	No	No	No	No	No	No	No	No	No	Yes	No	No	No	No
1144	2022-04-11	KSBTC	24	18-25	Male	Single	None/Primary	Christianity	Non-students	B +ve	First time	FRD	Blood group mismatch		No	No	No	No	No	No	No	No	No	No	Yes	No	No	No	No
1145	2022-04-12	KSBTC	35	31-40	Male	Married	None/Primary	Islamic	Non-students	A +ve	First time	FRD	Low HB		No	Yes	No	No	No	No	No	No	No	No	No	No	No	No	No
1146	2022-04-12	KSBTC	29	26-30	Male	Married	None/Primary	Islamic		A +ve	Repeat	FRD	Blood group mismatch		No	No	No	No	No	No	No	No	No	No	Yes	No	No	No	No
1147	2022-04-12	KSBTC	19	18-25	Male	Single	Secondary/Tertiary	Islamic	Student	B +ve	First time	FRD	Blood group mismatch		No	No	No	No	No	No	No	No	No	No	Yes	No	No	No	No
1148	2022-04-12	KSBTC	39	31-40	Male	Single	None/Primary	Christianity	Non-students	B +ve	First time	FRD	Blood group mismatch		No	No	No	No	No	No	No	No	No	No	Yes	No	No	No	No
1149	2022-04-13	KSBTC	34	31-40	Male	Married	None/Primary	Islamic	Non-students		First time	FRD	PHX		No	No	Yes	No	No	No	No	No	No	No	No	No	No	No	No
1150	2022-04-14	KSBTC	32	31-40	Male	Married	Secondary/Tertiary	Islamic	Non-students	AB +ve	First time	FRD	Blood group mismatch		No	No	No	No	No	No	No	No	No	No	Yes	No	No	No	No
1151	2022-04-20	KSBTC	24	18-25	Male	Single	Secondary/Tertiary	Christianity			First time	FRD	PHX		No	No	Yes	No	No	No	No	No	No	No	No	No	No	No	No
1152	2022-04-20	KSBTC	25	18-25	Female	Married	Secondary/Tertiary	Christianity	Non-students	A +ve	First time	FRD	Physiological reasons		No	No	No	No	No	No	No	No	Yes	No	No	No	No	No	No
1153	2022-04-21	KSBTC	35	31-40	Male	Single	None/Primary	Islamic	Non-students	O +ve	Repeat	FRD	Uses hard drugs		No	No	No	No	No	No	No	No	No	No	No	No	No	No	Yes
1154	2022-04-21	KSBTC	30	26-30	Male	Single	Secondary/Tertiary	Islamic	Non-students		First time	FRD	Uses hard drugs		No	No	No	No	No	No	No	No	No	No	No	No	No	No	Yes
1155	2022-04-24	Redeemed church ukunda	49	41-50	Male	Single	None/Primary	Christianity	Non-students	O +ve	First time	Voluntary	Low HB		No	Yes	No	No	No	No	No	No	No	No	No	No	No	No	No
1156	2022-04-24	Redeemed church ukunda	18	18-25	Male	Single	Secondary/Tertiary	Christianity	Student		First time	Voluntary	PHX		No	No	Yes	No	No	No	No	No	No	No	No	No	No	No	No
1157	2022-04-24	Redeemed church ukunda	42	41-50	Male	Married	Secondary/Tertiary	Christianity	Non-students	O +ve	First time	Voluntary	High BP		No	No	No	No	No	No	Yes	No	No	No	No	No	No	No	No
1158	2022-04-24	Redeemed church ukunda	35	31-40	Female	Married	Secondary/Tertiary	Christianity		O +ve	Repeat	Voluntary	Low HB		No	Yes	No	No	No	No	No	No	No	No	No	No	No	No	No
1159	2022-04-24	Redeemed church ukunda	34	31-40	Female	Single	None/Primary	Christianity		O +ve	First time	Voluntary	Low HB		No	Yes	No	No	No	No	No	No	No	No	No	No	No	No	No
1160	2022-04-24	Redeemed church ukunda	31	31-40	Female	Single	Secondary/Tertiary	Christianity	Non-students	B +ve	First time	Voluntary	Low HB		No	Yes	No	No	No	No	No	No	No	No	No	No	No	No	No
1161	2022-04-25	KSBTC	25	18-25	Female	Married	None/Primary	Islamic		O +ve	First time	FRD	Low HB		No	Yes	No	No	No	No	No	No	No	No	No	No	No	No	No
1162	2022-04-26	KSBTC	30	26-30	Male	Married	None/Primary	Islamic		O +ve	First time	FRD	High BP		No	No	No	No	No	No	Yes	No	No	No	No	No	No	No	No
1163	2022-04-26	KSBTC	36	31-40	Female	Married	Secondary/Tertiary	Christianity		B +ve	Repeat	FRD	Low HB		No	Yes	No	No	No	No	No	No	No	No	No	No	No	No	No
1164	2022-04-28	KSBTC	45	41-50	Male	Married	None/Primary	Islamic		B +ve	Repeat	FRD	High BP		No	No	No	No	No	No	Yes	No	No	No	No	No	No	No	No
1165	2022-04-28	KSBTC	55	>50	Male	Married	None/Primary	Islamic		O +ve		FRD	PHX		No	No	Yes	No	No	No	No	No	No	No	No	No	No	No	No
1166	2022-04-29	KSBTC	32	31-40	Male	Married	None/Primary	Islamic	Non-students	O +ve	First time	FRD	High BP		No	No	No	No	No	No	Yes	No	No	No	No	No	No	No	No
1167	2022-03-28	KSBTC	23	18-25	Male	Single	None/Primary	Islamic		O +ve	Repeat	FRD	Uses hard drugs		No	No	No	No	No	No	No	No	No	No	No	No	No	No	Yes
1168	2022-03-28	KSBTC	30	26-30	Male	Married	None/Primary	Islamic	Non-students	O +ve	Repeat	FRD	PHX		No	No	Yes	No	No	No	No	No	No	No	No	No	No	No	No
1169	2022-03-28	KSBTC	24	18-25	Male	Married	Secondary/Tertiary	Islamic		O +ve	First time	FRD	Under weight		Yes	No	No	No	No	No	No	No	No	No	No	No	No	No	No
1170	2022-03-01	Shimoni secondary	17	16-17	Female	Single	Secondary/Tertiary	Islamic	Student	O +ve	First time	Voluntary	Low HB		No	Yes	No	No	No	No	No	No	No	No	No	No	No	No	No
1171	2022-03-01	Shimoni secondary	22	18-25	Female	Single	Secondary/Tertiary	Islamic	Student	O +ve	First time	Voluntary	Low HB		No	Yes	No	No	No	No	No	No	No	No	No	No	No	No	No
1172	2022-03-01	Shimoni secondary	18	18-25	Female	Single	Secondary/Tertiary	Islamic	Student	A +ve	First time	Voluntary	Low HB		No	Yes	No	No	No	No	No	No	No	No	No	No	No	No	No
1173	2022-03-01	Shimoni secondary	22	18-25	Female	Single	Secondary/Tertiary	Islamic	Student	O +ve	First time	Voluntary	Low HB		No	Yes	No	No	No	No	No	No	No	No	No	No	No	No	No
1174	2022-03-01	Shimoni secondary	22	18-25	Female	Single	Secondary/Tertiary	Islamic	Student		First time	Voluntary	Low HB		No	Yes	No	No	No	No	No	No	No	No	No	No	No	No	No
1175	2022-03-01	Shimoni secondary	18	18-25	Female	Single	Secondary/Tertiary	Christianity	Student	O +ve	First time	Voluntary	Low HB		No	Yes	No	No	No	No	No	No	No	No	No	No	No	No	No
1176	2022-03-01	Shimoni secondary	20	18-25	Female	Single	Secondary/Tertiary	Islamic	Student	O +ve	First time	Voluntary	Low HB		No	Yes	No	No	No	No	No	No	No	No	No	No	No	No	No
1177	2022-03-01	Shimoni secondary	15	<16	Female	Single	Secondary/Tertiary	Christianity	Student		First time	Voluntary	Age related reasons		No	No	No	No	No	No	No	No	No	No	No	Yes	No	No	No
1178	2022-03-01	Shimoni secondary	16	16-17	Female	Single	Secondary/Tertiary	Christianity	Student	B +ve	First time	Voluntary	Low HB		No	Yes	No	No	No	No	No	No	No	No	No	No	No	No	No
1179	2022-03-01	Shimoni secondary	22	18-25	Female	Single	Secondary/Tertiary	Islamic	Student	A +ve	First time	Voluntary	Low HB		No	Yes	No	No	No	No	No	No	No	No	No	No	No	No	No
1180	2022-03-01	Shimoni secondary	17	16-17	Female	Single	Secondary/Tertiary	Christianity	Student	B +ve	First time	Voluntary	Low HB		No	Yes	No	No	No	No	No	No	No	No	No	No	No	No	No
1181	2022-03-01	Shimoni secondary	17	16-17	Female	Single	Secondary/Tertiary	Christianity	Student	A +ve	First time	Voluntary	Low HB		No	Yes	No	No	No	No	No	No	No	No	No	No	No	No	No
1182	2022-03-01	Shimoni secondary	18	18-25	Female	Single	Secondary/Tertiary	Islamic	Student	A +ve	First time	Voluntary	Low HB		No	Yes	No	No	No	No	No	No	No	No	No	No	No	No	No
1183	2022-03-15	KMTC portreitz	22	18-25	Female	Single	Secondary/Tertiary	Christianity	Student	O +ve	Repeat	Voluntary	Low HB		No	Yes	No	No	No	No	No	No	No	No	No	No	No	No	No
1184	2022-03-15	KMTC portreitz	20	18-25	Female	Single	Secondary/Tertiary	Islamic	Student	A +ve	First time	Voluntary	Low HB		No	Yes	No	No	No	No	No	No	No	No	No	No	No	No	No
1185	2022-03-15	KMTC portreitz	22	18-25	Female	Single	Secondary/Tertiary	Christianity	Student	AB +ve	First time	Voluntary	Low HB		No	Yes	No	No	No	No	No	No	No	No	No	No	No	No	No
1186	2022-03-15	KMTC portreitz	23	18-25	Female	Single	Secondary/Tertiary	Islamic	Student	B +ve	First time	Voluntary	Low HB		No	Yes	No	No	No	No	No	No	No	No	No	No	No	No	No
1187	2022-03-15	KMTC portreitz	22	18-25	Female	Single	Secondary/Tertiary	Christianity	Student	O +ve	First time	Voluntary	Low HB		No	Yes	No	No	No	No	No	No	No	No	No	No	No	No	No
1188	2022-03-15	KMTC portreitz	27	26-30	Female	Single	Secondary/Tertiary	Christianity	Student	O +ve	Repeat	Voluntary	Under weight		Yes	No	No	No	No	No	No	No	No	No	No	No	No	No	No
1189	2022-03-15	KMTC portreitz	21	18-25	Female	Single	Secondary/Tertiary	Islamic	Student	B +ve	First time	Voluntary	PHX		No	No	Yes	No	No	No	No	No	No	No	No	No	No	No	No
1190	2022-03-15	KMTC portreitz	20	18-25	Female	Single	Secondary/Tertiary	Christianity	Student	A +ve	First time	Voluntary	Low HB		No	Yes	No	No	No	No	No	No	No	No	No	No	No	No	No
1191	2022-03-15	KMTC portreitz	23	18-25	Female	Single	Secondary/Tertiary	Christianity	Student		Repeat	Voluntary	Low HB		No	Yes	No	No	No	No	No	No	No	No	No	No	No	No	No
1192	2022-03-15	KMTC portreitz	20	18-25	Female	Single	Secondary/Tertiary	Christianity	Student	A +ve	Repeat	Voluntary	Low HB		No	Yes	No	No	No	No	No	No	No	No	No	No	No	No	No
1193	2022-03-15	KMTC portreitz	20	18-25	Female	Single	Secondary/Tertiary	Christianity	Student	O +ve	Repeat	Voluntary	Low HB		No	Yes	No	No	No	No	No	No	No	No	No	No	No	No	No
1194	2022-03-02	KSBTC	43	41-50	Male	Married	Secondary/Tertiary	Islamic		B +ve	First time	FRD	High BP		No	No	No	No	No	No	Yes	No	No	No	No	No	No	No	No
1195	2022-03-22	Marianist Ukunda	22	18-25	Male	Single	Secondary/Tertiary	Christianity	Student	A +ve	Repeat	Voluntary	Low HB		No	Yes	No	No	No	No	No	No	No	No	No	No	No	No	No
1196	2022-03-22	Marianist Ukunda	50	41-50	Male	Single	None/Primary	Islamic		A +ve	First time	Voluntary	Low BP		No	No	No	No	No	Yes	No	No	No	No	No	No	No	No	No
1197	2022-03-22	Marianist Ukunda	22	18-25	Female	Single	Secondary/Tertiary	Christianity	Student			Voluntary	Low BP		No	No	No	No	No	Yes	No	No	No	No	No	No	No	No	No
1198	2022-03-22	Marianist Ukunda	30	26-30	Male	Married	Secondary/Tertiary	Islamic	Student	A +ve	First time	Voluntary	High BP		No	No	No	No	No	No	Yes	No	No	No	No	No	No	No	No
1199	2022-03-22	Marianist Ukunda	28	26-30	Male	Single	Secondary/Tertiary	Christianity	Student	B +ve	First time	Voluntary	Invisible veins		No	No	No	No	No	No	No	Yes	No	No	No	No	No	No	No
1200	2022-03-22	Marianist Ukunda	22	18-25	Female	Single	Secondary/Tertiary	Christianity	Student	O +ve	First time	Voluntary	Physiological reasons		No	No	No	No	No	No	No	No	Yes	No	No	No	No	No	No
1201	2022-03-22	Marianist Ukunda	21	18-25	Male	Single	Secondary/Tertiary	Christianity		A+ve	First time	Voluntary	Declined		No	No	No	No	No	No	No	No	No	Yes	No	No	No	No	No
1202	2022-03-22	Marianist Ukunda	24	18-25	Female	Single	Secondary/Tertiary	Christianity	Student	B +ve	First time	Voluntary	Low HB		No	Yes	No	No	No	No	No	No	No	No	No	No	No	No	No
1203	2022-03-23	KSBTC	48	41-50	Male	Married	Secondary/Tertiary	Christianity	Non-students	O +ve	First time	Voluntary	Blood group mismatch		No	No	No	No	No	No	No	No	No	No	Yes	No	No	No	No
1204	2022-03-23	KSBTC	40	31-40	Male	Single	None/Primary	Islamic		O +ve	First time	Voluntary	Blood group mismatch		No	No	No	No	No	No	No	No	No	No	Yes	No	No	No	No
1205	2022-03-02	KSBTC	36	31-40	Female	Married	None/Primary	Christianity			First time	FRD	Physiological reasons		No	No	No	No	No	No	No	No	Yes	No	No	No	No	No	No
1206	2022-03-07	KSBTC	42	41-50	Male	Married	Secondary/Tertiary	Islamic		B +ve	Repeat	FRD	Blood group mismatch		No	No	No	No	No	No	No	No	No	No	Yes	No	No	No	No
1207	2022-03-07	KSBTC	26	26-30	Male	Single	None/Primary	Islamic		A +ve	First time	FRD	Blood group mismatch		No	No	No	No	No	No	No	No	No	No	Yes	No	No	No	No
1208	2022-03-08	KSBTC	32	31-40	Female	Married	None/Primary	Islamic			First time	FRD	Low HB		No	Yes	No	No	No	No	No	No	No	No	No	No	No	No	No
1209	2022-03-08	KSBTC	32	31-40	Male	Married	None/Primary	Islamic	Non-students	O +ve	First time	FRD	Low HB		No	Yes	No	No	No	No	No	No	No	No	No	No	No	No	No
1210	2022-03-08	KSBTC	42	41-50	Female	Married	Secondary/Tertiary	Christianity	Non-students	O +ve	First time	FRD	Low HB		No	Yes	No	No	No	No	No	No	No	No	No	No	No	No	No
1211	2022-03-08	KSBTC	23	18-25	Male	Married	None/Primary	Islamic	Non-students	A+ve	First time	FRD	Low HB		No	Yes	No	No	No	No	No	No	No	No	No	No	No	No	No
1212	2022-03-09	KSBTC	25	18-25	Male	Single	None/Primary	Islamic	Non-students	O +ve	First time	FRD	History of Vaccination		No	No	No	No	No	No	No	No	No	No	No	No	No	Yes	No
1213	2022-03-10	KSBTC	45	41-50	Male	Married	None/Primary	Christianity	Non-students	O -ve	Repeat	FRD	Low HB		No	Yes	No	No	No	No	No	No	No	No	No	No	No	No	No
1214	2022-03-10	KSBTC	20	18-25	Male	Single	Secondary/Tertiary	Islamic	Student	B +ve	First time	FRD	Blood group mismatch		No	No	No	No	No	No	No	No	No	No	Yes	No	No	No	No
1215	2022-03-14	KSBTC	50	41-50	Male	Married	None/Primary	Islamic	Non-students	O +ve	First time	FRD	Low HB		No	Yes	No	No	No	No	No	No	No	No	No	No	No	No	No
1216	2022-03-14	KSBTC	37	31-40	Female	Married	None/Primary	Christianity			Repeat	FRD	Low HB		No	Yes	No	No	No	No	No	No	No	No	No	No	No	No	No
1217	2022-03-16	KSBTC	20	18-25	Female	Single	Secondary/Tertiary	Christianity	Student	O +ve	First time	FRD	Low HB		No	Yes	No	No	No	No	No	No	No	No	No	No	No	No	No
1218	2022-03-17	KSBTC	31	31-40	Female	Married	None/Primary	Christianity	Student	B +ve	Repeat	FRD	Low HB		No	Yes	No	No	No	No	No	No	No	No	No	No	No	No	No
1219	2022-03-17	KSBTC	44	41-50	Female	Married	None/Primary	Islamic	Non-students	O +ve	First time	FRD	Low HB		No	Yes	No	No	No	No	No	No	No	No	No	No	No	No	No
1220	2022-03-18	KSBTC	22	18-25	Female	Single	None/Primary	Islamic		A +ve	First time	FRD	Low HB		No	Yes	No	No	No	No	No	No	No	No	No	No	No	No	No
1221	2022-03-18	KSBTC	33	31-40	Male	Single	None/Primary	Islamic		B +ve	Repeat	FRD	Blood group mismatch		No	No	No	No	No	No	No	No	No	No	Yes	No	No	No	No
1222	2022-03-31	KSBTC	19	18-25	Female	Single	None/Primary	Islamic		AB +ve	First time	FRD	Blood group mismatch		No	No	No	No	No	No	No	No	No	No	Yes	No	No	No	No
1223	2022-03-21	KSBTC			Male	Single		Islamic	Non-students		First time	FRD	High BP		No	No	No	No	No	No	Yes	No	No	No	No	No	No	No	No
1224	2022-03-21	KSBTC	40	31-40	Male	Married	Secondary/Tertiary	Islamic		A +ve	First time	FRD	Blood group mismatch		No	No	No	No	No	No	No	No	No	No	Yes	No	No	No	No
1225	2022-03-21	KSBTC	53	>50	Male	Married	None/Primary	Islamic	Non-students			FRD	Uses hard drugs		No	No	No	No	No	No	No	No	No	No	No	No	No	No	Yes
1226	2022-03-24	KSBTC	19	18-25	Male	Single	Secondary/Tertiary	Islamic		O +ve		FRD	Blood group mismatch		No	No	No	No	No	No	No	No	No	No	Yes	No	No	No	No
1227	2022-03-24	KSBTC	39	31-40	Female	Married	None/Primary	Islamic		O +ve	First time	FRD	Blood group mismatch		No	No	No	No	No	No	No	No	No	No	Yes	No	No	No	No
1228	2022-03-25	Mabokoni	19	18-25	Female	Single	Secondary/Tertiary	Christianity	Student	O +ve	Repeat	Voluntary	Low HB		No	Yes	No	No	No	No	No	No	No	No	No	No	No	No	No
1229	2022-03-25	Mabokoni	20	18-25	Female	Single	Secondary/Tertiary	Christianity	Student	O +ve	First time	Voluntary	Low HB		No	Yes	No	No	No	No	No	No	No	No	No	No	No	No	No
1230	2022-03-29	KSBTC	26	26-30	Female	Single	Secondary/Tertiary	Christianity		O +ve	First time	FRD	Low HB		No	Yes	No	No	No	No	No	No	No	No	No	No	No	No	No
1231	2022-03-31	KSBTC	23	18-25	Male	Single	None/Primary	Islamic	Non-students	A +ve	First time	FRD	High BP	High PR	No	No	No	No	Yes	No	Yes	No	No	No	No	No	No	No	No
1232	2022-03-30	KSBTC	32	31-40	Male	Married	None/Primary	Islamic	Non-students	O +ve	First time	FRD	High BP		No	No	No	No	No	No	Yes	No	No	No	No	No	No	No	No
1233	2022-02-28	KSBTC	27	26-30	Male	Single	None/Primary	Islamic		B +ve	First time	FRD	Blood group mismatch		No	No	No	No	No	No	No	No	No	No	Yes	No	No	No	No
1234	2022-02-25	KSBTC	22	18-25	Male	Single	Secondary/Tertiary	Islamic	Non-students	AB +ve	First time	FRD	Blood group mismatch		No	No	No	No	No	No	No	No	No	No	Yes	No	No	No	No
1235	2022-02-24	KSBTC	50	41-50	Male	Married	None/Primary	Islamic		AB +ve	First time	FRD	Blood group mismatch		No	No	No	No	No	No	No	No	No	No	Yes	No	No	No	No
1236	2022-02-23	KSBTC	51	>50	Female	Single	Secondary/Tertiary	Christianity	Non-students	A +ve	First time	FRD	Low HB		No	Yes	No	No	No	No	No	No	No	No	No	No	No	No	No
1237	2022-02-22	KSG Matuga	40	31-40	Female		Secondary/Tertiary	Islamic	Non-students	O +ve	Repeat	Voluntary	Low HB		No	Yes	No	No	No	No	No	No	No	No	No	No	No	No	No
1238	2022-02-22	KSG Matuga	36	31-40	Female	Single		Christianity		B +ve	Repeat	Voluntary	Low HB		No	Yes	No	No	No	No	No	No	No	No	No	No	No	No	No
1239	2022-02-22	KSG Matuga	50	41-50	Female	Married	Secondary/Tertiary	Christianity		B +ve	First time	Voluntary	Low HB		No	Yes	No	No	No	No	No	No	No	No	No	No	No	No	No
1240	2022-02-22	KSG Matuga			Female	Married	Secondary/Tertiary	Christianity		O +ve	First time	Voluntary	PHX		No	No	Yes	No	No	No	No	No	No	No	No	No	No	No	No
1241	2022-02-21	KSBTC	29	26-30	Female	Married	None/Primary	Islamic	Non-students	A +ve	First time	FRD	Low HB		No	Yes	No	No	No	No	No	No	No	No	No	No	No	No	No
1242	2022-02-17	KSBTC	34	31-40	Male	Married	None/Primary	Islamic				FRD	High BP		No	No	No	No	No	No	Yes	No	No	No	No	No	No	No	No
1243	2022-02-11	KSBTC	40	31-40	Female	Married	Secondary/Tertiary	Islamic		O +ve	First time	FRD	Physiological reasons		No	No	No	No	No	No	No	No	Yes	No	No	No	No	No	No
1244	2022-02-11	KSBTC			Female	Married		Christianity		O +ve	Repeat	FRD	Low HB		No	Yes	No	No	No	No	No	No	No	No	No	No	No	No	No
1245	2022-02-11	KSBTC	26	26-30	Female	Single	Secondary/Tertiary	Islamic	Non-students	B +ve	First time	FRD	Low HB		No	Yes	No	No	No	No	No	No	No	No	No	No	No	No	No
1246	2022-02-01	KSBTC	37	31-40	Male	Married	None/Primary	Islamic	Non-students	O +ve	First time	FRD	Low HB		No	Yes	No	No	No	No	No	No	No	No	No	No	No	No	No
1247	2022-02-01	KSBTC	27	26-30	Female	Single		Christianity	Non-students	O +ve	Repeat	FRD	Low HB		No	Yes	No	No	No	No	No	No	No	No	No	No	No	No	No
1248	2022-02-01	KSBTC	23	18-25	Female	Single	Secondary/Tertiary	Islamic	Student	A +ve	First time	FRD	Low HB		No	Yes	No	No	No	No	No	No	No	No	No	No	No	No	No
1249	2022-02-01	KSBTC	20	18-25	Female	Single	Secondary/Tertiary	Islamic		O +ve	First time	FRD	Low HB		No	Yes	No	No	No	No	No	No	No	No	No	No	No	No	No
1250	2022-01-28	KSBTC			Male	Married	Secondary/Tertiary	Islamic		O +ve		FRD	Low HB		No	Yes	No	No	No	No	No	No	No	No	No	No	No	No	No
1251	2022-01-26	KSBTC	39	31-40	Male	Married	Secondary/Tertiary	Islamic	Non-students	AB +ve	Repeat	FRD	PHX		No	No	Yes	No	No	No	No	No	No	No	No	No	No	No	No
1252	2022-01-26	KSBTC	28	26-30	Male	Single	Secondary/Tertiary	Islamic		O +ve	Repeat	FRD	Low HB		No	Yes	No	No	No	No	No	No	No	No	No	No	No	No	No
1253	2022-01-25	KSBTC	35	31-40	Male	Married	Secondary/Tertiary	Islamic		B +ve	First time	FRD	Low HB		No	Yes	No	No	No	No	No	No	No	No	No	No	No	No	No
1254	2022-01-21	KSBTC	25	18-25	Male	Married	None/Primary	Islamic			First time	FRD	High BP	High PR	No	No	No	No	Yes	No	Yes	No	No	No	No	No	No	No	No
1255	2022-01-18	KSBTC	36	31-40	Male	Married	None/Primary	Islamic		B +ve	First time	FRD	Low HB		No	Yes	No	No	No	No	No	No	No	No	No	No	No	No	No
1256	2022-01-18	KSBTC	46	41-50	Female	Married	Secondary/Tertiary	Christianity	Non-students	O +ve	Repeat	FRD	Low HB		No	Yes	No	No	No	No	No	No	No	No	No	No	No	No	No
1257	2022-01-17	KSBTC	37	31-40	Male	Married		Christianity	Non-students	A +ve	First time	FRD	High BP		No	No	No	No	No	No	Yes	No	No	No	No	No	No	No	No
1258	2022-01-17	KSBTC	23	18-25	Male	Married	None/Primary	Christianity	Non-students	B +ve	First time	FRD	PHX		No	No	Yes	No	No	No	No	No	No	No	No	No	No	No	No
1259	2022-01-12	KSBTC	51	>50	Male	Married	None/Primary	Christianity				FRD	High PR		No	No	No	No	Yes	No	No	No	No	No	No	No	No	No	No
1260	2022-01-12	KSBTC	35	31-40	Male	Married	None/Primary	Islamic			First time	FRD	Low HB		No	Yes	No	No	No	No	No	No	No	No	No	No	No	No	No
1261	2022-01-11	KSBTC	30	26-30	Female	Married	Secondary/Tertiary	Islamic		A +ve	First time	FRD	Low HB		No	Yes	No	No	No	No	No	No	No	No	No	No	No	No	No
1262	2022-01-11	KSBTC	34	31-40	Male	Married	None/Primary	Christianity		O +ve	First time	FRD	Low HB		No	Yes	No	No	No	No	No	No	No	No	No	No	No	No	No
1263	2022-01-10	KSBTC	41	41-50	Male	Single	None/Primary	Islamic		O +ve	First time	FRD	Low HB		No	Yes	No	No	No	No	No	No	No	No	No	No	No	No	No
1264	2022-01-03	KSBTC	38	31-40	Male	Married	None/Primary	Islamic				FRD	High BP	High PR	No	No	No	No	Yes	No	Yes	No	No	No	No	No	No	No	No
1265	2022-01-03	KSBTC	46	41-50	Male	Married	None/Primary	Christianity		A +ve	Repeat	FRD	Low HB		No	Yes	No	No	No	No	No	No	No	No	No	No	No	No	No
1266	2022-01-27	Mwananyamala secondary	48	41-50	Male	Married	Secondary/Tertiary	Christianity	Non-students		First time	Voluntary	PHX		No	No	Yes	No	No	No	No	No	No	No	No	No	No	No	No
1267	2022-01-27	Mwananyamala secondary	32	31-40	Male	Married	Secondary/Tertiary	Christianity	Non-students	A +ve	First time	Voluntary	Low HB		No	Yes	No	No	No	No	No	No	No	No	No	No	No	No	No
1268	2022-01-27	Mwananyamala secondary	21	18-25	Male	Single	Secondary/Tertiary	Christianity	Student	O +ve	First time	Voluntary	Low HB		No	Yes	No	No	No	No	No	No	No	No	No	No	No	No	No
1269	2022-01-27	Mwananyamala secondary	18	18-25	Male	Single	Secondary/Tertiary	Islamic	Student	O +ve	First time	Voluntary	Low HB		No	Yes	No	No	No	No	No	No	No	No	No	No	No	No	No
1270	2022-01-27	Mwananyamala secondary	22	18-25	Male	Single	Secondary/Tertiary	Islamic	Student	B +ve	First time	Voluntary	Low HB		No	Yes	No	No	No	No	No	No	No	No	No	No	No	No	No
1271	2022-01-27	Mwananyamala secondary	19	18-25	Male	Single	Secondary/Tertiary	Islamic	Student	O +ve	First time	Voluntary	Low HB		No	Yes	No	No	No	No	No	No	No	No	No	No	No	No	No
1272	2022-01-27	Mwananyamala secondary	22	18-25	Male	Single	Secondary/Tertiary	Christianity	Student	A +ve	First time	Voluntary	Low HB		No	Yes	No	No	No	No	No	No	No	No	No	No	No	No	No
1273	2022-01-19	LungaLunga secondary	21	18-25	Male	Single	Secondary/Tertiary	Islamic	Student	O +ve	Repeat	Voluntary	Low HB		No	Yes	No	No	No	No	No	No	No	No	No	No	No	No	No
1274	2022-01-19	LungaLunga secondary	21	18-25	Male	Single	Secondary/Tertiary	Islamic	Student		First time	Voluntary	Low HB		No	Yes	No	No	No	No	No	No	No	No	No	No	No	No	No
1275	2022-01-20	Franz Josef secondary	18	18-25	Female	Single	Secondary/Tertiary	Christianity	Student	O +ve	First time	Voluntary	Low HB		No	Yes	No	No	No	No	No	No	No	No	No	No	No	No	No
1276	2022-01-20	Franz Josef secondary	18	18-25	Female	Single	Secondary/Tertiary	Christianity	Student	O +ve	First time	Voluntary	Low HB		No	Yes	No	No	No	No	No	No	No	No	No	No	No	No	No
1277	2022-01-20	Franz Josef secondary	17	16-17	Female	Single	Secondary/Tertiary	Christianity	Student	O +ve	First time	Voluntary	Low HB		No	Yes	No	No	No	No	No	No	No	No	No	No	No	No	No
1278	2022-01-20	Franz Josef secondary	18	18-25	Female	Single	Secondary/Tertiary	Christianity	Student	B +ve	First time	Voluntary	Low HB		No	Yes	No	No	No	No	No	No	No	No	No	No	No	No	No
1279	2022-01-20	Franz Josef secondary	19	18-25	Female	Single	Secondary/Tertiary	Christianity	Student	AB +ve	First time	Voluntary	Low HB		No	Yes	No	No	No	No	No	No	No	No	No	No	No	No	No
1280	2022-01-20	Franz Josef secondary	19	18-25	Female	Single	Secondary/Tertiary	Christianity	Student	A +ve	First time	Voluntary	High PR		No	No	No	No	Yes	No	No	No	No	No	No	No	No	No	No
1281	2022-01-20	Franz Josef secondary	17	16-17	Female	Single	Secondary/Tertiary	Christianity	Student	O +ve	First time	Voluntary	Low HB		No	Yes	No	No	No	No	No	No	No	No	No	No	No	No	No
1282	2022-01-20	Franz Josef secondary	18	18-25	Female	Single	Secondary/Tertiary	Christianity	Student	O +ve	First time	Voluntary	Low HB		No	Yes	No	No	No	No	No	No	No	No	No	No	No	No	No
1283	2022-01-20	Franz Josef secondary	17	16-17	Female	Single	Secondary/Tertiary	Islamic	Student	O +ve	First time	Voluntary	Low HB		No	Yes	No	No	No	No	No	No	No	No	No	No	No	No	No
1284	2022-01-20	Franz Josef secondary	19	18-25	Female	Single	Secondary/Tertiary	Christianity	Student	O +ve	First time	Voluntary	Low HB		No	Yes	No	No	No	No	No	No	No	No	No	No	No	No	No
1285	2022-01-20	Franz Josef secondary	17	16-17	Female	Single	Secondary/Tertiary	Christianity	Student	O +ve	First time	Voluntary	Low HB		No	Yes	No	No	No	No	No	No	No	No	No	No	No	No	No
1286	2022-01-20	Franz Josef secondary	16	16-17	Female	Single	Secondary/Tertiary	Christianity	Student	B +ve	First time	Voluntary	Low HB		No	Yes	No	No	No	No	No	No	No	No	No	No	No	No	No
1287	2022-01-20	Franz Josef secondary	20	18-25	Female	Single	Secondary/Tertiary	Christianity	Student	O +ve	First time	Voluntary	Low HB		No	Yes	No	No	No	No	No	No	No	No	No	No	No	No	No
1288	2022-01-20	Franz Josef secondary	16	16-17	Female	Single	Secondary/Tertiary	Islamic	Student		First time	Voluntary	High PR		No	No	No	No	Yes	No	No	No	No	No	No	No	No	No	No
1289	2022-01-20	Franz Josef secondary	16	16-17	Female	Single	Secondary/Tertiary	Christianity	Student	O +ve	First time	Voluntary	Low HB		No	Yes	No	No	No	No	No	No	No	No	No	No	No	No	No
1290	2022-01-20	Franz Josef secondary	16	16-17	Female	Single	Secondary/Tertiary	Christianity	Student	A +ve	First time	Voluntary	High BP	High PR	No	No	No	No	Yes	No	Yes	No	No	No	No	No	No	No	No
1291	2022-01-20	Franz Josef secondary	16	16-17	Female	Single	Secondary/Tertiary	Christianity	Student	O +ve	First time	Voluntary	Low HB		No	Yes	No	No	No	No	No	No	No	No	No	No	No	No	No
1292	2022-01-20	Franz Josef secondary	16	16-17	Female	Single	Secondary/Tertiary	Islamic	Student	B +ve	First time	Voluntary	Low HB		No	Yes	No	No	No	No	No	No	No	No	No	No	No	No	No

## Sheet: Sheet1
Reasons for Pre- deferral	Frequency	Percent (%)
Age Related Reasons	78	2.86	2729
Blood Group Mismatch	82	3
Declined	60	2.2
High Blood Pressure	303	11.1
High Pulse Rate	109	3.99
History of Vaccination	6	0.22
Invisible Veins	17	0.62
Low Blood Pressure	156	4.72
Low Hemoglobin	1364	49.98
Low Pulse Rate	27	0.99
Past Medical History	301	11.03
Physiological reasons	23	0.84
Short inter-donation interval	15	0.55
Under Weight	35	1.28
Uses Hard Drugs	9	0.33
††Note, one prospective donor may have more than one reasons for pre-deferral thus the frequency of the reasons for pre-deferral may exceed the number of prospective donors that were pre-deferred; Physiological reasons (fasting, pregnacy, menses, breastfeeding), Age Related Reasons (under 16 and over 65 years) ††

## Sheet: Sheet2
1	2020-05-20	FPFK church	45	41-50	Male	Married	Secondary/Tertiary	Christianity	Non-students	O +ve	Repeat	Voluntary			No	No	No	No	No	No	No	No	No	No	No	No	No	No	No
2	2020-05-20	FPFK church	27	26-30	Female	Single	Secondary/Tertiary	Christianity		B +ve		Voluntary			No	No	No	No	No	No	No	No	No	No	No	No	No	No	No
3	2020-05-20	KSBTC	34	31-40	Male	Married	None/Primary	Islamic		B +ve		FRD			No	No	No	No	No	No	No	No	No	No	No	No	No	No	No
4	2020-05-20	FPFK church	51	>50	Male	Married	Secondary/Tertiary	Christianity	Non-students	B +ve		Voluntary			No	No	No	No	No	No	No	No	No	No	No	No	No	No	No
5	2020-05-20	FPFK church	31	31-40	Male	Single	None/Primary	Christianity		O +ve	First time	Voluntary			No	No	No	No	No	No	No	No	No	No	No	No	No	No	No
6	2020-05-20	FPFK church	35	31-40	Female	Married	Secondary/Tertiary	Christianity		B +ve	First time	Voluntary			No	No	No	No	No	No	No	No	No	No	No	No	No	No	No
7	2020-05-20	FPFK church	28	26-30	Female	Married	Secondary/Tertiary	Christianity	Non-students	B +ve	First time	Voluntary			No	No	No	No	No	No	No	No	No	No	No	No	No	No	No
8	2020-05-20	FPFK church	46	41-50	Female	Married	Secondary/Tertiary	Christianity	Non-students	A +ve	Repeat	Voluntary			No	No	No	No	No	No	No	No	No	No	No	No	No	No	No
9	2020-05-20	FPFK church	40	31-40	Female	Married	Secondary/Tertiary	Christianity		O +ve	First time	Voluntary			No	No	No	No	No	No	No	No	No	No	No	No	No	No	No
10	2020-05-20	KSBTC	42	41-50	Male	Married	None/Primary	Christianity			First time	FRD			No	No	No	No	No	No	No	No	No	No	No	No	No	No	No
11	2020-05-20	KSBTC	40	31-40	Male	Married	None/Primary	Christianity		O +ve	First time	FRD			No	No	No	No	No	No	No	No	No	No	No	No	No	No	No
12	2020-05-20	KSBTC	27	26-30	Male	Single		Christianity		O +ve	First time	FRD	Low HB		No	Yes	No	No	No	No	No	No	No	No	No	No	No	No	No
13	2020-05-20	KSBTC	28	26-30	Male	Married	None/Primary	Christianity		O +ve	First time	FRD			No	No	No	No	No	No	No	No	No	No	No	No	No	No	No
14	2020-05-20	KSBTC	19	18-25	Male	Single	Secondary/Tertiary	Islamic	Student	B +ve	First time	FRD	Declined		No	No	No	No	No	No	No	No	No	Yes	No	No	No	No	No
15	2020-05-20	KSBTC	26	26-30	Female	Married	Secondary/Tertiary	Christianity	Non-students	B +ve	First time	FRD			No	No	No	No	No	No	No	No	No	No	No	No	No	No	No
16	2020-05-20	KSBTC	18	18-25	Male		None/Primary	Islamic	Non-students		First time	FRD			No	No	No	No	No	No	No	No	No	No	No	No	No	No	No
17	2020-05-20	KSBTC	43	41-50	Male	Married	None/Primary	Islamic	Non-students	B +ve	Repeat	FRD	High BP		No	No	No	No	No	No	Yes	No	No	No	No	No	No	No	No
18	2020-05-20	KSBTC	33	31-40	Male	Married	Secondary/Tertiary	Christianity	Non-students	O +ve	Repeat	FRD			No	No	No	No	No	No	No	No	No	No	No	No	No	No	No
19	2020-05-20	KSBTC	34	31-40	Male	Married	Secondary/Tertiary	Christianity	Non-students	B +ve	First time	FRD			No	No	No	No	No	No	No	No	No	No	No	No	No	No	No
20	2020-05-20	KSBTC	33	31-40	Male	Married	Secondary/Tertiary	Islamic	Non-students	O +ve	First time	FRD	Low HB		No	Yes	No	No	No	No	No	No	No	No	No	No	No	No	No
21	2020-05-20	KSBTC	46	41-50	Male	Married		Christianity	Non-students		First time	FRD	Low HB		No	Yes	No	No	No	No	No	No	No	No	No	No	No	No	No
22	2020-05-20	KSBTC	34	31-40	Male	Single	None/Primary	Christianity	Non-students	O +ve	First time	FRD	Low HB		No	Yes	No	No	No	No	No	No	No	No	No	No	No	No	No
23	2020-05-20	KSBTC	33	31-40	Male	Married	Secondary/Tertiary	Christianity	Non-students		First time	FRD			No	No	No	No	No	No	No	No	No	No	No	No	No	No	No
24	2020-05-20	KSBTC	22	18-25	Male	Married	None/Primary	Christianity			Repeat	FRD			No	No	No	No	No	No	No	No	No	No	No	No	No	No	No
25	2020-05-20	KSBTC	24	18-25	Male	Single	None/Primary	Islamic			First time	FRD	High BP		No	No	No	No	No	No	Yes	No	No	No	No	No	No	No	No
26	2020-05-20	KSBTC	30	26-30	Male	Married	None/Primary	Christianity	Non-students	B +ve	First time	FRD	High BP		No	No	No	No	No	No	Yes	No	No	No	No	No	No	No	No
27	2020-05-20	KSBTC	46	41-50	Male	Married	None/Primary	Islamic		B +ve	First time	FRD	Blood group mismatch		No	No	No	No	No	No	No	No	No	No	Yes	No	No	No	No
28	2020-05-20	KSBTC	21	18-25	Male		Secondary/Tertiary	Islamic		A +ve	First time	FRD			No	No	No	No	No	No	No	No	No	No	No	No	No	No	No
29	2020-05-20	KSBTC			Male	Married	Secondary/Tertiary	Islamic	Non-students	A +ve	First time	FRD			No	No	No	No	No	No	No	No	No	No	No	No	No	No	No
30	2020-05-20	KSBTC			Male	Single	None/Primary	Islamic		A +ve	First time	FRD	Low HB		No	Yes	No	No	No	No	No	No	No	No	No	No	No	No	No
31	2020-05-20	KSBTC	34	31-40	Female	Married	Secondary/Tertiary	Islamic			First time	FRD			No	No	No	No	No	No	No	No	No	No	No	No	No	No	No
32	2020-05-20	KSBTC	41	41-50	Male	Married	None/Primary	Christianity	Non-students		First time	FRD			No	No	No	No	No	No	No	No	No	No	No	No	No	No	No
33	2020-05-20	KSBTC	24	18-25	Male	Single	None/Primary	Islamic		O +ve	First time	FRD	PHX		No	No	Yes	No	No	No	No	No	No	No	No	No	No	No	No
34	2020-05-20	KSBTC	21	18-25	Male	Single	Secondary/Tertiary	Christianity		B +ve	First time	FRD	PHX		No	No	Yes	No	No	No	No	No	No	No	No	No	No	No	No
35	2020-05-20	KSBTC	40	31-40	Male	Married	None/Primary	Islamic			First time	FRD	Low HB		No	Yes	No	No	No	No	No	No	No	No	No	No	No	No	No
36	2020-05-20	KSBTC	22	18-25	Female	Married	None/Primary	Islamic		O +ve	First time	FRD	Low HB		No	Yes	No	No	No	No	No	No	No	No	No	No	No	No	No
37	2020-05-20	KSBTC	25	18-25	Female	Married		Islamic		O +ve	First time	FRD			No	No	No	No	No	No	No	No	No	No	No	No	No	No	No
38	2020-05-20	KSBTC	28	26-30	Female	Married	Secondary/Tertiary	Islamic		B +ve	First time	FRD	Low HB		No	Yes	No	No	No	No	No	No	No	No	No	No	No	No	No
39	2020-05-20	KSBTC	25	18-25	Female	Married	None/Primary	Islamic		B +ve	First time	FRD	Blood group mismatch		No	No	No	No	No	No	No	No	No	No	Yes	No	No	No	No
40	2020-05-20	KSBTC	27	26-30	Male	Single	Secondary/Tertiary	Christianity	Non-students	A +ve	First time	FRD			No	No	No	No	No	No	No	No	No	No	No	No	No	No	No
41	2020-05-20	KSBTC	34	31-40	Male	Married	None/Primary	Christianity		O +ve	First time	FRD	Low HB		No	Yes	No	No	No	No	No	No	No	No	No	No	No	No	No
42	2020-05-20	KSBTC	18	18-25	Female	Married	None/Primary	Islamic		A +ve	First time	FRD	Low HB		No	Yes	No	No	No	No	No	No	No	No	No	No	No	No	No
43	2020-05-20	KSBTC	37	31-40	Female	Single	Secondary/Tertiary	Christianity	Non-students	A +ve	Repeat	FRD	Low HB		No	Yes	No	No	No	No	No	No	No	No	No	No	No	No	No
44	2020-05-20	KSBTC	52	>50	Female		Secondary/Tertiary	Christianity	Non-students	O +ve	First time	FRD	Low HB		No	Yes	No	No	No	No	No	No	No	No	No	No	No	No	No
45	2020-05-20	KSBTC	28	26-30	Male	Single	Secondary/Tertiary	Islamic	Non-students	O +ve	Repeat	FRD	Low HB		No	Yes	No	No	No	No	No	No	No	No	No	No	No	No	No
46	2020-05-20	KSBTC	37	31-40	Male	Married	None/Primary	Islamic			First time	FRD	Low HB		No	Yes	No	No	No	No	No	No	No	No	No	No	No	No	No
47	2020-05-20	KSBTC	33	31-40	Female	Married	Secondary/Tertiary	Islamic	Non-students	AB +ve	First time	FRD			No	No	No	No	No	No	No	No	No	No	No	No	No	No	No
48	2020-05-20	KSBTC			Female	Married	None/Primary	Christianity		O +ve	First time	FRD	Low HB		No	Yes	No	No	No	No	No	No	No	No	No	No	No	No	No
49	2020-05-20	KSBTC	26	26-30	Male	Married	None/Primary	Islamic		O +ve	First time	FRD	Declined		No	No	No	No	No	No	No	No	No	Yes	No	No	No	No	No
50	2020-05-20	KSBTC			Male	Single	None/Primary	Islamic			First time	FRD			No	No	No	No	No	No	No	No	No	No	No	No	No	No	No
51	2020-05-20	KSBTC	33	31-40	Male	Single		Islamic		A +ve	First time	FRD			No	No	No	No	No	No	No	No	No	No	No	No	No	No	No
52	2020-05-20	KSBTC	25	18-25	Female	Married	Secondary/Tertiary	Christianity		O +ve	First time	FRD	Low HB		No	Yes	No	No	No	No	No	No	No	No	No	No	No	No	No
53	2020-05-20	KSBTC	31	31-40	Male	Married	Secondary/Tertiary	Islamic		B +ve	First time	FRD	Low PR		No	No	No	Yes	No	No	No	No	No	No	No	No	No	No	No
54	2020-05-20	KSBTC	43	41-50	Male	Married	None/Primary	Islamic	Non-students	O +ve	First time	FRD	Low HB		No	Yes	No	No	No	No	No	No	No	No	No	No	No	No	No
55	2020-05-20	KSBTC	22	18-25	Male	Single	Secondary/Tertiary	Islamic		B +ve	First time	FRD	Low HB		No	Yes	No	No	No	No	No	No	No	No	No	No	No	No	No
56	2020-05-20	KSBTC	38	31-40	Male	Married	None/Primary	Islamic	Non-students	B +ve	First time	FRD			No	No	No	No	No	No	No	No	No	No	No	No	No	No	No
57	2020-05-20	KSBTC	31	31-40	Male	Single	None/Primary	Islamic	Non-students	B +ve	Repeat	FRD	Declined		No	No	No	No	No	No	No	No	No	Yes	No	No	No	No	No
58	2020-05-20	KSBTC	22	18-25	Female	Single	None/Primary	Islamic	Non-students	O +ve	First time	FRD	Low HB		No	Yes	No	No	No	No	No	No	No	No	No	No	No	No	No
59	2020-05-20	KSBTC	22	18-25	Male	Single	None/Primary	Christianity			First time	FRD			No	No	No	No	No	No	No	No	No	No	No	No	No	No	No
60	2020-05-20	KSBTC	25	18-25	Male	Single	None/Primary	Islamic	Non-students		First time	FRD			No	No	No	No	No	No	No	No	No	No	No	No	No	No	No
61	2020-05-20	KSBTC	43	41-50	Male	Married	Secondary/Tertiary	Islamic		O +ve	First time	FRD			No	No	No	No	No	No	No	No	No	No	No	No	No	No	No
62	2020-05-20	KSBTC	41	41-50	Male	Married	None/Primary	Islamic	Non-students	B +ve	First time	FRD			No	No	No	No	No	No	No	No	No	No	No	No	No	No	No
63	2020-05-20	KSBTC	49	41-50	Female	Married	None/Primary	Islamic			First time	FRD			No	No	No	No	No	No	No	No	No	No	No	No	No	No	No
64	2020-05-20	KSBTC	63	>50	Male	Married		Islamic		O +ve	First time	FRD	Low HB		No	Yes	No	No	No	No	No	No	No	No	No	No	No	No	No
65	2020-05-20	KSBTC	27	26-30	Male	Married		Islamic		O +ve	First time	FRD	Low HB		No	Yes	No	No	No	No	No	No	No	No	No	No	No	No	No
66	2020-07-20	KSBTC	27	26-30	Male	Married	Secondary/Tertiary	Islamic	Non-students	B +ve	First time	FRD	High BP		No	No	No	No	No	No	Yes	No	No	No	No	No	No	No	No
67	2020-07-20	KSBTC	45	41-50	Female	Married	Secondary/Tertiary	Christianity	Non-students	O +ve		FRD	Low HB		No	Yes	No	No	No	No	No	No	No	No	No	No	No	No	No
68	2020-07-20	KSBTC	24	18-25	Male	Married	None/Primary	Christianity	Non-students		First time	FRD	Uses hard drugs		No	No	No	No	No	No	No	No	No	No	No	No	No	No	Yes
69	2020-07-20	KSBTC	23	18-25	Male	Single	Secondary/Tertiary	Christianity	Non-students			FRD	High BP	High PR	No	No	No	No	Yes	No	Yes	No	No	No	No	No	No	No	No
70	2020-07-20	KSBTC	37	31-40	Female	Married	None/Primary	Christianity	Non-students	O +ve		FRD	High BP		No	No	No	No	No	No	Yes	No	Yes	No	No	No	No	No	No
71	2020-07-20	KSBTC	25	18-25	Female	Single	Secondary/Tertiary	Islamic	Student	O +ve		FRD	Low HB		No	Yes	No	No	No	No	No	No	No	No	No	No	No	No	No
72	2020-07-20	KSBTC	22	18-25	Female	Single		Islamic	Student	O +ve	First time	FRD	Low HB		No	Yes	No	No	No	No	No	No	No	No	No	No	No	No	No
73	2020-07-20	KSBTC	31	31-40	Male	Married	Secondary/Tertiary	Christianity	Non-students	B +ve	First time	FRD	Low HB		No	Yes	No	No	No	No	No	No	No	No	No	No	No	No	No
74	2020-07-20	KSBTC	50	41-50	Female	Married		Christianity	Non-students	O +ve		FRD	Blood group mismatch		No	No	No	No	No	No	No	No	No	No	Yes	No	No	No	No
75	2020-07-20	KSBTC	32	31-40	Male	Single	Secondary/Tertiary	Christianity	Non-students	A +ve		FRD	Low HB		No	Yes	No	No	No	No	No	No	No	No	No	No	No	No	No
76	2020-07-20	KSBTC	34	31-40	Male	Single		Islamic	Non-students	A +ve		FRD	Low HB		No	Yes	No	No	No	No	No	No	No	No	No	No	No	No	No
77	2020-07-20	KSBTC	45	41-50	Male	Married	None/Primary	Islamic	Non-students	AB +ve	Repeat	FRD	Low HB		No	Yes	No	No	No	No	No	No	No	No	No	No	No	No	No
78	2020-07-20	KSBTC	39	31-40	Female	Married	Secondary/Tertiary	Christianity	Non-students	O +ve	Repeat	FRD	Low HB		No	Yes	No	No	No	No	No	No	No	No	No	No	No	No	No
79	2020-07-20	KSBTC	45	41-50	Male	Single		Islamic	Non-students	O +ve	Repeat	FRD	High BP		No	No	No	No	No	No	Yes	No	No	No	No	No	No	No	No
80	2020-07-20	KSBTC	34	31-40	Male	Married	Secondary/Tertiary	Islamic	Non-students	A +ve	First time	FRD	High BP		No	No	No	No	No	No	Yes	No	No	No	No	No	No	No	No
81	2020-07-20	KSBTC	27	26-30	Female	Single	None/Primary	Christianity	Non-students	B +ve		FRD	Blood group mismatch		No	No	No	No	No	No	No	No	No	No	Yes	No	No	No	No
82	2020-07-20	KSBTC	39	31-40	Male	Married	None/Primary	Islamic				FRD	PHX		No	No	Yes	No	No	No	No	No	No	No	No	No	No	No	No
83	2020-07-20	KSBTC	31	31-40	Female	Single	Secondary/Tertiary	Islamic	Non-students	AB +ve		FRD	PHX		No	No	Yes	No	No	No	No	No	No	No	No	No	No	No	No
84	2020-07-20	KSBTC	49	41-50	Male	Married	None/Primary	Islamic		A +ve	Repeat	FRD	Physiological reasons		No	No	No	No	No	No	No	No	Yes	No	No	No	No	No	No
85	2020-07-20	KSBTC	27	26-30	Male		None/Primary	Christianity		O +ve		FRD	Low HB		No	Yes	No	No	No	No	No	No	No	No	No	No	No	No	No
86	2020-07-20	KSBTC	43	41-50	Female	Married	Secondary/Tertiary	Islamic	Non-students			FRD	Low HB		No	Yes	No	No	No	No	No	No	No	No	No	No	No	No	No
87	2020-07-20	KSBTC	37	31-40	Female	Married	Secondary/Tertiary	Christianity	Non-students	O +ve		FRD	Low HB		No	Yes	No	No	No	No	No	No	No	No	No	No	No	No	No
88	2020-07-20	KSBTC	31	31-40	Female	Married	Secondary/Tertiary	Islamic	Non-students	O +ve	First time	FRD	Low HB		No	Yes	No	No	No	No	No	No	No	No	No	No	No	No	No
89	2020-07-20	KSBTC	28	26-30	Male	Married	None/Primary	Islamic		B +ve		FRD	Low HB		No	Yes	No	No	No	No	No	No	No	No	No	No	No	No	No
90	2020-07-20	KSBTC	26	26-30	Female		Secondary/Tertiary	Islamic		O +ve	First time	FRD	Low HB		No	Yes	No	No	No	No	No	No	No	No	No	No	No	No	No
91	2020-07-20	KSBTC	44	41-50	Female	Married	None/Primary	Islamic		A +ve		FRD	Blood group mismatch		No	No	No	No	No	No	No	No	No	No	Yes	No	No	No	No
92	2020-07-20	KSBTC	27	26-30	Female	Single	Secondary/Tertiary	Christianity		O +ve		Voluntary	Low HB		No	Yes	No	No	No	No	No	No	No	No	No	No	No	No	No
93	2020-07-20	KSBTC	54	>50	Female	Single	None/Primary	Christianity		A +ve	Repeat	Voluntary	Low HB		No	Yes	No	No	No	No	No	No	No	No	No	No	No	No	No
94	2020-07-20	KSBTC	40	31-40	Male	Married	None/Primary	Islamic	Non-students	A +ve	Repeat	FRD	Low HB		No	Yes	No	No	No	No	No	No	No	No	No	No	No	No	No
95	2020-07-20	KSBTC	63	>50	Female	Married	None/Primary	Islamic	Non-students	A +ve	Repeat	FRD	Low HB		No	Yes	No	No	No	No	No	No	No	No	No	No	No	No	No
96	2020-07-20	FPFK church			Female		None/Primary	Islamic	Non-students	O +ve		Voluntary	Low HB		No	Yes	No	No	No	No	No	No	No	No	No	No	No	No	No
97	2020-07-20	KSBTC	36	31-40	Female	Single	Secondary/Tertiary	Christianity	Non-students	B +ve	Repeat	FRD	Low HB		No	Yes	No	No	No	No	No	No	No	No	No	No	No	No	No
98	2020-07-20	FPFK church	41	41-50	Female	Single	Secondary/Tertiary	Christianity		B +ve	First time	Voluntary	Low HB		No	Yes	No	No	No	No	No	No	No	No	No	No	No	No	No
99	2020-07-20	KSBTC	28	26-30	Female		Secondary/Tertiary	Christianity		A +ve		FRD	Low HB		No	Yes	No	No	No	No	No	No	No	No	No	No	No	No	No
100	2020-07-20	FPFK church	25	18-25	Female	Single		Christianity	Non-students	O +ve	First time	Voluntary	PHX		No	No	Yes	No	No	No	No	No	No	No	No	No	No	No	No
101	2020-07-20	FPFK church	32	31-40	Female	Single	Secondary/Tertiary	Islamic	Student	O +ve	Repeat	Voluntary	Low HB		No	Yes	No	No	No	No	No	No	No	No	No	No	No	No	No
102	2020-07-20	KSBTC	26	26-30	Male	Married	None/Primary	Islamic		B +ve		FRD	Low HB		No	Yes	No	No	No	No	No	No	No	No	No	No	No	No	No
103	2020-08-20	KSBTC	35	31-40	Male	Married	Secondary/Tertiary	Islamic		B +ve		FRD	Blood group mismatch		No	No	No	No	No	No	No	No	No	No	Yes	No	No	No	No
104	2020-08-20	KSBTC	54	>50	Male	Married		Christianity	Non-students			Voluntary	High BP		No	No	No	No	No	No	Yes	No	No	No	No	No	No	No	No
105	2020-08-20	KSBTC	47	41-50	Male	Married	None/Primary	Christianity	Non-students	O +ve		FRD	Low HB		No	Yes	No	No	No	No	No	No	No	No	No	No	No	No	No
106	2020-08-20	KSBTC	44	41-50	Male		None/Primary	Islamic		O +ve	Repeat	FRD	Low HB		No	Yes	No	No	No	No	No	No	No	No	No	No	No	No	No
107	2020-08-21	KSBTC	50	41-50	Female	Married	None/Primary	Islamic			Repeat	FRD			No	No	No	No	No	No	No	No	No	No	No	No	No	No	No
108	2020-08-21	KSBTC	33	31-40	Male	Married	Secondary/Tertiary	Christianity	Non-students			Voluntary	Low HB		No	Yes	No	No	No	No	No	No	No	No	No	No	No	No	No
109	2020-08-21	KSBTC	27	26-30	Male	Single		Christianity	Non-students	B +ve	First time	FRD	Blood group mismatch		No	No	No	No	No	No	No	No	No	No	Yes	No	No	No	No
110	2020-08-21	KSBTC			Female	Single	None/Primary	Islamic	Non-students	A +ve	First time	FRD	Low HB		No	Yes	No	No	No	No	No	No	No	No	No	No	No	No	No
111	2020-08-22	KSBTC	54	>50	Male	Married	None/Primary	Islamic	Non-students			FRD			No	No	No	No	No	No	No	No	No	No	No	No	No	No	No
112	2020-08-22	KSBTC	40	31-40	Male	Married	Secondary/Tertiary	Islamic	Non-students	O +ve	Repeat	FRD			No	No	No	No	No	No	No	No	No	No	No	No	No	No	No
113	2020-08-22	KSBTC	37	31-40	Male	Married	None/Primary	Christianity	Non-students			FRD			No	No	No	No	No	No	No	No	No	No	No	No	No	No	No
114	2020-08-22	KSBTC	37	31-40	Female	Single	None/Primary	Islamic		B +ve		FRD	Low HB		No	Yes	No	No	No	No	No	No	No	No	No	No	No	No	No
115	2020-08-23	KSBTC	27	26-30	Female	Single	Secondary/Tertiary	Christianity	Non-students	AB +ve	First time	FRD	Low HB		No	Yes	No	No	No	No	No	No	No	No	No	No	No	No	No
116	2020-08-23	KSBTC	29	26-30	Male	Married	None/Primary	Christianity		B +ve		FRD			No	No	No	No	No	No	No	No	No	No	No	No	No	No	No
117	2020-08-23	KSBTC	45	41-50	Male	Married	None/Primary	Christianity				FRD	Blood group mismatch		No	No	No	No	No	No	No	No	No	No	Yes	No	No	No	No
118	2020-08-23	KSBTC	33	31-40	Male	Married	None/Primary	Christianity		A +ve	First time	FRD	Blood group mismatch		No	No	No	No	No	No	No	No	No	No	Yes	No	No	No	No
119	2020-08-24	KSBTC	43	41-50	Male	Married	None/Primary	Christianity	Non-students		First time	FRD	High BP		No	No	No	No	No	No	Yes	No	No	No	No	No	No	No	No
120	2020-08-24	KSBTC	39	31-40	Male	Married	None/Primary	Islamic		O +ve	Repeat	FRD			No	No	No	No	No	No	No	No	No	No	No	No	No	No	No
121	2020-08-24	KSBTC	49	41-50	Male	Married		Christianity	Non-students	B +ve	Repeat	FRD	High BP		No	No	No	No	No	No	Yes	No	No	No	No	No	No	No	No
122	2020-08-25	KSBTC	33	31-40	Male	Married	None/Primary	Christianity		O +ve	Repeat	FRD			No	No	No	No	No	No	No	No	No	No	No	No	No	No	No
123	2020-08-25	KSBTC	24	18-25	Male	Married	None/Primary	Islamic		A +ve		FRD			No	No	No	No	No	No	No	No	No	No	No	No	No	No	No
124	2020-08-25	KSBTC			Female	Married	None/Primary	Christianity		A +ve	First time	FRD	High BP		No	No	No	No	No	No	Yes	No	No	No	No	No	No	No	No
125	2020-08-26	KSBTC	53	>50	Male	Married	Secondary/Tertiary	Islamic		O +ve	Repeat	FRD	High BP		No	No	No	No	No	No	Yes	No	No	No	No	No	No	No	No
126	2020-08-26	KSBTC	39	31-40	Male	Married	Secondary/Tertiary	Christianity	Non-students	B +ve	First time	FRD			No	No	No	No	No	No	No	No	No	No	No	No	No	No	No
127	2020-08-26	KSBTC	22	18-25	Female	Single	Secondary/Tertiary	Christianity	Non-students	O +ve	First time	FRD			No	No	No	No	No	No	No	No	No	No	No	No	No	No	No
128	2020-08-27	KSBTC	21	18-25	Male	Married	None/Primary	Islamic	Non-students			FRD	High BP		No	No	No	No	No	No	Yes	No	No	No	No	No	No	No	No
129	2020-08-27	KSBTC	24	18-25	Male	Single	Secondary/Tertiary	Islamic		B +ve	Repeat	FRD	Blood group mismatch		No	No	No	No	No	No	No	No	No	No	Yes	No	No	No	No
130	2020-08-27	KSBTC	48	41-50	Male	Married	None/Primary	Islamic				FRD	Blood group mismatch		No	No	No	No	No	No	No	No	No	No	Yes	No	No	No	No
131	2020-08-28	KSBTC	71	>50	Female	Single	Secondary/Tertiary	Christianity	Non-students	A +ve	Repeat	FRD	Invisible veins		No	No	No	No	No	No	No	Yes	No	No	No	No	No	No	No
132	2020-08-28	KSBTC	18	18-25	Male	Single	Secondary/Tertiary	Christianity	Student	B +ve	First time	FRD			No	No	No	No	No	No	No	No	No	No	No	No	No	No	No
133	2020-08-28	KSBTC	51	>50	Male			Christianity	Non-students	O +ve	Repeat	FRD	Low HB		No	Yes	No	No	No	No	No	No	No	No	No	No	No	No	No
134	2020-08-29	KSBTC	36	31-40	Female	Single	Secondary/Tertiary	Christianity	Student	O +ve	Repeat	Voluntary	Low HB		No	Yes	No	No	No	No	No	No	No	No	No	No	No	No	No
135	2020-08-29	KSBTC	53	>50	Male	Married	None/Primary	Islamic				FRD	Blood group mismatch		No	No	No	No	No	No	No	No	No	No	Yes	No	No	No	No
136	2020-08-29	KSBTC			Male	Married	None/Primary	Christianity		A +ve		FRD	High BP		No	No	No	No	No	No	Yes	No	No	No	No	No	No	No	No
137	2020-08-30	KSBTC	71	>50	Female	Married	Secondary/Tertiary	Christianity	Non-students	O +ve		Voluntary	Age related reasons		No	No	No	No	No	No	No	No	No	No	No	Yes	No	No	No
138	2020-08-30	KSBTC	22	18-25	Male	Married	None/Primary	Islamic	Non-students	O +ve		FRD	Low HB		No	Yes	No	No	No	No	No	No	No	No	No	No	No	No	No
139	2020-08-30	KSBTC			Male	Married	Secondary/Tertiary	Islamic	Non-students	B +ve		FRD	High BP		No	No	No	No	No	No	Yes	No	No	No	No	No	No	No	No
140	2020-08-31	KSBTC	44	41-50	Male	Married	Secondary/Tertiary	Christianity	Non-students	O +ve	Repeat	Voluntary	Low HB		No	Yes	No	No	No	No	No	No	No	No	No	No	No	No	No
141	2020-08-31	KSBTC	40	31-40	Male	Married	Secondary/Tertiary	Christianity	Non-students	B +ve	Repeat	FRD	High BP		No	No	No	No	No	No	Yes	No	No	No	No	No	No	No	No
142	2020-08-31	KSBTC			Female	Married		Islamic		A +ve		FRD	Blood group mismatch		No	No	No	No	No	No	No	No	No	No	Yes	No	No	No	No
143	2020-10-01	KSBTC	34	31-40	Male	Married	None/Primary	Islamic	Non-students	B +ve	First time	FRD	Low HB		No	Yes	No	No	No	No	No	No	No	No	No	No	No	No	No
144	2020-10-01	KSBTC	25	18-25	Male	Single		Islamic		AB +ve	First time	FRD	Low HB		No	Yes	No	No	No	No	No	No	No	No	No	No	No	No	No
145	2020-10-01	KSBTC	43	41-50	Male	Single	None/Primary	Islamic	Non-students	B +ve	Repeat	FRD	Low HB		No	Yes	No	No	No	No	No	No	No	No	No	No	No	No	No
146	2020-10-01	KSBTC	48	41-50	Male	Married	None/Primary	Islamic	Non-students	O +ve	First time	FRD	Low HB		No	Yes	No	No	No	No	No	No	No	No	No	No	No	No	No
147	2020-10-01	KSBTC	18	18-25	Male	Single	Secondary/Tertiary	Christianity		O +ve	First time	Voluntary	Low HB		No	Yes	No	No	No	No	No	No	No	No	No	No	No	No	No
148	2020-10-01	KSBTC	43	41-50	Male	Married		Islamic		O +ve	Repeat	FRD	Low HB		No	Yes	No	No	No	No	No	No	No	No	No	No	No	No	No
149	2020-10-01	KSBTC	59	>50	Male	Married	None/Primary	Christianity	Non-students	O +ve	First time	FRD	Low HB		No	Yes	No	No	No	No	No	No	No	No	No	No	No	No	No
150	2020-10-01	KSBTC			Male	Married		Islamic				FRD	PHX		No	No	Yes	No	No	No	No	No	No	No	No	No	No	No	No
151	2020-10-01	KSBTC	32	31-40	Male	Single	None/Primary	Islamic		O +ve		FRD	Low HB		No	Yes	No	No	No	No	No	No	No	No	No	No	No	No	No
152	2020-10-01	KSBTC	20	18-25	Male	Single	Secondary/Tertiary	Islamic			Repeat	FRD	High BP	High PR	No	No	No	No	Yes	No	Yes	No	No	No	No	No	No	No	No
153	2020-10-01	KSBTC			Female	Married	Secondary/Tertiary	Christianity		O +ve	First time	FRD	Low HB		No	Yes	No	No	No	No	No	No	No	No	No	No	No	No	No
154	2020-10-01	KSBTC	52	>50	Male	Married	None/Primary	Islamic	Non-students		Repeat	FRD			No	No	No	No	No	No	No	No	No	No	No	No	No	No	No
155	2020-10-01	KSBTC	21	18-25	Male	Single	None/Primary	Islamic	Non-students	B +ve	First time	FRD			No	No	No	No	No	No	No	No	No	No	No	No	No	No	No
156	2020-10-01	KSBTC	28	26-30	Male	Married	Secondary/Tertiary	Islamic			First time	FRD	Low HB		No	Yes	No	No	No	No	No	No	No	No	No	No	No	No	No
157	2020-10-01	KSBTC	35	31-40	Female	Single	Secondary/Tertiary	Christianity	Non-students	O +ve		FRD	Low HB		No	Yes	No	No	No	No	No	No	No	No	No	No	No	No	No
158	2020-10-01	KSBTC	39	31-40	Female	Married	Secondary/Tertiary	Christianity	Non-students	A +ve	Repeat	FRD	Low HB		No	Yes	No	No	No	No	No	No	No	No	No	No	No	No	No
159	2020-10-01	FPFK church	43	41-50	Female	Married	None/Primary	Christianity	Non-students	B +ve	First time	Voluntary	Low HB		No	Yes	No	No	No	No	No	No	No	No	No	No	No	No	No
160	2020-10-01	FPFK church	42	41-50	Female	Married	None/Primary	Christianity	Non-students	O +ve	First time	Voluntary			No	No	No	No	No	No	No	No	No	No	No	No	No	No	No
161	2020-10-01	FPFK church	34	31-40	Female	Married	Secondary/Tertiary	Christianity	Non-students	B +ve	Repeat	Voluntary			No	No	No	No	No	No	No	No	No	No	No	No	No	No	No
162	2020-10-01	FPFK church	22	18-25	Female	Single	Secondary/Tertiary	Christianity		O +ve	Repeat	Voluntary			No	No	No	No	No	No	No	No	No	No	No	No	No	No	No
163	2020-10-01	FPFK church	42	41-50	Female	Single	Secondary/Tertiary	Christianity		O +ve		Voluntary			No	No	No	No	No	No	No	No	No	No	No	No	No	No	No
164	2020-10-01	FPFK church	39	31-40	Female	Married	None/Primary	Christianity	Non-students	O +ve		Voluntary	Low HB		No	Yes	No	No	No	No	No	No	No	No	No	No	No	No	No
165	2020-10-01	KSBTC	25	18-25	Female	Single	Secondary/Tertiary	Islamic	Non-students	O +ve		FRD			No	No	No	No	No	No	No	No	No	No	No	No	No	No	No
166	2020-10-01	KSBTC	51	>50	Male	Married	Secondary/Tertiary	Islamic	Non-students		First time	FRD	High BP		No	No	No	No	No	No	Yes	No	No	No	No	No	No	No	No
167	2020-10-01	KSBTC	21	18-25	Male	Single	Secondary/Tertiary	Islamic	Student	O +ve	First time	FRD			No	No	No	No	No	No	No	No	No	No	No	No	No	No	No
168	2020-10-01	KSBTC	38	31-40	Male	Married	Secondary/Tertiary	Islamic		O +ve	First time	FRD	Low HB		No	Yes	No	No	No	No	No	No	No	No	No	No	No	No	No
169	2020-10-01	KSBTC	32	31-40	Female	Married	None/Primary	Islamic		AB +ve	First time	FRD	Blood group mismatch		No	No	No	No	No	No	No	No	No	No	Yes	No	No	No	No
170	2020-10-01	KSBTC	44	41-50	Female	Married	None/Primary	Islamic		O +ve	First time	FRD	Low HB		No	Yes	No	No	No	No	No	No	No	No	No	No	No	No	No
171	2020-10-01	KSBTC	47	41-50	Male	Married		Islamic			First time	FRD	High BP		No	No	No	No	No	No	Yes	No	No	No	No	No	No	No	No
172	2020-10-01	KSBTC	35	31-40	Male	Married	None/Primary	Islamic	Non-students	A +ve	First time	FRD	Blood group mismatch		No	No	No	No	No	No	No	No	No	No	Yes	No	No	No	No
173	2020-10-01	FPFK church	44	41-50	Female	Married	Secondary/Tertiary	Christianity		O +ve	First time	Voluntary			No	No	No	No	No	No	No	No	No	No	No	No	No	No	No
174	2020-10-01	FPFK church	16	16-17	Female	Single	Secondary/Tertiary	Christianity	Student	O +ve	First time	Voluntary			No	No	No	No	No	No	No	No	No	No	No	No	No	No	No
175	2020-10-01	FPFK church	39	31-40	Male	Married	Secondary/Tertiary	Christianity	Non-students	O +ve	First time	Voluntary			No	No	No	No	No	No	No	No	No	No	No	No	No	No	No
176	2020-10-01	FPFK church	36	31-40	Female	Single	Secondary/Tertiary	Christianity	Non-students	O +ve	First time	Voluntary	Low HB		No	Yes	No	No	No	No	No	No	No	No	No	No	No	No	No
177	2020-10-01	FPFK church	49	41-50	Female	Single		Christianity		B +ve	Repeat	Voluntary			No	No	No	No	No	No	No	No	No	No	No	No	No	No	No
178	2020-10-01	FPFK church	33	31-40	Female	Single	Secondary/Tertiary	Christianity	Non-students	O +ve	First time	Voluntary	Low HB		No	Yes	No	No	No	No	No	No	No	No	No	No	No	No	No
179	2020-10-01	FPFK church			Male			Christianity		O +ve	First time	Voluntary			No	No	No	No	No	No	No	No	No	No	No	No	No	No	No
180	2020-10-01	FPFK church	25	18-25	Female	Single	Secondary/Tertiary	Christianity	Non-students	B +ve	Repeat	Voluntary			No	No	No	No	No	No	No	No	No	No	No	No	No	No	No
181	2020-10-01	FPFK church	28	26-30	Female	Single	Secondary/Tertiary	Christianity	Non-students	O +ve	First time	Voluntary	Low HB		No	Yes	No	No	No	No	No	No	No	No	No	No	No	No	No
182	2020-10-01	FPFK church	18	18-25	Male	Single	Secondary/Tertiary	Christianity	Student	A +ve	First time	Voluntary			No	No	No	No	No	No	No	No	No	No	No	No	No	No	No
183	2020-10-01	FPFK church	42	41-50	Female	Married	Secondary/Tertiary	Christianity	Non-students	O +ve	First time	Voluntary	Low HB		No	Yes	No	No	No	No	No	No	No	No	No	No	No	No	No
184	2020-10-01	FPFK church	31	31-40	Female	Single		Christianity	Non-students	O +ve	First time	Voluntary	Low HB		No	Yes	No	No	No	No	No	No	No	No	No	No	No	No	No
185	2020-10-01	FPFK church	35	31-40	Female	Married	Secondary/Tertiary	Christianity		O +ve	First time	Voluntary	Low HB		No	Yes	No	No	No	No	No	No	No	No	No	No	No	No	No
186	2020-10-01	FPFK church	28	26-30	Female	Married	None/Primary	Christianity	Non-students	O +ve	First time	Voluntary	Low HB		No	Yes	No	No	No	No	No	No	No	No	No	No	No	No	No
187	2020-10-01	FPFK church	49	41-50	Female	Married	Secondary/Tertiary	Christianity		O +ve	First time	Voluntary			No	No	No	No	No	No	No	No	No	No	No	No	No	No	No
188	2020-10-01	FPFK church	36	31-40	Female	Married	None/Primary	Islamic	Non-students	O +ve	First time	Voluntary	Low HB		No	Yes	No	No	No	No	No	No	No	No	No	No	No	No	No
189	2020-10-01	FPFK church	64	>50	Male	Married	Secondary/Tertiary	Christianity		O +ve	First time	Voluntary	High BP		No	No	No	No	No	No	Yes	No	No	No	No	No	No	No	No
190	2020-10-01	FPFK church	17	16-17	Female	Single	Secondary/Tertiary	Christianity	Student	O +ve	First time	Voluntary	Low HB		No	Yes	No	No	No	No	No	No	No	No	No	No	No	No	No
191	2020-10-01	FPFK church	42	41-50	Female	Married	Secondary/Tertiary	Christianity	Non-students	B +ve	Repeat	Voluntary			No	No	No	No	No	No	No	No	No	No	No	No	No	No	No
192	2020-10-01	KSBTC	24	18-25	Male	Single	None/Primary	Christianity		O +ve	First time	FRD	Low HB		No	Yes	No	No	No	No	No	No	No	No	No	No	No	No	No
193	2020-10-01	KSBTC	28	26-30	Male	Married		Islamic		B +ve	First time	FRD	Low HB		No	Yes	No	No	No	No	No	No	No	No	No	No	No	No	No
194	2020-10-01	FPFK church			Male	Single	Secondary/Tertiary	Christianity	Non-students			Voluntary	High BP		No	No	No	No	No	No	Yes	No	No	No	No	No	No	No	No
195	2020-10-01	FPFK church	36	31-40	Male	Single	None/Primary	Christianity		O +ve	Repeat	Voluntary	High BP		No	No	No	No	No	No	Yes	No	No	No	No	No	No	No	No
196	2020-10-01	KSBTC	30	26-30	Male	Married	Secondary/Tertiary	Islamic		B +ve		FRD	Blood group mismatch		No	No	No	No	No	No	No	No	No	No	Yes	No	No	No	No
197	2020-10-01	FPFK church	21	18-25	Male	Single	Secondary/Tertiary	Christianity		O +ve	Repeat	Voluntary	Low HB	Low BP	No	Yes	No	No	No	Yes	No	No	No	No	No	No	No	No	No
198	2020-10-01	FPFK church	36	31-40	Female	Married		Christianity		O +ve	Repeat	Voluntary			No	No	No	No	No	No	No	No	No	No	No	No	No	No	No
199	2020-10-01	FPFK church	31	31-40	Male	Married	Secondary/Tertiary	Christianity	Non-students	AB +ve		Voluntary	Low HB		No	Yes	No	No	No	No	No	No	No	No	No	No	No	No	No
200	2020-10-01	KSBTC	50	41-50	Male	Married	Secondary/Tertiary	Islamic			First time	FRD	High BP		No	No	No	No	No	No	Yes	No	No	No	No	No	No	No	No
201	2020-10-01	KSBTC	19	18-25	Male	Single	Secondary/Tertiary	Christianity	Student		First time	FRD	Low HB		No	Yes	No	No	No	No	No	No	No	No	No	No	No	No	No
202	2020-10-01	KSBTC	43	41-50	Male	Married		Islamic	Non-students		First time	FRD	Low HB		No	Yes	No	No	No	No	No	No	No	No	No	No	No	No	No
203	2020-10-01	KSBTC	36	31-40	Male			Islamic	Non-students		First time	FRD	Low HB		No	Yes	No	No	No	No	No	No	No	No	No	No	No	No	No
204	2020-10-01	KSBTC	29	26-30	Male			Islamic		O +ve	First time	FRD	Declined		No	No	No	No	No	No	No	No	No	Yes	No	No	No	No	No
205	2020-10-01	KSBTC	41	41-50	Male	Single	Secondary/Tertiary	Islamic		O +ve	Repeat	FRD	High BP		No	No	No	No	No	No	Yes	No	No	No	No	No	No	No	No
206	2020-10-01	KSBTC	34	31-40	Male	Married	Secondary/Tertiary	Islamic		O +ve	Repeat	FRD	Blood group mismatch		No	No	No	No	No	No	No	No	No	No	Yes	No	No	No	No
207	2020-10-01	KSBTC	36	31-40	Male	Married		Islamic		A +ve	Repeat	FRD	Invisible veins		No	No	No	No	No	No	No	Yes	No	No	No	No	No	No	No
208	2020-10-01	KSBTC	43	41-50	Male	Married	Secondary/Tertiary	Islamic	Non-students	O +ve	Repeat	FRD	Low HB		No	Yes	No	No	No	No	No	No	No	No	No	No	No	No	No
209	2020-10-01	KSBTC	26	26-30	Male	Single		Islamic	Non-students	O +ve	Repeat	FRD	Invisible veins		No	No	No	No	No	No	No	Yes	No	No	No	No	No	No	No
210	2020-10-01	FPFK church	25	18-25	Female	Single	Secondary/Tertiary	Christianity		O +ve	Repeat	Voluntary	Low HB		No	Yes	No	No	No	No	No	No	No	No	No	No	No	No	No
211	2020-10-01	FPFK church	52	>50	Male	Married	Secondary/Tertiary	Christianity	Non-students	O -ve	Repeat	Voluntary	Low BP		No	No	No	No	No	Yes	No	No	No	No	No	No	No	No	No
212	2020-10-01	FPFK church	33	31-40	Female	Single	Secondary/Tertiary	Christianity	Non-students	B +ve	Repeat	Voluntary			No	No	No	No	No	Yes	No	No	No	No	No	No	No	No	No
213	2020-10-01	FPFK church	42	41-50	Female		Secondary/Tertiary	Christianity	Non-students	B +ve		Voluntary	Low HB		No	Yes	No	No	No	No	No	No	No	No	No	No	No	No	No
214	2020-10-01	FPFK church	36	31-40	Female	Married		Christianity		O +ve	Repeat	Voluntary			No	No	No	No	No	Yes	No	No	No	No	No	No	No	No	No
215	2020-10-01	FPFK church	46	41-50	Female		Secondary/Tertiary	Christianity		AB +ve		Voluntary			No	No	No	No	No	Yes	No	No	No	No	No	No	No	No	No
216	2020-10-01	FPFK church	32	31-40	Female	Married	None/Primary	Christianity		O +ve	First time	Voluntary	Low HB		No	Yes	No	No	No	No	No	No	No	No	No	No	No	No	No
217	2020-10-01	FPFK church	30	26-30	Female	Married	Secondary/Tertiary	Christianity	Non-students	O +ve	Repeat	Voluntary	Low BP		No	No	No	No	No	Yes	No	No	No	No	No	No	No	No	No
218	2020-10-01	FPFK church	52	>50	Male	Married	Secondary/Tertiary	Christianity	Non-students	A +ve	Repeat	Voluntary			No	No	No	No	No	Yes	No	No	No	No	No	No	No	No	No
219	2020-10-01	FPFK church	42	41-50	Female	Married	Secondary/Tertiary	Christianity		O +ve		Voluntary			No	No	No	No	No	Yes	No	No	No	No	No	No	No	No	No
220	2020-10-01	KSBTC	54	>50	Male	Married	None/Primary	Islamic	Non-students	AB +ve		FRD	Low HB		No	Yes	No	No	No	No	No	No	No	No	No	No	No	No	No
221	2020-10-01	KSBTC	50	41-50	Male	Married	Secondary/Tertiary	Islamic	Non-students	A +ve		FRD	High BP	High PR	No	No	No	No	Yes	No	Yes	No	No	No	No	No	No	No	No
222	2020-10-01	KSBTC	26	26-30	Male	Single	None/Primary	Islamic		AB +ve		FRD	High BP		No	No	No	No	No	No	Yes	No	No	No	No	No	No	No	No
223	2020-10-01	KSBTC	29	26-30	Male	Married	None/Primary	Islamic		B +ve		FRD			No	No	No	No	No	Yes	No	No	No	No	No	No	No	No	No
224	2020-10-01	KSBTC	28	26-30	Male	Married		Islamic		B +ve		FRD	High BP		No	No	No	No	No	No	Yes	No	No	No	No	No	No	No	No
225	2020-10-01	KSBTC	35	31-40	Male	Married	None/Primary	Islamic			Repeat	FRD	High BP		No	No	No	No	No	No	Yes	No	No	No	No	No	No	No	No
226	2020-12-20	KSBTC	30	26-30	Male	Married	Secondary/Tertiary	Christianity	Non-students	A +ve	Repeat	FRD	Low HB		No	Yes	No	No	No	No	No	No	No	No	No	No	No	No	No
227	2020-12-20	KSBTC	26	26-30	Male	Single	Secondary/Tertiary	Islamic		B +ve		FRD	Low HB		No	Yes	No	No	No	No	No	No	No	No	No	No	No	No	No
228	2020-12-20	KSBTC	48	41-50	Male	Married	None/Primary	Islamic	Non-students	B +ve	Repeat	FRD	Low HB		No	Yes	No	No	No	No	No	No	No	No	No	No	No	No	No
229	2020-12-20	KSBTC	31	31-40	Male			Islamic			First time	FRD	High BP		No	No	No	No	No	No	Yes	No	No	No	No	No	No	No	No
230	2020-12-20	KSBTC	24	18-25	Female	Single	Secondary/Tertiary	Christianity		O +ve		FRD	Declined		No	No	No	No	No	No	No	No	No	Yes	No	No	No	No	No
231	2020-12-20	KSBTC	45	41-50	Male	Married	Secondary/Tertiary	Islamic				FRD	High BP		No	No	No	No	No	No	Yes	No	No	No	No	No	No	No	No
232	2020-12-20	KSBTC	30	26-30	Male	Single	None/Primary	Islamic		O +ve		FRD	PHX		No	No	Yes	No	No	No	No	No	No	No	No	No	No	No	No
233	2020-12-20	KSBTC	22	18-25	Male	Single	Secondary/Tertiary	Christianity		O +ve		FRD	Low HB		No	Yes	No	No	No	No	No	No	No	No	No	No	No	No	No
234	2020-12-20	KSBTC	26	26-30	Male	Single	None/Primary	Islamic		O +ve		FRD	Blood group mismatch		No	No	No	No	No	No	No	No	No	No	Yes	No	No	No	No
235	2020-12-20	KSBTC	25	18-25	Male	Married	Secondary/Tertiary	Islamic	Non-students	O +ve	Repeat	FRD	Blood group mismatch		No	No	No	No	No	No	No	No	No	No	Yes	No	No	No	No
236	2021-01-20	Waa Girls	17	16-17	Female	Single	Secondary/Tertiary	Christianity	Student		First time	Voluntary	Low HB		No	Yes	No	No	No	No	No	No	No	No	No	No	No	No	No
237	2021-01-20	Waa Girls	17	16-17	Female	Single	Secondary/Tertiary	Islamic	Student	O +ve	First time	Voluntary	Low HB		No	Yes	No	No	No	No	No	No	No	No	No	No	No	No	No
238	2021-01-20	Waa Boys	19	18-25	Male	Single	Secondary/Tertiary	Islamic	Student	O +ve	First time	Voluntary	Low HB		No	Yes	No	No	No	No	No	No	No	No	No	No	No	No	No
239	2021-01-20	Waa Girls	19	18-25	Female	Single	Secondary/Tertiary	Islamic	Student	AB +ve		Voluntary	Low HB		No	Yes	No	No	No	No	No	No	No	No	No	No	No	No	No
240	2021-01-20	Waa Girls	18	18-25	Female	Single	Secondary/Tertiary	Islamic	Student			Voluntary	Low HB		No	Yes	No	No	No	No	No	No	No	No	No	No	No	No	No
241	2021-01-20	Waa Girls	21	18-25	Female	Single	Secondary/Tertiary	Christianity	Student		First time	Voluntary	Low BP		No	No	No	No	No	Yes	No	No	No	No	No	No	No	No	No
242	2021-01-20	Waa Girls	19	18-25	Female	Single	Secondary/Tertiary	Christianity	Student			Voluntary			No	No	No	No	No	Yes	No	No	No	No	No	No	No	No	No
243	2021-01-20	Waa Girls	18	18-25	Female	Single	Secondary/Tertiary	Islamic	Student		First time	Voluntary	Low BP		No	No	No	No	No	Yes	No	No	No	No	No	No	No	No	No
244	2021-01-20	Waa Girls	17	16-17	Female	Single	Secondary/Tertiary	Islamic	Student			Voluntary	Low HB		No	Yes	No	No	No	No	No	No	No	No	No	No	No	No	No
245	2021-01-20	Waa Girls	22	18-25	Female	Single	Secondary/Tertiary	Islamic	Student	A +ve	First time	Voluntary	PHX		No	No	Yes	No	No	No	No	No	No	No	No	No	No	No	No
246	2021-01-20	Waa Girls	18	18-25	Female	Single	Secondary/Tertiary	Islamic	Student	O +ve		Voluntary	Low HB		No	Yes	No	No	No	No	No	No	No	No	No	No	No	No	No
247	2021-01-20	Waa Girls	17	16-17	Female	Single	Secondary/Tertiary	Christianity	Student	O +ve	First time	Voluntary	Low HB		No	Yes	No	No	No	No	No	No	No	No	No	No	No	No	No
248	2021-01-20	Waa Girls	19	18-25	Female	Single	Secondary/Tertiary	Islamic	Student	O +ve	First time	Voluntary	Low HB		No	Yes	No	No	No	No	No	No	No	No	No	No	No	No	No
249	2021-01-20	Waa Girls	19	18-25	Female	Single	Secondary/Tertiary	Islamic	Student		First time	Voluntary	Low HB		No	Yes	No	No	No	No	No	No	No	No	No	No	No	No	No
250	2021-01-20	Waa Girls	18	18-25	Female	Single	Secondary/Tertiary	Islamic	Student	O +ve	First time	Voluntary	Low HB		No	Yes	No	No	No	No	No	No	No	No	No	No	No	No	No
251	2021-01-20	Waa Girls	18	18-25	Female	Single	Secondary/Tertiary	Islamic	Student			Voluntary	Low HB		No	Yes	No	No	No	No	No	No	No	No	No	No	No	No	No
252	2021-01-20	Waa Girls	17	16-17	Female	Single	Secondary/Tertiary	Islamic	Student	O +ve	First time	Voluntary	Low HB		No	Yes	No	No	No	No	No	No	No	No	No	No	No	No	No
253	2021-01-20	Waa Girls	17	16-17	Female	Single	Secondary/Tertiary	Christianity	Student	O +ve		Voluntary	Low HB		No	Yes	No	No	No	No	No	No	No	No	No	No	No	No	No
254	2021-01-20	Waa Girls			Female	Single	Secondary/Tertiary	Islamic	Student	O +ve	First time	Voluntary	Low HB		No	Yes	No	No	No	No	No	No	No	No	No	No	No	No	No
255	2021-01-20	Waa Girls	18	18-25	Female	Single	Secondary/Tertiary	Islamic	Student	B +ve		Voluntary	PHX		No	No	Yes	No	No	No	No	No	No	No	No	No	No	No	No
256	2021-01-20	Waa Girls	16	16-17	Female	Single	Secondary/Tertiary	Islamic	Student		First time	Voluntary	Low HB		No	Yes	No	No	No	No	No	No	No	No	No	No	No	No	No
257	2021-01-20	Waa Girls	18	18-25	Female	Single	Secondary/Tertiary	Islamic	Student	O +ve	First time	Voluntary			No	No	No	No	No	No	No	No	No	No	No	No	No	No	No
258	2021-01-20	Waa Girls	17	16-17	Female	Single	Secondary/Tertiary	Christianity	Student			Voluntary	Low HB		No	Yes	No	No	No	No	No	No	No	No	No	No	No	No	No
259	2021-01-20	Waa Girls	17	16-17	Female	Single	Secondary/Tertiary	Christianity	Student			Voluntary	Low HB		No	Yes	No	No	No	No	No	No	No	No	No	No	No	No	No
260	2021-01-20	Waa Girls			Female	Single	Secondary/Tertiary	Islamic	Student	O +ve	First time	Voluntary	Low BP		No	No	No	No	No	Yes	No	No	No	No	No	No	No	No	No
261	2021-01-20	Waa Girls	17	16-17	Female	Single	Secondary/Tertiary	Islamic	Student		First time	Voluntary	Low HB		No	Yes	No	No	No	No	No	No	No	No	No	No	No	No	No
262	2021-01-20	Waa Girls	18	18-25	Female	Single	Secondary/Tertiary	Christianity	Student			Voluntary	Low BP		No	No	No	No	No	Yes	No	No	No	No	No	No	No	No	No
263	2021-01-20	Waa Girls	18	18-25	Female	Single	Secondary/Tertiary	Islamic	Student	O +ve	Repeat	Voluntary	Low HB		No	Yes	No	No	No	No	No	No	No	No	No	No	No	No	No
264	2021-01-20	Waa Girls	17	16-17	Female	Single	Secondary/Tertiary	Christianity	Student	B +ve	First time	Voluntary	Low HB		No	Yes	No	No	No	No	No	No	No	No	No	No	No	No	No
265	2021-01-20	Waa Girls	17	16-17	Female	Single	Secondary/Tertiary	Christianity	Student			Voluntary	Low BP		No	No	No	No	No	Yes	No	No	No	No	No	No	No	No	No
266	2021-01-20	Waa Girls	17	16-17	Female	Single	Secondary/Tertiary	Christianity	Student	B +ve	First time	Voluntary	Declined		No	No	No	No	No	No	No	No	No	Yes	No	No	No	No	No
267	2021-01-20	Waa Girls	19	18-25	Female	Single	Secondary/Tertiary	Islamic	Student			Voluntary	Low BP		No	No	No	No	No	Yes	No	No	No	No	No	No	No	No	No
268	2021-01-20	Waa Girls	17	16-17	Female	Single	Secondary/Tertiary	Islamic	Student	O +ve	First time	Voluntary	Declined		No	No	No	No	No	No	No	No	No	Yes	No	No	No	No	No
269	2021-01-20	Waa Girls	18	18-25	Female	Single	Secondary/Tertiary	Islamic	Student		First time	Voluntary	Low BP		No	No	No	No	No	Yes	No	No	No	No	No	No	No	No	No
270	2021-01-20	Waa Girls	18	18-25	Female	Single	Secondary/Tertiary	Islamic	Student		Repeat	Voluntary	Low HB		No	Yes	No	No	No	No	No	No	No	No	No	No	No	No	No
271	2021-01-20	Waa Girls	17	16-17	Female	Single	Secondary/Tertiary	Christianity	Student		First time	Voluntary	Low HB		No	Yes	No	No	No	No	No	No	No	No	No	No	No	No	No
272	2021-01-20	Waa Girls	17	16-17	Female	Single	Secondary/Tertiary	Christianity	Student		First time	Voluntary	Low HB		No	Yes	No	No	No	No	No	No	No	No	No	No	No	No	No
273	2021-01-20	Waa Girls	16	16-17	Female	Single	Secondary/Tertiary	Islamic	Student	A +ve		Voluntary	Low HB		No	Yes	No	No	No	No	No	No	No	No	No	No	No	No	No
274	2021-01-20	Waa Girls	17	16-17	Female	Single	Secondary/Tertiary	Islamic	Student	AB +ve	First time	Voluntary	Low HB		No	Yes	No	No	No	No	No	No	No	No	No	No	No	No	No
275	2021-01-20	Waa Girls	17	16-17	Female	Single	Secondary/Tertiary	Christianity	Student		First time	Voluntary	Low HB		No	Yes	No	No	No	No	No	No	No	No	No	No	No	No	No
276	2021-01-20	Waa Girls	19	18-25	Female	Single	Secondary/Tertiary	Islamic	Student	O +ve	First time	Voluntary	Low HB		No	Yes	No	No	No	No	No	No	No	No	No	No	No	No	No
277	2021-01-20	Waa Girls	19	18-25	Female	Single	Secondary/Tertiary	Islamic	Student	O +ve	First time	Voluntary	Low HB		No	Yes	No	No	No	No	No	No	No	No	No	No	No	No	No
278	2021-01-20	Waa Girls	18	18-25	Female	Single	Secondary/Tertiary	Islamic	Student			Voluntary	High BP		No	No	No	No	No	No	Yes	No	No	No	No	No	No	No	No
279	2021-01-20	Waa Girls	17	16-17	Female	Single	Secondary/Tertiary	Islamic	Student	O +ve	First time	Voluntary	Low HB		No	Yes	No	No	No	No	No	No	No	No	No	No	No	No	No
280	2021-01-20	Waa Girls	17	16-17	Female	Single	Secondary/Tertiary	Islamic	Student	A +ve	First time	Voluntary	Low HB		No	Yes	No	No	No	No	No	No	No	No	No	No	No	No	No
281	2021-01-20	Waa Girls	18	18-25	Female	Single	Secondary/Tertiary	Islamic	Student			Voluntary	Low HB		No	Yes	No	No	No	No	No	No	No	No	No	No	No	No	No
282	2021-01-20	Waa Girls	18	18-25	Female	Single	Secondary/Tertiary	Islamic	Student			Voluntary	Low HB		No	Yes	No	No	No	No	No	No	No	No	No	No	No	No	No
283	2021-01-20	Waa Girls	20	18-25	Female	Single	Secondary/Tertiary	Islamic	Student	O +ve	First time	Voluntary	Low HB		No	Yes	No	No	No	No	No	No	No	No	No	No	No	No	No
284	2021-01-20	Waa Girls	19	18-25	Female	Single	Secondary/Tertiary	Islamic	Student	B +ve	First time	Voluntary	Low HB		No	Yes	No	No	No	No	No	No	No	No	No	No	No	No	No
285	2021-01-20	Waa Girls	19	18-25	Female	Single	Secondary/Tertiary	Islamic	Student	B +ve	First time	Voluntary	Low HB		No	Yes	No	No	No	No	No	No	No	No	No	No	No	No	No
286	2021-01-20	KSBTC	47	41-50	Male	Married	None/Primary	Islamic	Non-students			FRD			No	No	No	No	No	Yes	No	No	No	No	No	No	No	No	No
287	2021-01-20	KSBTC	38	31-40	Female		None/Primary	Islamic				FRD	Low HB	PHX	No	Yes	Yes	No	No	No	No	No	No	No	No	No	No	No	No
288	2021-01-20	Waa Boys	17	16-17	Male	Single	Secondary/Tertiary	Islamic	Student	B +ve	First time	Voluntary			No	No	No	No	No	Yes	No	No	No	No	No	No	No	No	No
289	2021-01-20	Waa Boys	16	16-17	Male	Single	Secondary/Tertiary	Islamic	Student	O +ve	First time	Voluntary	Low HB		No	Yes	No	No	No	No	No	No	No	No	No	No	No	No	No
290	2021-01-20	Waa Boys	18	18-25	Male	Single	Secondary/Tertiary	Christianity	Student		First time	Voluntary	High BP		No	No	No	No	No	No	Yes	No	No	No	No	No	No	No	No
291	2021-01-20	Waa Boys	18	18-25	Male	Single	Secondary/Tertiary	Christianity	Student		First time	Voluntary	Low BP		No	No	No	No	No	Yes	No	No	No	No	No	No	No	No	No
292	2021-01-20	Waa Boys	18	18-25	Male	Single	Secondary/Tertiary	Islamic	Student		First time	Voluntary	Low BP		No	No	No	No	No	Yes	No	No	No	No	No	No	No	No	No
293	2021-01-20	KSBTC	33	31-40	Male	Married	None/Primary	Islamic			First time	FRD	High BP		No	No	No	No	No	No	Yes	No	No	No	No	No	No	No	No
294	2021-01-20	KSBTC	23	18-25	Male	Married	None/Primary	Islamic	Non-students			FRD			No	No	No	No	No	Yes	No	No	No	No	No	No	No	No	No
295	2021-01-20	KSBTC	27	26-30	Male	Married		Islamic				FRD	Low BP	PHX	No	No	Yes	No	No	Yes	No	No	No	No	No	No	No	No	No
296	2021-01-20	Waa Girls	18	18-25	Female	Single	Secondary/Tertiary	Christianity	Student	O +ve	Repeat	Voluntary	Low HB		No	Yes	No	No	No	No	No	No	No	No	No	No	No	No	No
297	2021-01-20	Waa Girls	18	18-25	Female	Single	Secondary/Tertiary	Islamic	Student	O +ve	First time	Voluntary	Low HB		No	Yes	No	No	No	No	No	No	No	No	No	No	No	No	No
298	2021-01-20	Waa Girls	19	18-25	Female	Single	Secondary/Tertiary	Islamic	Student	O +ve	First time	Voluntary	Low HB		No	Yes	No	No	No	No	No	No	No	No	No	No	No	No	No
299	2021-01-20	Waa Girls	18	18-25	Female	Single	Secondary/Tertiary	Christianity	Student	O +ve	First time	Voluntary	Low HB		No	Yes	No	No	No	No	No	No	No	No	No	No	No	No	No
300	2021-01-20	Waa Girls	18	18-25	Female	Single	Secondary/Tertiary	Islamic	Student	O -ve	Repeat	Voluntary	Low HB		No	Yes	No	No	No	No	No	No	No	No	No	No	No	No	No
301	2021-01-20	Waa Girls	18	18-25	Female	Single	Secondary/Tertiary	Islamic	Student			Voluntary	Under weight		Yes	No	No	No	No	No	No	No	No	No	No	No	No	No	No
302	2021-01-20	Waa Girls	20	18-25	Female	Single	Secondary/Tertiary	Islamic	Student	A +ve	First time	Voluntary	Low HB		No	Yes	No	No	No	No	No	No	No	No	No	No	No	No	No
303	2021-01-20	Waa Girls	16	16-17	Female	Single	Secondary/Tertiary	Islamic	Student	A +ve	First time	Voluntary	Low HB		No	Yes	No	No	No	No	No	No	No	No	No	No	No	No	No
304	2021-01-20	Waa Girls	17	16-17	Female	Single	Secondary/Tertiary	Islamic	Student	O +ve	First time	Voluntary	Low HB		No	Yes	No	No	No	No	No	No	No	No	No	No	No	No	No
305	2021-01-20	Waa Girls	17	16-17	Female	Single	Secondary/Tertiary	Islamic	Student	B +ve	First time	Voluntary	Low HB		No	Yes	No	No	No	No	No	No	No	No	No	No	No	No	No
306	2021-01-20	Waa Girls	19	18-25	Female	Single	Secondary/Tertiary	Islamic	Student	B +ve	First time	Voluntary	Low HB		No	Yes	No	No	No	No	No	No	No	No	No	No	No	No	No
307	2021-01-20	Waa Girls	19	18-25	Female	Single	Secondary/Tertiary	Islamic	Student	O +ve	First time	Voluntary	Low HB		No	Yes	No	No	No	No	No	No	No	No	No	No	No	No	No
308	2021-01-20	Waa Girls	19	18-25	Female	Single	Secondary/Tertiary	Islamic	Student	O +ve	First time	Voluntary	Low HB		No	Yes	No	No	No	No	No	No	No	No	No	No	No	No	No
309	2021-01-20	Waa Girls	18	18-25	Female	Single	Secondary/Tertiary	Christianity	Student	O +ve	First time	Voluntary	Low HB		No	Yes	No	No	No	No	No	No	No	No	No	No	No	No	No
310	2021-01-20	Waa Girls	18	18-25	Female	Single	Secondary/Tertiary	Islamic	Student	O +ve	First time	Voluntary	Low HB		No	Yes	No	No	No	No	No	No	No	No	No	No	No	No	No
311	2021-01-20	Waa Girls	19	18-25	Female	Single	Secondary/Tertiary	Islamic	Student	O +ve	First time	Voluntary	Low HB		No	Yes	No	No	No	No	No	No	No	No	No	No	No	No	No
312	2021-01-20	Waa Girls	19	18-25	Female	Single	Secondary/Tertiary	Islamic	Student	B +ve	First time	Voluntary	Declined		No	No	No	No	No	No	No	No	No	Yes	No	No	No	No	No
313	2021-01-20	Waa Girls	19	18-25	Female	Single	Secondary/Tertiary	Christianity	Student	O +ve	First time	Voluntary	Low HB		No	Yes	No	No	No	No	No	No	No	No	No	No	No	No	No
314	2021-01-20	Waa Girls	19	18-25	Female	Single	Secondary/Tertiary	Islamic	Student			Voluntary	Low HB		No	Yes	No	No	No	No	No	No	No	No	No	No	No	No	No
315	2021-01-20	Waa Girls	19	18-25	Female	Single	Secondary/Tertiary	Christianity	Student	A +ve	Repeat	Voluntary	Low HB		No	Yes	No	No	No	No	No	No	No	No	No	No	No	No	No
316	2021-01-20	KSBTC	31	31-40	Male	Married	Secondary/Tertiary	Christianity		O +ve	Repeat	FRD	High BP		No	No	No	No	No	No	Yes	No	No	No	No	No	No	No	No
317	2021-01-20	KSBTC	24	18-25	Male	Married	None/Primary	Islamic				FRD	Short inter-donation interval		No	No	No	No	No	No	No	No	No	No	No	No	Yes	No	No
318	2021-01-20	KSBTC	35	31-40	Male	Married	Secondary/Tertiary	Islamic			First time	FRD	High BP	PHX	No	No	Yes	No	No	No	Yes	No	No	No	No	No	No	No	No
319	2021-01-20	KSBTC	26	26-30	Male	Married	Secondary/Tertiary	Christianity				FRD	Low HB		No	Yes	No	No	No	No	No	No	No	No	No	No	No	No	No
320	2021-01-20	Waa Girls	17	16-17	Female	Single	Secondary/Tertiary	Islamic	Student	O +ve	First time	Voluntary	Low HB		No	Yes	No	No	No	No	No	No	No	No	No	No	No	No	No
321	2021-01-20	Waa Girls	17	16-17	Female	Single	Secondary/Tertiary	Islamic	Student	O +ve	First time	Voluntary	Low HB		No	Yes	No	No	No	No	No	No	No	No	No	No	No	No	No
322	2021-01-20	Waa Girls	19	18-25	Female	Single	Secondary/Tertiary	Islamic	Student	A +ve	First time	Voluntary	Low HB		No	Yes	No	No	No	No	No	No	No	No	No	No	No	No	No
323	2021-01-20	Waa Girls	19	18-25	Female	Single	Secondary/Tertiary	Islamic	Student			Voluntary	Low BP		No	No	No	No	No	Yes	No	No	No	No	No	No	No	No	No
324	2021-01-20	Waa Girls	18	18-25	Female	Single	Secondary/Tertiary	Christianity	Student	B +ve	First time	Voluntary	Low HB		No	Yes	No	No	No	No	No	No	No	No	No	No	No	No	No
325	2021-01-20	Waa Girls	19	18-25	Female	Single	Secondary/Tertiary	Islamic	Student	B +ve	First time	Voluntary	Low HB		No	Yes	No	No	No	No	No	No	No	No	No	No	No	No	No
326	2021-01-20	Waa Boys	17	16-17	Male	Single	Secondary/Tertiary	Islamic	Student			Voluntary	PHX		No	No	Yes	No	No	No	No	No	No	No	No	No	No	No	No
327	2021-01-20	Waa Boys	18	18-25	Male	Single	Secondary/Tertiary	Islamic	Student		First time	Voluntary	PHX		No	No	Yes	No	No	No	No	No	No	No	No	No	No	No	No
328	2021-01-20	Waa Boys	18	18-25	Male	Single	Secondary/Tertiary	Islamic	Student		First time	Voluntary	Low BP	Under weight	Yes	No	No	No	No	Yes	No	No	No	No	No	No	No	No	No
329	2021-01-20	Waa Boys	20	18-25	Male	Single	Secondary/Tertiary	Islamic	Student			Voluntary	Low BP		No	No	No	No	No	Yes	No	No	No	No	No	No	No	No	No
330	2021-01-20	Waa Boys	19	18-25	Male	Single	Secondary/Tertiary	Christianity	Student			Voluntary	PHX		No	No	Yes	No	No	No	No	No	No	No	No	No	No	No	No
331	2021-01-20	Waa Boys	16	16-17	Male	Single	Secondary/Tertiary	Christianity	Student		First time	Voluntary	Age related reasons		No	No	No	No	No	No	No	No	No	No	No	Yes	No	No	No
332	2021-01-20	Waa Boys	19	18-25	Male	Single	Secondary/Tertiary	Christianity	Student		First time	Voluntary	PHX		No	No	Yes	No	No	No	No	No	No	No	No	No	No	No	No
333	2021-01-20	Waa Boys	17	16-17	Male	Single	Secondary/Tertiary	Islamic	Student	O +ve	First time	Voluntary	Age related reasons		No	No	No	No	No	No	No	No	No	No	No	Yes	No	No	No
334	2021-01-20	Waa Boys	20	18-25	Male	Single	Secondary/Tertiary	Islamic	Student		First time	Voluntary	PHX		No	No	Yes	No	No	No	No	No	No	No	No	No	No	No	No
335	2021-01-20	Waa Boys	17	16-17	Male	Single	Secondary/Tertiary	Christianity	Student		First time	Voluntary	Low BP		No	No	No	No	No	Yes	No	No	No	No	No	No	No	No	No
336	2021-01-20	Waa Boys	19	18-25	Male	Single	Secondary/Tertiary	Islamic	Student		First time	Voluntary			No	No	No	No	No	No	No	No	No	No	No	No	No	No	No
337	2021-01-20	Waa Boys	18	18-25	Male	Single	Secondary/Tertiary	Islamic	Student			Voluntary	Low BP		No	No	No	No	No	Yes	No	No	No	No	No	No	No	No	No
338	2021-01-20	Waa Boys	20	18-25	Male	Single	Secondary/Tertiary	Islamic	Student	O +ve	First time	Voluntary	Low BP		No	No	No	No	No	Yes	No	No	No	No	No	No	No	No	No
339	2021-01-20	Waa Boys	18	18-25	Male	Single	Secondary/Tertiary	Islamic	Student		First time	Voluntary	Low BP		No	No	No	No	No	Yes	No	No	No	No	No	No	No	No	No
340	2021-01-20	Waa Boys			Male	Single	Secondary/Tertiary	Christianity	Student	O +ve		Voluntary	High BP		No	No	No	No	No	No	Yes	No	No	No	No	No	No	No	No
341	2021-01-20	Waa Boys	19	18-25	Male	Single	Secondary/Tertiary	Islamic	Student			Voluntary	Low BP		No	No	No	No	No	Yes	No	No	No	No	No	No	No	No	No
342	2021-01-20	Waa Boys	18	18-25	Male	Single	Secondary/Tertiary	Islamic	Student		First time	Voluntary	Low BP	PHX	No	No	Yes	No	No	Yes	No	No	No	No	No	No	No	No	No
343	2021-01-20	Waa Boys	18	18-25	Male	Single	Secondary/Tertiary	Islamic	Student		First time	Voluntary	Low BP		No	No	No	No	No	Yes	No	No	No	No	No	No	No	No	No
344	2021-01-20	Likoni sec	19	18-25	Male	Single	Secondary/Tertiary	Islamic	Student			Voluntary	Low HB		No	Yes	No	No	No	No	No	No	No	No	No	No	No	No	No
345	2021-01-20	Likoni sec	19	18-25	Male	Single	Secondary/Tertiary	Islamic	Student			Voluntary	PHX		No	No	Yes	No	No	No	No	No	No	No	No	No	No	No	No
346	2021-01-20	Likoni sec	17	16-17	Male	Single	Secondary/Tertiary	Islamic	Student			Voluntary	Low HB		No	Yes	No	No	No	No	No	No	No	No	No	No	No	No	No
347	2021-01-20	Likoni sec	16	16-17	Male	Single	Secondary/Tertiary	Christianity	Student			Voluntary	Low BP		No	No	No	No	No	Yes	No	No	No	No	No	No	No	No	No
348	2021-01-20	Likoni sec	21	18-25	Male	Single	Secondary/Tertiary	Islamic	Student			Voluntary	Under weight		Yes	No	No	No	No	No	No	No	No	No	No	No	No	No	No
349	2021-01-20	Likoni sec	18	18-25	Male	Single	Secondary/Tertiary	Christianity	Student			Voluntary			No	No	No	No	No	No	No	No	No	No	No	No	No	No	No
350	2021-01-20	Waa Boys	18	18-25	Male	Single	Secondary/Tertiary	Christianity	Student	O +ve	First time	Voluntary	Low HB		No	Yes	No	No	No	No	No	No	No	No	No	No	No	No	No
351	2021-01-20	Waa Boys	19	18-25	Male	Single	Secondary/Tertiary	Islamic	Student		First time	Voluntary	Low BP		No	No	No	No	No	Yes	No	No	No	No	No	No	No	No	No
352	2021-01-20	Waa Boys	16	16-17	Male	Single	Secondary/Tertiary	Christianity	Student		First time	Voluntary	Age related reasons		No	No	No	No	No	No	No	No	No	No	No	Yes	No	No	No
353	2021-01-20	Waa Boys	18	18-25	Male	Single	Secondary/Tertiary	Islamic	Student			Voluntary	PHX		No	No	Yes	No	No	No	No	No	No	No	No	No	No	No	No
354	2021-01-20	Waa Boys	18	18-25	Male	Single	Secondary/Tertiary	Christianity	Student	O +ve	First time	Voluntary	Low HB		No	Yes	No	No	No	No	No	No	No	No	No	No	No	No	No
355	2021-01-20	Waa Boys	18	18-25	Male	Single	Secondary/Tertiary	Christianity	Student	A +ve		Voluntary	Low HB		No	Yes	No	No	No	No	No	No	No	No	No	No	No	No	No
356	2021-01-20	Waa Boys	21	18-25	Male	Single	Secondary/Tertiary	Islamic	Student		First time	Voluntary	High BP		No	No	No	No	No	No	Yes	No	No	No	No	No	No	No	No
357	2021-01-20	Waa Boys	18	18-25	Male	Single	Secondary/Tertiary	Islamic	Student	AB +ve	First time	Voluntary	Low BP		No	No	No	No	No	Yes	No	No	No	No	No	No	No	No	No
358	2021-01-20	Waa Boys	29	26-30	Male	Single	Secondary/Tertiary	Islamic	Non-students		Repeat	Voluntary			No	No	No	No	No	No	No	No	No	No	No	No	No	No	No
359	2021-01-20	Waa Boys	20	18-25	Male	Single	Secondary/Tertiary	Islamic	Student	AB +ve	First time	Voluntary	PHX		No	No	Yes	No	No	No	No	No	No	No	No	No	No	No	No
360	2021-01-20	Waa Boys	18	18-25	Male	Single	Secondary/Tertiary	Islamic	Student	A +ve		Voluntary	PHX		No	No	Yes	No	No	No	No	No	No	No	No	No	No	No	No
361	2021-01-20	Waa Boys	18	18-25	Male	Single	Secondary/Tertiary	Islamic	Student		First time	Voluntary			No	No	No	No	No	No	No	No	No	No	No	No	No	No	No
362	2021-01-20	Waa Boys	20	18-25	Male	Single	Secondary/Tertiary	Christianity	Student	A +ve	First time	Voluntary	Low HB		No	Yes	No	No	No	No	No	No	No	No	No	No	No	No	No
363	2021-01-20	Waa Boys	46	41-50	Female	Married	Secondary/Tertiary	Christianity	Non-students	A +ve	First time	Voluntary	Low HB		No	Yes	No	No	No	No	No	No	No	No	No	No	No	No	No
364	2021-01-20	Likoni SEC	19	18-25	Male	Single	Secondary/Tertiary	Islamic	Student		Repeat	Voluntary	PHX		No	No	Yes	No	No	No	No	No	No	No	No	No	No	No	No
365	2021-01-20	Likoni SEC	21	18-25	Male	Single	Secondary/Tertiary	Islamic	Student			Voluntary	Low BP		No	No	No	No	No	Yes	No	No	No	No	No	No	No	No	No
366	2021-01-20	Waa Boys	19	18-25	Male	Single	Secondary/Tertiary	Christianity	Student	A +ve		Voluntary	Low HB		No	Yes	No	No	No	No	No	No	No	No	No	No	No	No	No
367	2021-01-20	Waa Boys	22	18-25	Male	Single	Secondary/Tertiary	Christianity	Student			Voluntary	High BP		No	No	No	No	No	No	Yes	No	No	No	No	No	No	No	No
368	2021-01-20	Waa Boys	18	18-25	Male	Single	Secondary/Tertiary	Christianity	Student			Voluntary	Low BP		No	No	No	No	No	Yes	No	No	No	No	No	No	No	No	No
369	2021-01-20	Waa Boys			Female	Single	Secondary/Tertiary	Islamic	Non-students	O +ve		Voluntary	Low HB		No	Yes	No	No	No	No	No	No	No	No	No	No	No	No	No
370	2021-01-20	Waa Boys	18	18-25	Male	Single	Secondary/Tertiary	Christianity	Student		First time	Voluntary	Low BP		No	No	No	No	No	Yes	No	No	No	No	No	No	No	No	No
371	2021-01-20	Waa Boys	18	18-25	Male	Single	Secondary/Tertiary	Christianity	Student		First time	Voluntary	Low BP		No	No	No	No	No	Yes	No	No	No	No	No	No	No	No	No
372	2021-01-20	Waa Boys	19	18-25	Male	Single	Secondary/Tertiary	Islamic	Student		First time	Voluntary			No	No	No	No	No	No	No	No	No	No	No	No	No	No	No
373	2021-01-20	Waa Boys	18	18-25	Male	Single	Secondary/Tertiary	Islamic	Student			Voluntary	High BP		No	No	No	No	No	No	Yes	No	No	No	No	No	No	No	No
374	2021-01-20	Waa Boys	19	18-25	Male	Single	Secondary/Tertiary	Islamic	Student		First time	Voluntary	PHX		No	No	Yes	No	No	No	No	No	No	No	No	No	No	No	No
375	2021-01-20	Waa Boys	23	18-25	Male	Single	Secondary/Tertiary	Islamic	Student			Voluntary			No	No	No	No	No	No	No	No	No	No	No	No	No	No	No
376	2021-01-20	Waa Boys	18	18-25	Male	Single	Secondary/Tertiary	Islamic	Student	O +ve	First time	Voluntary	PHX		No	No	Yes	No	No	No	No	No	No	No	No	No	No	No	No
377	2021-01-20	Waa Boys	20	18-25	Male	Single	Secondary/Tertiary	Islamic	Student		First time	Voluntary	PHX		No	No	Yes	No	No	No	No	No	No	No	No	No	No	No	No
378	2021-01-20	Waa Boys	18	18-25	Male	Single	Secondary/Tertiary	Islamic	Student		First time	Voluntary	PHX		No	No	Yes	No	No	No	No	No	No	No	No	No	No	No	No
379	2021-01-20	Waa Boys	17	16-17	Male	Single	Secondary/Tertiary	Christianity	Student	O +ve		Voluntary	PHX		No	No	Yes	No	No	No	No	No	No	No	No	No	No	No	No
380	2021-01-20	KSBTC	33	31-40	Male	Married	None/Primary	Islamic	Non-students		First time	FRD	Low HB		No	Yes	No	No	No	No	No	No	No	No	No	No	No	No	No
381	2021-01-20	KSBTC	27	26-30	Male	Single	Secondary/Tertiary	Islamic	Non-students		Repeat	FRD	Low HB		No	Yes	No	No	No	No	No	No	No	No	No	No	No	No	No
382	2021-01-20	KSBTC	36	31-40	Male	Married	Secondary/Tertiary	Christianity	Non-students	O +ve	Repeat	FRD	High BP		No	No	No	No	No	No	Yes	No	No	No	No	No	No	No	No
383	2021-01-20	Waa Boys	20	18-25	Male	Single	Secondary/Tertiary	Christianity	Student		First time	Voluntary			No	No	No	No	No	No	No	No	No	No	No	No	No	No	No
384	2021-01-20	Waa Boys	20	18-25	Male	Single	Secondary/Tertiary	Christianity	Student			Voluntary	Low BP		No	No	No	No	No	Yes	No	No	No	No	No	No	No	No	No
385	2021-01-20	Waa Boys	21	18-25	Male	Single	Secondary/Tertiary	Christianity	Student		First time	Voluntary	Low BP		No	No	No	No	No	Yes	No	No	No	No	No	No	No	No	No
386	2021-01-20	Waa Boys	25	18-25	Male	Single	Secondary/Tertiary	Islamic			Repeat	Voluntary			No	No	No	No	No	No	No	No	No	No	No	No	No	No	No
387	2021-01-20	Waa Boys	21	18-25	Male	Single	Secondary/Tertiary	Christianity	Student		First time	Voluntary	Low BP		No	No	No	No	No	Yes	No	No	No	No	No	No	No	No	No
388	2021-01-20	Waa Boys	19	18-25	Male	Single	Secondary/Tertiary		Student			Voluntary	Low BP		No	No	No	No	No	Yes	No	No	No	No	No	No	No	No	No
389	2021-01-20	Waa Boys	18	18-25	Male	Single	Secondary/Tertiary	Christianity	Student			Voluntary	PHX		No	No	Yes	No	No	No	No	No	No	No	No	No	No	No	No
390	2021-01-20	Waa Boys	21	18-25	Male	Single	Secondary/Tertiary	Islamic	Student			Voluntary	Low BP	Low PR	No	No	No	Yes	No	Yes	No	No	No	No	No	No	No	No	No
391	2021-01-20	Waa Girls	20	18-25	Female	Single	Secondary/Tertiary	Islamic	Student	A +ve		Voluntary	Low HB		No	Yes	No	No	No	No	No	No	No	No	No	No	No	No	No
392	2021-01-20	Waa Girls	18	18-25	Female	Single	Secondary/Tertiary	Islamic	Student	O +ve		Voluntary	Low HB		No	Yes	No	No	No	No	No	No	No	No	No	No	No	No	No
393	2021-01-20	Waa Girls	18	18-25	Female	Single	Secondary/Tertiary	Christianity	Student	O +ve		Voluntary	Low HB		No	Yes	No	No	No	No	No	No	No	No	No	No	No	No	No
394	2021-01-20	Waa Girls	19	18-25	Female	Single	Secondary/Tertiary	Islamic	Student	B +ve		Voluntary	Low HB		No	Yes	No	No	No	No	No	No	No	No	No	No	No	No	No
395	2021-01-20	Waa Girls	19	18-25	Female	Single	Secondary/Tertiary	Christianity	Student	O +ve	Repeat	Voluntary	Low HB		No	Yes	No	No	No	No	No	No	No	No	No	No	No	No	No
396	2021-01-20	Waa Girls	18	18-25	Female	Single	Secondary/Tertiary	Islamic	Student	A +ve		Voluntary	Low HB		No	Yes	No	No	No	No	No	No	No	No	No	No	No	No	No
397	2021-01-20	Waa Girls	20	18-25	Female	Single	Secondary/Tertiary	Christianity	Student	O +ve	Repeat	Voluntary	Low HB		No	Yes	No	No	No	No	No	No	No	No	No	No	No	No	No
398	2021-01-20	Waa Girls	20	18-25	Female	Single	Secondary/Tertiary	Islamic	Student	O +ve		Voluntary	Low HB		No	Yes	No	No	No	No	No	No	No	No	No	No	No	No	No
399	2021-01-20	Waa Girls	21	18-25	Female	Single	Secondary/Tertiary	Christianity	Student		First time	Voluntary	Low BP		No	No	No	No	No	Yes	No	No	No	No	No	No	No	No	No
400	2021-01-20	Waa Girls	20	18-25	Female	Single	Secondary/Tertiary	Islamic	Student	O +ve		Voluntary	Declined		No	No	No	No	No	No	No	No	No	Yes	No	No	No	No	No
401	2021-01-20	Waa Girls	19	18-25	Female	Single	Secondary/Tertiary	Islamic	Student	A +ve	First time	Voluntary	Low HB		No	Yes	No	No	No	No	No	No	No	No	No	No	No	No	No
402	2021-01-20	Waa Girls	19	18-25	Female	Single	Secondary/Tertiary	Christianity	Student	O +ve	First time	Voluntary	Low HB		No	Yes	No	No	No	No	No	No	No	No	No	No	No	No	No
403	2021-01-20	Waa Girls	20	18-25	Female	Single	Secondary/Tertiary	Christianity	Student	O +ve	First time	Voluntary	Low HB		No	Yes	No	No	No	No	No	No	No	No	No	No	No	No	No
404	2021-01-20	Waa Girls	19	18-25	Female	Single	Secondary/Tertiary	Christianity	Student	A +ve		Voluntary			No	No	No	No	No	No	No	No	No	No	No	No	No	No	No
405	2021-01-20	Waa Girls	19	18-25	Female	Single	Secondary/Tertiary	Islamic	Student	A +ve		Voluntary	Low HB		No	Yes	No	No	No	No	No	No	No	No	No	No	No	No	No
406	2021-01-20	Waa Girls	19	18-25	Female	Single	Secondary/Tertiary	Islamic	Student	B +ve	Repeat	Voluntary	Low HB		No	Yes	No	No	No	No	No	No	No	No	No	No	No	No	No
407	2021-01-20	Waa Girls	18	18-25	Female	Single	Secondary/Tertiary	Islamic	Student	A +ve		Voluntary	Low HB		No	Yes	No	No	No	No	No	No	No	No	No	No	No	No	No
408	2021-01-20	Waa Girls	22	18-25	Female	Single	Secondary/Tertiary	Christianity	Student	O +ve		Voluntary	Low HB		No	Yes	No	No	No	No	No	No	No	No	No	No	No	No	No
409	2021-01-20	Waa Girls	20	18-25	Female	Single	Secondary/Tertiary	Islamic	Student	A +ve		Voluntary	Low HB		No	Yes	No	No	No	No	No	No	No	No	No	No	No	No	No
410	2021-01-20	Waa Girls	19	18-25	Female	Single	Secondary/Tertiary	Islamic	Student	B +ve		Voluntary	Low HB		No	Yes	No	No	No	No	No	No	No	No	No	No	No	No	No
411	2021-01-20	Waa Girls	19	18-25	Female	Single	Secondary/Tertiary	Christianity	Student	A +ve		Voluntary	Low HB		No	Yes	No	No	No	No	No	No	No	No	No	No	No	No	No
412	2021-01-20	Waa Girls	20	18-25	Female	Single	Secondary/Tertiary	Christianity	Student	B +ve	First time	Voluntary	Low HB		No	Yes	No	No	No	No	No	No	No	No	No	No	No	No	No
413	2021-01-20	Waa Girls	19	18-25	Female	Single	Secondary/Tertiary	Islamic	Student	O +ve	First time	Voluntary			No	No	No	No	No	No	No	No	No	No	No	No	No	No	No
414	2021-01-20	Waa Girls	18	18-25	Female	Single	Secondary/Tertiary	Christianity	Student	O +ve	First time	Voluntary	Low HB		No	Yes	No	No	No	No	No	No	No	No	No	No	No	No	No
415	2021-01-20	Waa Girls	20	18-25	Female	Single	Secondary/Tertiary	Islamic	Student	O +ve	First time	Voluntary	Low HB		No	Yes	No	No	No	No	No	No	No	No	No	No	No	No	No
416	2021-01-20	Waa Girls	18	18-25	Female	Single	Secondary/Tertiary	Christianity	Student	B +ve	First time	Voluntary	Low HB		No	Yes	No	No	No	No	No	No	No	No	No	No	No	No	No
417	2021-01-20	Waa Girls	18	18-25	Female	Single	Secondary/Tertiary	Christianity	Student	B +ve	First time	Voluntary	Low HB		No	Yes	No	No	No	No	No	No	No	No	No	No	No	No	No
418	2021-01-20	Waa Girls	17	16-17	Female	Single	Secondary/Tertiary	Christianity	Student	AB +ve	Repeat	Voluntary	Low HB		No	Yes	No	No	No	No	No	No	No	No	No	No	No	No	No
419	2021-01-20	Waa Girls	18	18-25	Female	Single	Secondary/Tertiary	Christianity	Student		First time	Voluntary	Low BP		No	No	No	No	No	Yes	No	No	No	No	No	No	No	No	No
420	2021-01-20	Waa Girls	17	16-17	Female	Single	Secondary/Tertiary	Islamic	Student		First time	Voluntary	Low BP		No	No	No	No	No	Yes	No	No	No	No	No	No	No	No	No
421	2021-01-20	Waa Girls	19	18-25	Female	Single	Secondary/Tertiary	Islamic	Student	O +ve	First time	Voluntary	Low HB		No	Yes	No	No	No	No	No	No	No	No	No	No	No	No	No
422	2021-01-20	Waa Girls	18	18-25	Female	Single	Secondary/Tertiary	Christianity	Student	A +ve	First time	Voluntary	Low HB		No	Yes	No	No	No	No	No	No	No	No	No	No	No	No	No
423	2021-01-20	Waa Girls	18	18-25	Female	Single	Secondary/Tertiary	Christianity	Student	O +ve		Voluntary	Low HB		No	Yes	No	No	No	No	No	No	No	No	No	No	No	No	No
424	2021-01-20	Waa Girls	19	18-25	Female	Single	Secondary/Tertiary	Islamic	Student	A +ve		Voluntary	Low HB		No	Yes	No	No	No	No	No	No	No	No	No	No	No	No	No
425	2021-01-20	Waa Girls	21	18-25	Female	Single	Secondary/Tertiary	Christianity	Student			Voluntary	Low BP		No	No	No	No	No	Yes	No	No	No	No	No	No	No	No	No
426	2021-01-20	Waa Girls	17	16-17	Female	Single	Secondary/Tertiary	Islamic	Student	O +ve		Voluntary	Low HB		No	Yes	No	No	No	No	No	No	No	No	No	No	No	No	No
427	2021-01-20	Waa Girls	19	18-25	Female	Single	Secondary/Tertiary	Islamic	Student	B -ve	Repeat	Voluntary	Low HB		No	Yes	No	No	No	No	No	No	No	No	No	No	No	No	No
428	2021-01-20	Waa Girls			Female	Single	Secondary/Tertiary	Islamic	Student			Voluntary	High BP		No	No	No	No	No	No	Yes	No	No	No	No	No	No	No	No
429	2021-01-20	Waa Girls	19	18-25	Female	Single	Secondary/Tertiary	Islamic	Student			Voluntary	Under weight		Yes	No	No	No	No	No	No	No	No	No	No	No	No	No	No
430	2021-01-20	Waa Girls	21	18-25	Female	Single	Secondary/Tertiary	Christianity	Student	O +ve	First time	Voluntary	Low HB		No	Yes	No	No	No	No	No	No	No	No	No	No	No	No	No
431	2021-01-20	Waa Girls	20	18-25	Female	Single	Secondary/Tertiary	Islamic	Student	O +ve		Voluntary	Low HB		No	Yes	No	No	No	No	No	No	No	No	No	No	No	No	No
432	2021-01-20	Waa Girls	20	18-25	Female	Single	Secondary/Tertiary	Islamic	Student	B +ve	First time	Voluntary	Low HB		No	Yes	No	No	No	No	No	No	No	No	No	No	No	No	No
433	2021-01-20	Waa Girls	19	18-25	Female	Single	Secondary/Tertiary	Islamic	Student			Voluntary	Low HB		No	Yes	No	No	No	No	No	No	No	No	No	No	No	No	No
434	2021-01-20	Waa Girls	18	18-25	Female	Single	Secondary/Tertiary	Islamic	Student			Voluntary	Under weight		Yes	No	No	No	No	No	No	No	No	No	No	No	No	No	No
435	2021-01-20	Waa Girls	18	18-25	Female	Single	Secondary/Tertiary	Islamic	Student		First time	Voluntary			No	No	No	No	No	No	No	No	No	No	No	No	No	No	No
436	2021-01-20	Waa Girls	18	18-25	Female	Single	Secondary/Tertiary	Christianity	Student			Voluntary	Low HB		No	Yes	No	No	No	No	No	No	No	No	No	No	No	No	No
437	2021-01-20	Waa Girls	18	18-25	Female	Single	Secondary/Tertiary	Islamic	Student		First time	Voluntary	Low HB		No	Yes	No	No	No	No	No	No	No	No	No	No	No	No	No
438	2021-01-20	Waa Girls	18	18-25	Female	Single	Secondary/Tertiary	Christianity	Student		First time	Voluntary	Low HB		No	Yes	No	No	No	No	No	No	No	No	No	No	No	No	No
439	2021-01-20	Waa Girls			Female	Single	Secondary/Tertiary	Islamic	Student			Voluntary	Low HB		No	Yes	No	No	No	No	No	No	No	No	No	No	No	No	No
440	2021-01-20	Waa Girls	18	18-25	Female	Single	Secondary/Tertiary	Islamic	Student	A +ve		Voluntary	Low HB		No	Yes	No	No	No	No	No	No	No	No	No	No	No	No	No
441	2021-01-20	Waa Girls	16	16-17	Female	Single	Secondary/Tertiary	Islamic	Student		First time	Voluntary			No	No	No	No	No	No	No	No	No	No	No	No	No	No	No
442	2021-01-20	Waa Girls	18	18-25	Female	Single	Secondary/Tertiary	Islamic	Student	A +ve	First time	Voluntary	Low HB		No	Yes	No	No	No	No	No	No	No	No	No	No	No	No	No
443	2021-01-20	Waa Girls	18	18-25	Female	Single	Secondary/Tertiary	Islamic	Student			Voluntary	Low HB		No	Yes	No	No	No	No	No	No	No	No	No	No	No	No	No
444	2021-01-20	Waa Girls	18	18-25	Female	Single	Secondary/Tertiary	Islamic	Student	A +ve	First time	Voluntary	Low HB		No	Yes	No	No	No	No	No	No	No	No	No	No	No	No	No
445	2021-01-20	Waa Girls	16	16-17	Female	Single	Secondary/Tertiary	Islamic	Student		First time	Voluntary	Low HB	PHX	No	Yes	Yes	No	No	No	No	No	No	No	No	No	No	No	No
446	2021-01-20	Waa Girls	18	18-25	Female	Single	Secondary/Tertiary	Christianity	Student	O +ve		Voluntary	Low HB		No	Yes	No	No	No	No	No	No	No	No	No	No	No	No	No
447	2021-01-20	Waa Girls	18	18-25	Female	Single	Secondary/Tertiary	Islamic	Student		First time	Voluntary	Low BP		No	No	No	No	No	Yes	No	No	No	No	No	No	No	No	No
448	2021-01-20	Kaya Tiwi secondary	17	16-17	Female	Single	Secondary/Tertiary	Islamic	Student	O +ve	First time	Voluntary			No	No	No	No	No	No	No	No	No	No	No	No	No	No	No
449	2021-01-20	Kaya Tiwi secondary	19	18-25	Male	Single	Secondary/Tertiary	Islamic	Student	AB +ve	First time	Voluntary	Low HB		No	Yes	No	No	No	No	No	No	No	No	No	No	No	No	No
450	2021-01-20	Magaoni	27	26-30	Male	Single	Secondary/Tertiary	Islamic	Non-students	A +ve	Repeat	Voluntary	Declined		No	No	No	No	No	No	No	No	No	Yes	No	No	No	No	No
451	2021-01-20	Magaoni			Male	Single	Secondary/Tertiary	Islamic	Student	A +ve		Voluntary	Low HB		No	Yes	No	No	No	No	No	No	No	No	No	No	No	No	No
452	2021-01-20	Magaoni	22	18-25	Female	Single	Secondary/Tertiary	Christianity	Student			Voluntary			No	No	No	No	No	No	No	No	No	No	No	No	No	No	No
453	2021-01-20	Magaoni	18	18-25	Female	Single	Secondary/Tertiary	Christianity	Student	O +ve	First time	Voluntary	Low HB		No	Yes	No	No	No	No	No	No	No	No	No	No	No	No	No
454	2021-01-20	Magaoni			Female	Single	Secondary/Tertiary	Christianity	Student	O +ve		Voluntary	Low HB		No	Yes	No	No	No	No	No	No	No	No	No	No	No	No	No
455	2021-01-20	Magaoni	19	18-25	Female	Single	Secondary/Tertiary	Islamic	Student	O +ve	First time	Voluntary	Low HB		No	Yes	No	No	No	No	No	No	No	No	No	No	No	No	No
456	2021-01-20	Magaoni	19	18-25	Female	Single	Secondary/Tertiary	Christianity	Student	A +ve	First time	Voluntary	Low HB		No	Yes	No	No	No	No	No	No	No	No	No	No	No	No	No
457	2021-01-20	Magaoni	21	18-25	Female	Single	Secondary/Tertiary	Christianity	Student	O +ve		Voluntary	Low HB		No	Yes	No	No	No	No	No	No	No	No	No	No	No	No	No
458	2021-01-20	Magaoni	18	18-25	Female	Single	Secondary/Tertiary	Christianity	Student	B +ve	First time	Voluntary	Low HB		No	Yes	No	No	No	No	No	No	No	No	No	No	No	No	No
459	2021-01-20	Magaoni	23	18-25	Male	Married	Secondary/Tertiary	Islamic	Student	O +ve		Voluntary	PHX		No	No	Yes	No	No	No	No	No	No	No	No	No	No	No	No
460	2021-01-20	Magaoni	20	18-25	Male	Single	Secondary/Tertiary	Christianity	Student	A +ve		Voluntary	PHX		No	No	Yes	No	No	No	No	No	No	No	No	No	No	No	No
461	2021-01-20	Magaoni			Female			Christianity		O +ve		Voluntary	Low HB		No	Yes	No	No	No	No	No	No	No	No	No	No	No	No	No
462	2021-01-20	Magaoni	20	18-25	Male	Single	Secondary/Tertiary	Islamic	Student	A +ve		Voluntary	PHX		No	No	Yes	No	No	No	No	No	No	No	No	No	No	No	No
463	2021-01-20	Magaoni	28	26-30	Female			Islamic		O +ve	First time	Voluntary	Short inter-donation interval		No	No	No	No	No	No	No	No	No	No	No	No	Yes	No	No
464	2021-01-20	Magaoni			Male			Islamic		A +ve		Voluntary	Low HB		No	Yes	No	No	No	No	No	No	No	No	No	No	No	No	No
465	2021-01-20	Magaoni	20	18-25	Female	Single	Secondary/Tertiary	Islamic	Student	O +ve		Voluntary	Low HB		No	Yes	No	No	No	No	No	No	No	No	No	No	No	No	No
466	2021-01-20	Kaya Tiwi secondary	17	16-17	Female	Single	Secondary/Tertiary	Christianity	Student	O +ve	Repeat	Voluntary	Low HB		No	Yes	No	No	No	No	No	No	No	No	No	No	No	No	No
467	2021-01-20	Kaya Tiwi secondary	19	18-25	Female	Single	Secondary/Tertiary	Islamic	Student	B +ve	First time	Voluntary	Low HB		No	Yes	No	No	No	No	No	No	No	No	No	No	No	No	No
468	2021-01-20	Kaya Tiwi secondary	18	18-25	Female	Single	Secondary/Tertiary	Islamic	Student		First time	Voluntary	High PR		No	No	No	No	Yes	No	No	No	No	No	No	No	No	No	No
469	2021-01-20	Kaya Tiwi secondary	19	18-25	Male	Single	Secondary/Tertiary	Islamic	Student	O +ve	First time	Voluntary	Low HB		No	Yes	No	No	No	No	No	No	No	No	No	No	No	No	No
470	2021-01-20	Kaya Tiwi secondary	21	18-25	Female	Single	Secondary/Tertiary	Islamic	Student	O +ve	First time	Voluntary	Low HB		No	Yes	No	No	No	No	No	No	No	No	No	No	No	No	No
471	2021-01-20	Kaya Tiwi secondary	19	18-25	Female	Single	Secondary/Tertiary	Islamic	Student	O +ve	First time	Voluntary	Low HB		No	Yes	No	No	No	No	No	No	No	No	No	No	No	No	No
472	2021-01-20	Kaya Tiwi secondary	18	18-25	Female	Single	Secondary/Tertiary	Islamic	Student	A +ve	First time	Voluntary	Low HB		No	Yes	No	No	No	No	No	No	No	No	No	No	No	No	No
473	2021-01-20	Kaya Tiwi secondary	18	18-25	Female	Single	Secondary/Tertiary	Islamic	Student		First time	Voluntary			No	No	No	No	No	No	No	No	No	No	No	No	No	No	No
474	2021-01-20	Kaya Tiwi secondary	18	18-25	Male	Single	Secondary/Tertiary	Christianity	Student		First time	Voluntary			No	No	No	No	No	No	No	No	No	No	No	No	No	No	No
475	2021-01-20	Kaya Tiwi secondary	19	18-25	Male	Single	Secondary/Tertiary	Christianity	Student		First time	Voluntary	High PR		No	No	No	No	Yes	No	No	No	No	No	No	No	No	No	No
476	2021-01-20	Kaya Tiwi secondary	16	16-17	Female	Single	Secondary/Tertiary	Islamic	Student			Voluntary	High PR		No	No	No	No	Yes	No	No	No	No	No	No	No	No	No	No
477	2021-01-20	Kaya Tiwi secondary	19	18-25	Male	Single	Secondary/Tertiary	Islamic	Student	A +ve		Voluntary	Low HB		No	Yes	No	No	No	No	No	No	No	No	No	No	No	No	No
478	2021-01-20	Kaya Tiwi secondary	19	18-25	Female	Single	Secondary/Tertiary	Islamic	Student	O +ve	First time	Voluntary	Low HB		No	Yes	No	No	No	No	No	No	No	No	No	No	No	No	No
479	2021-01-20	Kaya Tiwi secondary			Female	Single	Secondary/Tertiary	Islamic	Student	O +ve		Voluntary	Low HB		No	Yes	No	No	No	No	No	No	No	No	No	No	No	No	No
480	2021-01-20	Kaya Tiwi secondary	18	18-25	Male	Single	Secondary/Tertiary	Islamic	Student	O +ve	Repeat	Voluntary	Low HB		No	Yes	No	No	No	No	No	No	No	No	No	No	No	No	No
481	2021-01-20	Kaya Tiwi secondary	17	16-17	Male	Single	Secondary/Tertiary	Islamic	Student	O +ve	First time	Voluntary			No	No	No	No	No	No	No	No	No	No	No	No	No	No	No
482	2021-01-20	Kaya Tiwi secondary	19	18-25	Male	Single	Secondary/Tertiary	Islamic	Student			Voluntary			No	No	No	No	No	No	No	No	No	No	No	No	No	No	No
483	2021-01-20	Kaya Tiwi secondary	16	16-17	Male	Single	Secondary/Tertiary	Christianity	Student	A +ve	First time	Voluntary	Under weight		Yes	No	No	No	No	No	No	No	No	No	No	No	No	No	No
484	2021-01-20	Kaya Tiwi secondary	17	16-17	Female	Single	Secondary/Tertiary	Islamic	Student			Voluntary			No	No	No	No	No	No	No	No	No	No	No	No	No	No	No
485	2021-01-20	Kaya Tiwi secondary	20	18-25	Male	Single	Secondary/Tertiary	Christianity	Student			Voluntary			No	No	No	No	No	No	No	No	No	No	No	No	No	No	No
486	2021-01-20	Kaya Tiwi secondary	16	16-17	Male	Single	Secondary/Tertiary	Islamic	Student	O +ve	First time	Voluntary	Low HB		No	Yes	No	No	No	No	No	No	No	No	No	No	No	No	No
487	2021-01-20	Kaya Tiwi secondary	18	18-25	Male	Single	Secondary/Tertiary	Christianity	Student	O +ve	First time	Voluntary			No	No	No	No	No	No	No	No	No	No	No	No	No	No	No
488	2021-01-20	Kaya Tiwi secondary	18	18-25	Female	Single	Secondary/Tertiary	Islamic	Student	B +ve	First time	Voluntary	Low HB		No	Yes	No	No	No	No	No	No	No	No	No	No	No	No	No
489	2021-01-20	Kaya Tiwi secondary	19	18-25	Male	Single	Secondary/Tertiary	Islamic	Student	B +ve	First time	Voluntary	Low HB		No	Yes	No	No	No	No	No	No	No	No	No	No	No	No	No
490	2021-01-20	Kaya Tiwi secondary	19	18-25	Female	Single	Secondary/Tertiary	Islamic	Student	A +ve	First time	Voluntary	Low HB		No	Yes	No	No	No	No	No	No	No	No	No	No	No	No	No
491	2021-01-20	Kaya Tiwi secondary	45	41-50	Male	Married	None/Primary	Christianity	Student			FRD	High PR		No	No	No	No	Yes	No	No	No	No	No	No	No	No	No	No
492	2021-01-20	Kaya Tiwi secondary	16	16-17	Female	Single	Secondary/Tertiary	Islamic	Student	O +ve		Voluntary	Low HB		No	Yes	No	No	No	No	No	No	No	No	No	No	No	No	No
493	2021-03-20	Kaya Tiwi secondary	16	16-17	Female	Single	Secondary/Tertiary	Islamic	Student		First time	Voluntary	Age related reasons		No	No	No	No	No	No	No	No	No	No	No	Yes	No	No	No
494	2021-01-20	Kaya Tiwi secondary	18	18-25	Male	Single	Secondary/Tertiary	Islamic	Student	A +ve	First time	Voluntary	Low HB		No	Yes	No	No	No	No	No	No	No	No	No	No	No	No	No
495	2021-01-20	Kaya Tiwi secondary	18	18-25	Female	Single	Secondary/Tertiary	Islamic	Student	A +ve	First time	Voluntary	Low HB		No	Yes	No	No	No	No	No	No	No	No	No	No	No	No	No
496	2021-01-20	Kaya Tiwi secondary	19	18-25	Female	Single	Secondary/Tertiary	Christianity	Student	O +ve	First time	Voluntary	Low HB		No	Yes	No	No	No	No	No	No	No	No	No	No	No	No	No
497	2021-01-20	Kaya Tiwi secondary	19	18-25	Female	Single	Secondary/Tertiary	Islamic	Student			Voluntary	Under weight		Yes	No	No	No	No	No	No	No	No	No	No	No	No	No	No
498	2021-01-20	Kaya Tiwi secondary	20	18-25	Male	Single	Secondary/Tertiary	Islamic	Student	O +ve	Repeat	Voluntary	PHX		No	No	Yes	No	No	No	No	No	No	No	No	No	No	No	No
499	2021-01-20	Kaya Tiwi secondary	21	18-25	Male	Single	Secondary/Tertiary	Islamic	Student		First time	Voluntary			No	No	No	No	No	No	No	No	No	No	No	No	No	No	No
500	2021-01-20	Kaya Tiwi secondary	16	16-17	Male	Single	Secondary/Tertiary	Christianity	Student	O -ve	First time	Voluntary	Low HB		No	Yes	No	No	No	No	No	No	No	No	No	No	No	No	No
501	2021-01-20	Kaya Tiwi secondary	18	18-25	Female	Single	Secondary/Tertiary	Islamic	Student	A +ve	First time	Voluntary	Low HB		No	Yes	No	No	No	No	No	No	No	No	No	No	No	No	No
502	2021-01-20	Kaya Tiwi secondary	19	18-25	Female	Single	Secondary/Tertiary	Islamic	Student	O +ve	First time	Voluntary	Low HB		No	Yes	No	No	No	No	No	No	No	No	No	No	No	No	No
503	2021-01-20	Kaya Tiwi secondary	18	18-25	Female	Single	Secondary/Tertiary	Islamic	Student	O +ve	First time	Voluntary	Low HB		No	Yes	No	No	No	No	No	No	No	No	No	No	No	No	No
504	2021-01-20	Kaya Tiwi secondary	19	18-25	Female	Single	Secondary/Tertiary	Islamic	Student	O +ve		Voluntary	Low HB		No	Yes	No	No	No	No	No	No	No	No	No	No	No	No	No
505	2021-01-20	Kaya Tiwi secondary	18	18-25	Male	Single	Secondary/Tertiary	Christianity	Student	A +ve	First time	Voluntary	Low HB		No	Yes	No	No	No	No	No	No	No	No	No	No	No	No	No
506	2021-01-20	Kaya Tiwi secondary	18	18-25	Male	Single	Secondary/Tertiary	Christianity	Student	B +ve	First time	Voluntary	Low HB		No	Yes	No	No	No	No	No	No	No	No	No	No	No	No	No
507	2021-01-20	Ibiza	41	41-50	Male	Married	Secondary/Tertiary	Christianity	Non-students	O +ve	Repeat	Voluntary	High BP		No	No	No	No	No	No	Yes	No	No	No	No	No	No	No	No
508	2021-01-20	Ibiza	38	31-40	Female	Married	Secondary/Tertiary	Islamic		B +ve		Voluntary	Declined		No	No	No	No	No	No	No	No	No	Yes	No	No	No	No	No
509	2021-01-20	Ibiza	20	18-25	Female	Single		Christianity	Non-students	A +ve	Repeat	Voluntary	Low HB		No	Yes	No	No	No	No	No	No	No	No	No	No	No	No	No
510	2021-01-20	Ibiza	46	41-50	Male	Married	None/Primary	Islamic				Voluntary	PHX		No	No	Yes	No	No	No	No	No	No	No	No	No	No	No	No
511	2021-01-20	Ibiza			Female	Single		Christianity				Voluntary	High BP		No	No	No	No	No	No	Yes	No	No	No	No	No	No	No	No
512	2021-01-20	Ibiza	42	41-50	Male	Married		Christianity	Non-students			Voluntary	High BP		No	No	No	No	No	No	Yes	No	No	No	No	No	No	No	No
513	2021-01-20	Ibiza	46	41-50	Male	Single	None/Primary	Islamic	Non-students	A +ve		Voluntary	Low HB		No	Yes	No	No	No	No	No	No	No	No	No	No	No	No	No
514	2021-01-20	Ibiza			Female			Christianity		A +ve		Voluntary	Low BP		No	No	No	No	No	Yes	No	No	No	No	No	No	No	No	No
515	2021-01-20	Ibiza	43	41-50	Female	Married	Secondary/Tertiary	Christianity	Non-students	O +ve		Voluntary	Invisible veins		No	No	No	No	No	No	No	Yes	No	No	No	No	No	No	No
516	2021-01-20	Ibiza	31	31-40	Female	Single		Christianity	Non-students	A +ve		Voluntary	Low HB		No	Yes	No	No	No	No	No	No	No	No	No	No	No	No	No
517	2021-01-20	Ibiza	28	26-30	Male	Single	None/Primary	Islamic		O +ve	First time	Voluntary	PHX		No	No	Yes	No	No	No	No	No	No	No	No	No	No	No	No
518	2021-01-20	Ibiza	50	41-50	Male	Single	Secondary/Tertiary	Christianity				Voluntary			No	No	No	No	No	No	No	No	No	No	No	No	No	No	No
519	2021-01-20	KSBTC	49	41-50	Male	Married	None/Primary	Islamic	Non-students			FRD	High BP		No	No	No	No	No	No	Yes	No	No	No	No	No	No	No	No
520	2021-01-20	Ibiza	37	31-40	Male	Married	Secondary/Tertiary	Christianity	Non-students	B +ve	Repeat	Voluntary	Declined		No	No	No	No	No	No	No	No	No	Yes	No	No	No	No	No
521	2021-01-20	Ibiza	29	26-30	Female	Married	Secondary/Tertiary	Christianity	Non-students	O +ve		Voluntary	Low HB		No	Yes	No	No	No	No	No	No	No	No	No	No	No	No	No
522	2021-01-20	Ibiza	29	26-30	Male	Married	Secondary/Tertiary	Christianity	Non-students	O +ve	Repeat	Voluntary	High BP		No	No	No	No	No	No	Yes	No	No	No	No	No	No	No	No
523	2021-01-20	Ibiza	46	41-50	Female	Single	None/Primary	Christianity		O +ve		Voluntary	Low HB		No	Yes	No	No	No	No	No	No	No	No	No	No	No	No	No
524	2021-01-20	Ibiza	29	26-30	Male	Single	None/Primary	Islamic		O +ve		Voluntary	High BP	High PR	No	No	No	No	Yes	No	Yes	No	No	No	No	No	No	No	No
525	2021-01-20	Ibiza	32	31-40	Male	Married		Islamic	Non-students			Voluntary	PHX		No	No	Yes	No	No	No	No	No	No	No	No	No	No	No	No
526	2021-01-20	Ibiza	41	41-50	Male	Married	None/Primary	Christianity	Non-students	O +ve		Voluntary	PHX		No	No	Yes	No	No	No	No	No	No	No	No	No	No	No	No
527	2021-01-20	Ibiza	37	31-40	Female	Married	Secondary/Tertiary	Christianity	Non-students	O +ve		Voluntary	Low HB		No	Yes	No	No	No	No	No	No	No	No	No	No	No	No	No
528	2021-01-20	Ibiza	65	>50	Male	Married	Secondary/Tertiary	Islamic	Non-students	B +ve		Voluntary	Low PR		No	No	No	Yes	No	No	No	No	No	No	No	No	No	No	No
529	2021-01-20	Ibiza	39	31-40	Male	Single	Secondary/Tertiary	Islamic	Non-students	B +ve		Voluntary	Low HB		No	Yes	No	No	No	No	No	No	No	No	No	No	No	No	No
530	2021-01-20	KSBTC	42	41-50	Female	Married	Secondary/Tertiary	Christianity	Non-students	O +ve		FRD	Low HB		No	Yes	No	No	No	No	No	No	No	No	No	No	No	No	No
531	2021-01-20	KSBTC	27	26-30	Male	Married	None/Primary	Islamic	Non-students	B +ve		FRD	Low HB		No	Yes	No	No	No	No	No	No	No	No	No	No	No	No	No
532	2021-01-20	KSBTC	18	18-25	Female	Married	None/Primary	Islamic	Non-students			FRD	Under weight		Yes	No	No	No	No	No	No	No	No	No	No	No	No	No	No
533	2021-01-20	KSBTC	28	26-30	Male	Married		Islamic		A +ve		FRD	Declined		No	No	No	No	No	No	No	No	No	Yes	No	No	No	No	No
534	2021-01-20	KSBTC	29	26-30	Male	Married		Islamic				FRD	High BP		No	No	No	No	No	No	Yes	No	No	No	No	No	No	No	No
535	2021-01-20	KSBTC	40	31-40	Female	Married	None/Primary	Islamic				FRD	Low HB		No	Yes	No	No	No	No	No	No	No	No	No	No	No	No	No
536	2021-01-20	KSBTC			Male	Married	Secondary/Tertiary	Christianity	Non-students	A -ve	Repeat	FRD			No	No	No	No	No	No	No	No	No	No	No	No	No	No	No
537	2021-01-20	KSBTC	23	18-25	Male	Married	None/Primary	Islamic	Non-students	O +ve	First time	FRD	Low HB		No	Yes	No	No	No	No	No	No	No	No	No	No	No	No	No
538	2021-01-20	KSBTC	34	31-40	Male	Single	Secondary/Tertiary	Christianity	Non-students	B +ve		FRD	PHX		No	No	Yes	No	No	No	No	No	No	No	No	No	No	No	No
539	2021-01-20	KSBTC	45	41-50	Female	Married	Secondary/Tertiary	Christianity	Non-students	O +ve	Repeat	FRD	Low HB		No	Yes	No	No	No	No	No	No	No	No	No	No	No	No	No
540	2021-01-20	KSBTC	53	>50	Female	Married	Secondary/Tertiary	Christianity	Non-students	O +ve		FRD	Low HB		No	Yes	No	No	No	No	No	No	No	No	No	No	No	No	No
541	2021-01-20	KSBTC	38	31-40	Male	Single	Secondary/Tertiary	Islamic	Non-students			FRD	PHX		No	No	Yes	No	No	No	No	No	No	No	No	No	No	No	No
542	2021-01-20	KSBTC	21	18-25	Male	Single	Secondary/Tertiary	Islamic	Student	A +ve	First time	FRD	Declined		No	No	No	No	No	No	No	No	No	Yes	No	No	No	No	No
543	2021-01-20	KSBTC			Male	Married	None/Primary	Islamic		O +ve		FRD	Low HB		No	Yes	No	No	No	No	No	No	No	No	No	No	No	No	No
544	2021-02-01	KMTC portreitz	56	>50	Male	Married	Secondary/Tertiary	Christianity	Non-students	A +ve	Repeat	Voluntary	Low HB		No	Yes	No	No	No	No	No	No	No	No	No	No	No	No	No
545	2021-02-01	KMTC portreitz	23	18-25	Female	Single	Secondary/Tertiary	Christianity	Student	O +ve	First time	Voluntary	Low HB		No	Yes	No	No	No	No	No	No	No	No	No	No	No	No	No
546	2021-02-01	KMTC portreitz	20	18-25	Male	Single	Secondary/Tertiary	Islamic	Student	A +ve	First time	Voluntary	Low HB		No	Yes	No	No	No	No	No	No	No	No	No	No	No	No	No
547	2021-02-01	KMTC portreitz	20	18-25	Female	Single	Secondary/Tertiary	Christianity	Student	O +ve	First time	Voluntary	Low HB		No	Yes	No	No	No	No	No	No	No	No	No	No	No	No	No
548	2021-02-01	KMTC portreitz	20	18-25	Female	Single	Secondary/Tertiary	Christianity	Student	AB +ve	First time	Voluntary	Low HB	PHX	No	Yes	Yes	No	No	No	No	No	No	No	No	No	No	No	No
549	2021-02-01	KMTC portreitz	20	18-25	Female	Single	Secondary/Tertiary	Christianity	Student	B +ve	Repeat	Voluntary	Low HB		No	Yes	No	No	No	No	No	No	No	No	No	No	No	No	No
550	2021-02-01	KMTC portreitz	21	18-25	Female	Single	Secondary/Tertiary	Christianity	Student	A +ve	First time	Voluntary	Low HB	PHX	No	Yes	Yes	No	No	No	No	No	No	No	No	No	No	No	No
551	2021-02-01	KMTC portreitz	20	18-25	Male	Single	Secondary/Tertiary	Christianity	Student	O +ve	First time	Voluntary	Declined		No	No	No	No	No	No	No	No	No	Yes	No	No	No	No	No
552	2021-02-01	KMTC portreitz	23	18-25	Female	Single	Secondary/Tertiary	Christianity	Student	A +ve	First time	Voluntary	Low HB		No	Yes	No	No	No	No	No	No	No	No	No	No	No	No	No
553	2021-02-01	KMTC portreitz	20	18-25	Female	Single	Secondary/Tertiary	Christianity	Student	O +ve	First time	Voluntary	PHX		No	No	Yes	No	No	No	No	No	No	No	No	No	No	No	No
554	2021-02-01	KMTC portreitz	22	18-25	Female	Single	Secondary/Tertiary	Christianity	Student	O +ve	Repeat	Voluntary	Low HB		No	Yes	No	No	No	No	No	No	No	No	No	No	No	No	No
555	2021-02-01	KMTC portreitz	26	26-30	Female	Single	Secondary/Tertiary	Christianity	Student	A +ve		Voluntary	Low HB		No	Yes	No	No	No	No	No	No	No	No	No	No	No	No	No
556	2021-02-01	KMTC portreitz	20	18-25	Female	Single	Secondary/Tertiary	Christianity	Student		First time	Voluntary			No	No	No	No	No	No	No	No	No	No	No	No	No	No	No
557	2021-02-01	KMTC portreitz	20	18-25	Female	Single	Secondary/Tertiary	Christianity	Student		First time	Voluntary	High PR		No	No	No	No	Yes	No	No	No	No	No	No	No	No	No	No
558	2021-02-01	KMTC portreitz	23	18-25	Female	Single	Secondary/Tertiary	Christianity	Student	O +ve	First time	Voluntary	Low HB		No	Yes	No	No	No	No	No	No	No	No	No	No	No	No	No
559	2021-02-01	KMTC portreitz	49	41-50	Male	Married	Secondary/Tertiary	Christianity	Non-students	A +ve		Voluntary	Declined		No	No	No	No	No	No	No	No	No	Yes	No	No	No	No	No
560	2021-02-01	KMTC portreitz	44	41-50	Male	Married	Secondary/Tertiary	Christianity	Non-students	O +ve	Repeat	Voluntary	Declined		No	No	No	No	No	No	No	No	No	Yes	No	No	No	No	No
561	2021-02-01	KMTC portreitz	20	18-25	Female	Single	Secondary/Tertiary	Christianity	Student	O +ve	Repeat	Voluntary	Low HB		No	Yes	No	No	No	No	No	No	No	No	No	No	No	No	No
562	2021-02-01	KMTC portreitz	31	31-40	Female	Married	Secondary/Tertiary	Christianity	Student	O +ve		Voluntary	Low BP		No	No	No	No	No	Yes	No	No	No	No	No	No	No	No	No
563	2021-02-01	KMTC portreitz	21	18-25	Female	Married	Secondary/Tertiary	Islamic	Student	O +ve	Repeat	Voluntary	Low HB		No	Yes	No	No	No	No	No	No	No	No	No	No	No	No	No
564	2021-02-01	KMTC portreitz	20	18-25	Male	Single	Secondary/Tertiary	Christianity	Student	B +ve	First time	Voluntary	History of Vaccination		No	No	No	No	No	No	No	No	No	No	No	No	No	Yes	No
565	2021-02-01	KMTC portreitz	19	18-25	Male	Single	Secondary/Tertiary	Christianity	Student		First time	Voluntary			No	No	No	No	No	No	No	No	No	No	No	No	No	No	No
566	2021-02-01	KMTC portreitz	23	18-25	Female	Single	Secondary/Tertiary	Christianity	Student	O +ve	First time	Voluntary	Low HB		No	Yes	No	No	No	No	No	No	No	No	No	No	No	No	No
567	2021-02-01	KMTC portreitz	29	26-30	Female	Single	Secondary/Tertiary	Christianity	Student	B +ve	Repeat	Voluntary	Low HB		No	Yes	No	No	No	No	No	No	No	No	No	No	No	No	No
568	2021-02-01	KMTC portreitz	22	18-25	Female	Single	Secondary/Tertiary	Christianity	Student	B +ve	First time	Voluntary	Low HB		No	Yes	No	No	No	No	No	No	No	No	No	No	No	No	No
569	2021-02-01	KMTC portreitz	19	18-25	Female	Single	Secondary/Tertiary	Christianity	Student	A +ve	Repeat	Voluntary	PHX		No	No	Yes	No	No	No	No	No	No	No	No	No	No	No	No
570	2021-02-01	KMTC portreitz	23	18-25	Female	Single	Secondary/Tertiary	Christianity	Student	A +ve	First time	Voluntary	Low HB		No	Yes	No	No	No	No	No	No	No	No	No	No	No	No	No
571	2021-02-01	KMTC portreitz	21	18-25	Female	Single	Secondary/Tertiary	Christianity	Student		First time	Voluntary			No	No	No	No	No	No	No	No	No	No	No	No	No	No	No
572	2021-02-01	KMTC portreitz	20	18-25	Female	Single	Secondary/Tertiary	Christianity	Student		First time	Voluntary	History of Vaccination		No	No	No	No	No	No	No	No	No	No	No	No	No	Yes	No
573	2021-02-01	KMTC portreitz	27	26-30	Male	Single	Secondary/Tertiary	Christianity	Student	O +ve	Repeat	Voluntary	Declined		No	No	No	No	No	No	No	No	No	Yes	No	No	No	No	No
574	2021-02-01	KMTC portreitz	21	18-25	Female	Single	Secondary/Tertiary	Islamic	Student	O +ve	First time	Voluntary	Declined		No	No	No	No	No	No	No	No	No	Yes	No	No	No	No	No
575	2021-02-01	KMTC portreitz	26	26-30	Male	Single	Secondary/Tertiary	Christianity	Student	O +ve	Repeat	Voluntary	Low BP		No	No	No	No	No	Yes	No	No	No	No	No	No	No	No	No
576	2021-02-01	KMTC portreitz	26	26-30	Female	Single	Secondary/Tertiary	Islamic	Student	O +ve	First time	Voluntary	Declined		No	No	No	No	No	No	No	No	No	Yes	No	No	No	No	No
577	2021-02-01	KMTC portreitz	20	18-25	Female	Single	Secondary/Tertiary	Islamic	Student	O +ve	First time	Voluntary			No	No	No	No	No	No	No	No	No	No	No	No	No	No	No
578	2021-02-01	KMTC portreitz	29	26-30	Female	Single	Secondary/Tertiary	Christianity	Student	O +ve	First time	Voluntary	Low HB		No	Yes	No	No	No	No	No	No	No	No	No	No	No	No	No
579	2021-02-01	KMTC portreitz	29	18-25	Male	Single	Secondary/Tertiary	Christianity	Student	O +ve	Repeat	Voluntary	Low BP	Low PR	No	No	No	Yes	No	Yes	No	No	No	No	No	No	No	No	No
580	2021-02-01	KMTC portreitz	31	31-40	Female	Single	Secondary/Tertiary	Christianity	Student	O +ve	Repeat	Voluntary	Low HB		No	Yes	No	No	No	No	No	No	No	No	No	No	No	No	No
581	2021-02-01	KMTC portreitz	26	26-30	Male	Single	Secondary/Tertiary	Christianity	Student		Repeat	Voluntary	Declined		No	No	No	No	No	No	No	No	No	Yes	No	No	No	No	No
582	2021-02-01	KSBTC	26	26-30	Male	Married	Secondary/Tertiary	Christianity		O +ve	First time	FRD	High BP		No	No	No	No	No	No	Yes	No	No	No	No	No	No	No	No
583	2021-02-01	KSBTC	51	>50	Male	Married		Islamic	Non-students	O +ve	Repeat	FRD	High BP		No	No	No	No	No	No	Yes	No	No	No	No	No	No	No	No
584	2021-02-01	KSBTC	37	31-40	Male	Married	None/Primary	Islamic	Non-students	O +ve	First time	FRD	High BP		No	No	No	No	No	No	Yes	No	No	No	No	No	No	No	No
585	2021-02-01	KSBTC	52	>50	Male		None/Primary	Islamic		O +ve		FRD	High BP		No	No	No	No	No	No	Yes	No	No	No	No	No	No	No	No
586	2021-02-01	KSBTC	43	41-50	Male			Islamic		O +ve		FRD	Uses hard drugs		No	No	No	No	No	No	No	No	No	No	No	No	No	No	Yes
587	2021-02-01	KSBTC	48	41-50	Male	Married	None/Primary	Islamic	Non-students			FRD	High BP		No	No	No	No	No	No	Yes	No	No	No	No	No	No	No	No
588	2021-02-01	KSBTC	26	26-30	Male	Married	None/Primary	Islamic	Non-students	A +ve	First time	FRD			No	No	No	No	No	No	No	No	No	No	No	No	No	No	No
589	2021-02-01	KSBTC			Male	Married	Secondary/Tertiary	Christianity				FRD	High BP		No	No	No	No	No	No	Yes	No	No	No	No	No	No	No	No
590	2021-02-01	KSBTC	69	>50	Male	Married	Secondary/Tertiary	Islamic	Non-students	O +ve	First time	FRD	Age related reasons		No	No	No	No	No	No	No	No	No	No	No	Yes	No	No	No
591	2021-02-01	KSBTC	18	18-25	Male	Married	None/Primary	Islamic	Student	O +ve	First time	FRD	Low HB		No	Yes	No	No	No	No	No	No	No	No	No	No	No	No	No
592	2021-02-01	KSBTC	50	41-50	Female	Single	Secondary/Tertiary	Christianity				FRD	High BP		No	No	No	No	No	No	Yes	No	No	No	No	No	No	No	No
593	2021-02-01	KSBTC	40	31-40	Female	Single	Secondary/Tertiary	Christianity	Non-students	O -ve	First time	FRD	Low HB		No	Yes	No	No	No	No	No	No	No	No	No	No	No	No	No
594	2021-02-01	KSBTC	28	26-30	Male	Single	Secondary/Tertiary	Islamic	Non-students	O +ve	Repeat	FRD	Low HB		No	Yes	No	No	No	No	No	No	No	No	No	No	No	No	No
595	2021-02-01	KSBTC	28	26-30	Male	Single	None/Primary	Islamic			Repeat	FRD	Short inter-donation interval		No	No	No	No	No	No	No	No	No	No	No	No	Yes	No	No
596	2021-02-01	KSBTC	23	18-25	Male	Married	None/Primary	Islamic	Non-students		Repeat	FRD	Short inter-donation interval		No	No	No	No	No	No	No	No	No	No	No	No	Yes	No	No
597	2021-02-01	KSBTC	17	16-17	Female	Single	None/Primary	Islamic		B +ve	First time	FRD	Low HB		No	Yes	No	No	No	No	No	No	No	No	No	No	No	No	No
598	2021-02-01	KSBTC	51	>50	Male	Married	None/Primary	Islamic		A +ve	Repeat	FRD	Low HB		No	Yes	No	No	No	No	No	No	No	No	No	No	No	No	No
599	2021-02-01	KSBTC	27	26-30	Female	Married	None/Primary	Christianity		A +ve		FRD	Low HB		No	Yes	No	No	No	No	No	No	No	No	No	No	No	No	No
600	2021-02-01	Naivas	28	26-30	Female	Single	Secondary/Tertiary	Christianity	Non-students	O +ve	First time	Voluntary	Low HB		No	Yes	No	No	No	No	No	No	No	No	No	No	No	No	No
601	2021-02-01	Naivas	48	41-50	Female	Married	Secondary/Tertiary	Christianity	Non-students	B +ve	First time	Voluntary	Low HB		No	Yes	No	No	No	No	No	No	No	No	No	No	No	No	No
602	2021-02-01	Naivas	20	18-25	Male	Single	Secondary/Tertiary	Islamic		A +ve	First time	Voluntary	Declined		No	No	No	No	No	No	No	No	No	Yes	No	No	No	No	No
603	2021-02-01	Naivas	24	18-25	Female	Married	Secondary/Tertiary	Christianity	Non-students	B +ve	Repeat	Voluntary	Low HB		No	Yes	No	No	No	No	No	No	No	No	No	No	No	No	No
604	2021-02-01	Naivas	28	26-30	Male	Single	Secondary/Tertiary	Christianity	Non-students	O +ve	Repeat	Voluntary	Low HB		No	Yes	No	No	No	No	No	No	No	No	No	No	No	No	No
605	2021-02-01	Naivas	51	>50	Female	Single	Secondary/Tertiary	Christianity	Non-students	O +ve	Repeat	Voluntary	Low HB		No	Yes	No	No	No	No	No	No	No	No	No	No	No	No	No
606	2021-02-01	Naivas	51	>50	Male	Married	None/Primary	Christianity		A +ve		Voluntary	Low HB		No	Yes	No	No	No	No	No	No	No	No	No	No	No	No	No
607	2021-02-01	Naivas	34	31-40	Male	Single		Islamic		A +ve		Voluntary	Declined		No	No	No	No	No	No	No	No	No	Yes	No	No	No	No	No
608	2021-02-01	Naivas	33	31-40	Female	Single	Secondary/Tertiary	Christianity	Non-students	A +ve	Repeat	Voluntary	Low HB		No	Yes	No	No	No	No	No	No	No	No	No	No	No	No	No
609	2021-02-01	Naivas	43	41-50	Female	Married	Secondary/Tertiary	Islamic	Non-students	O +ve	First time	Voluntary	Low HB		No	Yes	No	No	No	No	No	No	No	No	No	No	No	No	No
610	2021-02-01	Naivas			Female	Single	Secondary/Tertiary	Christianity	Student	B +ve	Repeat	Voluntary	Low HB		No	Yes	No	No	No	No	No	No	No	No	No	No	No	No	No
611	2021-02-01	Naivas	23	18-25	Female	Single	Secondary/Tertiary	Christianity		A +ve	First time	Voluntary	Low HB	PHX	No	Yes	Yes	No	No	No	No	No	No	No	No	No	No	No	No
612	2021-02-01	Naivas	24	18-25	Female	Single	Secondary/Tertiary	Christianity		B +ve	Repeat	Voluntary	Low HB		No	Yes	No	No	No	No	No	No	No	No	No	No	No	No	No
613	2021-02-01	Naivas	26	26-30	Female	Single	Secondary/Tertiary	Christianity	Student	O +ve		Voluntary	Low HB		No	Yes	No	No	No	No	No	No	No	No	No	No	No	No	No
614	2021-02-01	Chandarana	49	41-50	Female	Married		Christianity	Non-students	A +ve	Repeat	Voluntary	Low HB		No	Yes	No	No	No	No	No	No	No	No	No	No	No	No	No
615	2021-02-01	Chandarana	39	31-40	Female	Married		Christianity	Non-students	O +ve	Repeat	Voluntary			No	No	No	No	No	No	No	No	No	No	No	No	No	No	No
616	2021-02-01	KSBTC	24	18-25	Male	Married		Islamic	Non-students	O +ve		FRD	High BP		No	No	No	No	No	No	Yes	No	No	No	No	No	No	No	No
617	2021-02-01	KSBTC	49	41-50	Male	Married	None/Primary	Islamic	Non-students	B +ve	First time	FRD			No	No	No	No	No	No	No	No	No	No	No	No	No	No	No
618	2021-02-01	KSBTC	52	>50	Male	Married	None/Primary	Islamic		B +ve		FRD	Blood group mismatch		No	No	No	No	No	No	No	No	No	No	Yes	No	No	No	No
619	2021-02-01	KSBTC	27	26-30	Male	Married	None/Primary	Islamic		O +ve		FRD	Low HB		No	Yes	No	No	No	No	No	No	No	No	No	No	No	No	No
620	2021-02-01	KSBTC	27	26-30	Male	Married	Secondary/Tertiary	Christianity		A +ve		FRD	Low BP	Low PR	No	No	No	Yes	No	Yes	No	No	No	No	No	No	No	No	No
621	2021-02-01	KSBTC	26	26-30	Male	Single	Secondary/Tertiary	Christianity	Student	O +ve		FRD	Low PR		No	No	No	Yes	No	No	No	No	No	No	No	No	No	No	No
622	2021-02-01	KSBTC	24	18-25	Male	Single	None/Primary	Islamic		O +ve	First time	FRD	Low HB		No	Yes	No	No	No	No	No	No	No	No	No	No	No	No	No
623	2021-02-01	KSBTC	57	>50	Male	Married	None/Primary	Islamic	Non-students	O +ve		FRD	Low HB		No	Yes	No	No	No	No	No	No	No	No	No	No	No	No	No
624	2021-02-01	KSBTC	51	>50	Male		Secondary/Tertiary	Christianity	Non-students	B +ve	Repeat	FRD	Invisible veins		No	No	No	No	No	No	No	Yes	No	No	No	No	No	No	No
625	2021-02-01	KSBTC	19	18-25	Male	Single	None/Primary	Christianity	Non-students			FRD	Under weight		Yes	No	No	No	No	No	No	No	No	No	No	No	No	No	No
626	2021-02-01	KSBTC	37	18-25	Female	Married	None/Primary	Christianity	Non-students	O +ve		FRD	Low HB		No	Yes	No	No	No	No	No	No	No	No	No	No	No	No	No
627	2021-02-01	KSBTC	29	26-30	Female	Married	Secondary/Tertiary	Islamic	Non-students	O +ve		FRD	Low HB		No	Yes	No	No	No	No	No	No	No	No	No	No	No	No	No
628	2021-02-01	KSBTC	23	18-25	Male	Single	None/Primary	Islamic	Non-students	B +ve	First time	FRD	High BP		No	No	No	No	No	No	Yes	No	No	No	No	No	No	No	No
629	2021-02-01	KSBTC	48	41-50	Male	Married	None/Primary	Islamic	Non-students	B +ve	Repeat	FRD	Low HB	High BP	No	Yes	No	No	No	No	Yes	No	No	No	No	No	No	No	No
630	2021-02-01	KMTC msambweni	24	18-25	Female	Single	Secondary/Tertiary	Christianity	Student	O +ve	Repeat	Voluntary	Low HB	Low BP	No	Yes	No	No	No	Yes	No	No	No	No	No	No	No	No	No
631	2021-02-01	KMTC msambweni	25	18-25	Female	Single	Secondary/Tertiary	Islamic	Student	O +ve		Voluntary	Low HB		No	Yes	No	No	No	No	No	No	No	No	No	No	No	No	No
632	2021-02-01	KMTC msambweni	22	18-25	Female	Single	Secondary/Tertiary	Christianity	Student	A +ve	Repeat	Voluntary	Low HB		No	Yes	No	No	No	No	No	No	No	No	No	No	No	No	No
633	2021-02-01	KMTC msambweni	20	18-25	Female	Single	Secondary/Tertiary	Christianity	Student	O +ve		Voluntary	Low HB		No	Yes	No	No	No	No	No	No	No	No	No	No	No	No	No
634	2021-02-01	KMTC msambweni	34	31-40	Female	Single	Secondary/Tertiary	Christianity	Student	A +ve	First time	Voluntary	Low HB		No	Yes	No	No	No	No	No	No	No	No	No	No	No	No	No
635	2021-02-01	KMTC msambweni	22	18-25	Female	Single	Secondary/Tertiary	Christianity	Student	AB +ve		Voluntary	Low HB		No	Yes	No	No	No	No	No	No	No	No	No	No	No	No	No
636	2021-02-01	KMTC msambweni	25	18-25	Female	Single	Secondary/Tertiary	Christianity	Student	O +ve		Voluntary	Low HB		No	Yes	No	No	No	No	No	No	No	No	No	No	No	No	No
637	2021-02-01	KMTC msambweni			Female	Married	Secondary/Tertiary	Islamic	Student	B +ve		Voluntary	Low HB		No	Yes	No	No	No	No	No	No	No	No	No	No	No	No	No
638	2021-02-01	KMTC msambweni	21	18-25	Female	Single	Secondary/Tertiary	Islamic	Student	O +ve		Voluntary	Low HB		No	Yes	No	No	No	No	No	No	No	No	No	No	No	No	No
639	2021-02-01	KMTC msambweni	26	26-30	Female	Single	Secondary/Tertiary	Christianity	Student	O +ve	Repeat	Voluntary	Low HB		No	Yes	No	No	No	No	No	No	No	No	No	No	No	No	No
640	2021-02-01	KMTC msambweni	24	18-25	Female	Single	Secondary/Tertiary	Christianity	Student	A +ve	Repeat	Voluntary	Low HB		No	Yes	No	No	No	No	No	No	No	No	No	No	No	No	No
641	2021-02-01	KMTC msambweni	21	18-25	Female	Single	Secondary/Tertiary	Christianity	Student	O +ve	Repeat	Voluntary	Low HB		No	Yes	No	No	No	No	No	No	No	No	No	No	No	No	No
642	2021-02-01	KMTC msambweni	21	18-25	Female	Single	Secondary/Tertiary	Christianity	Student	A +ve	Repeat	Voluntary	PHX		No	No	Yes	No	No	No	No	No	No	No	No	No	No	No	No
643	2021-02-01	KMTC msambweni	26	26-30	Female	Single	Secondary/Tertiary	Christianity	Student	A +ve	Repeat	Voluntary			No	No	No	No	No	No	No	No	No	No	No	No	No	No	No
644	2021-02-01	KMTC msambweni	26	26-30	Female	Single	Secondary/Tertiary	Christianity	Student	O +ve	Repeat	Voluntary	Low HB		No	Yes	No	No	No	No	No	No	No	No	No	No	No	No	No
645	2021-02-01	KMTC msambweni	22	18-25	Female	Single	Secondary/Tertiary	Christianity	Student	A +ve	Repeat	Voluntary	Low HB		No	Yes	No	No	No	No	No	No	No	No	No	No	No	No	No
646	2021-02-01	KMTC msambweni	27	26-30	Female	Single	Secondary/Tertiary	Christianity	Student	O +ve		Voluntary	Low HB		No	Yes	No	No	No	No	No	No	No	No	No	No	No	No	No
647	2021-02-01	KMTC msambweni	28	26-30	Male	Single	Secondary/Tertiary	Christianity	Student	O +ve	First time	Voluntary	Low HB		No	Yes	No	No	No	No	No	No	No	No	No	No	No	No	No
648	2021-02-01	KMTC msambweni	29	26-30	Male	Single	Secondary/Tertiary	Christianity	Student	O +ve	Repeat	Voluntary	High BP		No	No	No	No	No	No	Yes	No	No	No	No	No	No	No	No
649	2021-02-01	KMTC msambweni	18	18-25	Female	Single	Secondary/Tertiary	Christianity	Student	O +ve	First time	Voluntary	Low HB		No	Yes	No	No	No	No	No	No	No	No	No	No	No	No	No
650	2021-02-01	KMTC msambweni	27	26-30	Female	Single	Secondary/Tertiary	Christianity	Student			Voluntary			No	No	No	No	No	No	No	No	No	No	No	No	No	No	No
651	2021-02-01	KMTC msambweni	36	31-40	Female	Married	Secondary/Tertiary	Christianity	Student		First time	Voluntary	Low BP		No	No	No	No	No	Yes	No	No	No	No	No	No	No	No	No
652	2021-02-01	KMTC msambweni	21	18-25	Female	Single	Secondary/Tertiary	Christianity	Student	O +ve		Voluntary	Low HB		No	Yes	No	No	No	No	No	No	No	No	No	No	No	No	No
653	2021-02-01	KMTC msambweni	23	18-25	Female	Single	Secondary/Tertiary	Christianity	Student	A +ve	Repeat	Voluntary	Low HB		No	Yes	No	No	No	No	No	No	No	No	No	No	No	No	No
654	2021-02-01	KMTC msambweni	26	26-30	Female	Single	Secondary/Tertiary	Christianity	Student	O +ve		Voluntary	Low HB		No	Yes	No	No	No	No	No	No	No	No	No	No	No	No	No
655	2021-02-20	Lukore	19	18-25	Female	Single	Secondary/Tertiary	Islamic	Student			Voluntary			No	No	No	No	No	No	No	No	No	No	No	No	No	No	No
656	2021-02-20	Lukore	17	16-17	Male	Single	Secondary/Tertiary	Islamic	Student			Voluntary			No	No	No	No	No	No	No	No	No	No	No	No	No	No	No
657	2021-02-20	Lukore	17	16-17	Female	Single	Secondary/Tertiary	Christianity	Student			Voluntary			No	No	No	No	No	No	No	No	No	No	No	No	No	No	No
658	2021-02-20	Lukore	47	41-50	Female	Single	None/Primary	Christianity	Non-students			FRD			No	No	No	No	No	No	No	No	No	No	No	No	No	No	No
659	2021-02-20	Lukore	18	18-25	Female	Single	Secondary/Tertiary	Christianity	Student			Voluntary			No	No	No	No	No	No	No	No	No	No	No	No	No	No	No
660	2021-02-20	Lukore	32	31-40	Male	Single	Secondary/Tertiary	Islamic	Non-students	A +ve		Voluntary			No	No	No	No	No	No	No	No	No	No	No	No	No	No	No
661	2021-02-20	Lukore			Female	Single	Secondary/Tertiary	Christianity	Student	B +ve		Voluntary			No	No	No	No	No	No	No	No	No	No	No	No	No	No	No
662	2021-02-20	Lukore	18	18-25	Female	Single	Secondary/Tertiary	Islamic	Student	B +ve		Voluntary			No	No	No	No	No	No	No	No	No	No	No	No	No	No	No
663	2021-02-20	Lukore	19	18-25	Male	Single	Secondary/Tertiary	Islamic	Student	A +ve		Voluntary			No	No	No	No	No	No	No	No	No	No	No	No	No	No	No
664	2021-02-20	Lukore	18	18-25	Male	Single	Secondary/Tertiary	Islamic				Voluntary			No	No	No	No	No	No	No	No	No	No	No	No	No	No	No
665	2021-02-20	Lukore	19	18-25	Female	Single	Secondary/Tertiary	Christianity	Student			Voluntary			No	No	No	No	No	No	No	No	No	No	No	No	No	No	No
666	2021-02-20	Lukore	19	18-25	Male	Single	Secondary/Tertiary	Christianity	Student			Voluntary			No	No	No	No	No	No	No	No	No	No	No	No	No	No	No
667	2021-02-20	Lukore	21	18-25	Male	Single	Secondary/Tertiary	Islamic	Student	O +ve		Voluntary			No	No	No	No	No	No	No	No	No	No	No	No	No	No	No
668	2021-02-20	Lukore	18	18-25	Female	Single	Secondary/Tertiary	Christianity	Student			Voluntary			No	No	No	No	No	No	No	No	No	No	No	No	No	No	No
669	2021-02-20	Lukore	23	18-25	Male	Married	Secondary/Tertiary	Christianity				Voluntary			No	No	No	No	No	No	No	No	No	No	No	No	No	No	No
670	2021-02-20	KSBTC	26	26-30	Male	Married	None/Primary	Christianity	Non-students			FRD			No	No	No	No	No	No	No	No	No	No	No	No	No	No	No
671	2021-02-20	KSBTC	59	>50	Male	Married	None/Primary	Islamic				FRD			No	No	No	No	No	No	No	No	No	No	No	No	No	No	No
672	2021-02-20	KSBTC	35	31-40	Male	Married	None/Primary	Christianity				FRD			No	No	No	No	No	No	No	No	No	No	No	No	No	No	No
673	2021-02-20	KSBTC	35	31-40	Male	Married	None/Primary	Islamic				FRD			No	No	No	No	No	No	No	No	No	No	No	No	No	No	No
674	2021-02-20	KSBTC	47	41-50	Male	Married	Secondary/Tertiary	Islamic	Non-students			FRD			No	No	No	No	No	No	No	No	No	No	No	No	No	No	No
675	2021-02-20	KSBTC			Male	Married	None/Primary	Islamic				FRD			No	No	No	No	No	No	No	No	No	No	No	No	No	No	No
676	2021-02-20	KSBTC	44	41-50	Male	Single	Secondary/Tertiary	Christianity		B +ve		FRD			No	No	No	No	No	No	No	No	No	No	No	No	No	No	No
677	2021-02-20	KSBTC	48	41-50	Male	Married	Secondary/Tertiary		Non-students			FRD			No	No	No	No	No	No	No	No	No	No	No	No	No	No	No
678	2021-02-20	KSBTC	37	31-40	Male	Married	None/Primary	Islamic	Non-students			FRD			No	No	No	No	No	No	No	No	No	No	No	No	No	No	No
679	2021-02-20	KSBTC	22	18-25	Male	Married	None/Primary	Islamic				FRD			No	No	No	No	No	No	No	No	No	No	No	No	No	No	No
680	2021-02-20	KSBTC	46	41-50	Male	Married	None/Primary	Christianity	Non-students			FRD			No	No	No	No	No	No	No	No	No	No	No	No	No	No	No
681	2021-02-20	KSBTC	27	26-30	Male	Married	Secondary/Tertiary	Christianity	Non-students	B +ve		FRD			No	No	No	No	No	No	No	No	No	No	No	No	No	No	No
682	2021-02-20	KSBTC	30	26-30	Male	Married		Christianity	Non-students	AB +ve		FRD			No	No	No	No	No	No	No	No	No	No	No	No	No	No	No
683	2021-02-20	KSBTC	40	31-40	Female	Married	Secondary/Tertiary	Christianity	Non-students	B +ve		FRD			No	No	No	No	No	No	No	No	No	No	No	No	No	No	No
684	2021-02-20	KSBTC	19	18-25	Male	Single	Secondary/Tertiary	Christianity		O +ve		FRD			No	No	No	No	No	No	No	No	No	No	No	No	No	No	No
685	2021-02-20	KSBTC	17	16-17	Female	Single	Secondary/Tertiary	Christianity		O +ve		FRD			No	No	No	No	No	No	No	No	No	No	No	No	No	No	No
686	2021-02-20	KSBTC	19	18-25	Female	Married		Christianity		O +ve		FRD			No	No	No	No	No	No	No	No	No	No	No	No	No	No	No
687	2021-02-20	KSBTC	18	18-25	Male	Married		Christianity		A +ve		FRD			No	No	No	No	No	No	No	No	No	No	No	No	No	No	No
688	2021-02-20	KSBTC	30	26-30	Male	Married	None/Primary	Christianity				FRD			No	No	No	No	No	No	No	No	No	No	No	No	No	No	No
689	2021-02-20	KSBTC	32	31-40	Male	Married	None/Primary	Islamic	Student	O +ve		FRD			No	No	No	No	No	No	No	No	No	No	No	No	No	No	No
690	2021-02-20	KSBTC	25	18-25	Male	Married	None/Primary	Islamic	Non-students	A +ve		FRD			No	No	No	No	No	No	No	No	No	No	No	No	No	No	No
691	2021-02-20	KSBTC	54	>50	Female	Married	Secondary/Tertiary	Islamic	Non-students			FRD			No	No	No	No	No	No	No	No	No	No	No	No	No	No	No
692	2021-02-20	KSBTC	38	31-40	Male	Single	None/Primary	Islamic	Non-students	A +ve		FRD			No	No	No	No	No	No	No	No	No	No	No	No	No	No	No
693	2021-02-20	KSBTC	20	18-25	Male	Single	None/Primary	Islamic	Student	O +ve		FRD			No	No	No	No	No	No	No	No	No	No	No	No	No	No	No
694	2021-02-20	KSBTC	28	26-30	Male		Secondary/Tertiary	Islamic		A +ve		FRD			No	No	No	No	No	No	No	No	No	No	No	No	No	No	No
695	2021-02-20	KSBTC	35	31-40	Male	Married	Secondary/Tertiary	Islamic	Student	O +ve	First time	FRD			No	No	No	No	No	No	No	No	No	No	No	No	No	No	No
696	2021-02-20	KSBTC	31	31-40	Male	Married	Secondary/Tertiary	Christianity	Non-students			FRD			No	No	No	No	No	No	No	No	No	No	No	No	No	No	No
697	2021-02-20	KSBTC			Male	Married	Secondary/Tertiary	Christianity	Non-students	B +ve		FRD			No	No	No	No	No	No	No	No	No	No	No	No	No	No	No
698	2021-02-20	KSBTC	43	41-50	Male	Married	Secondary/Tertiary	Islamic	Non-students			FRD			No	No	No	No	No	No	No	No	No	No	No	No	No	No	No
699	2021-02-20	KSBTC	29	26-30	Female	Single	Secondary/Tertiary	Islamic	Non-students	A +ve		FRD			No	No	No	No	No	No	No	No	No	No	No	No	No	No	No
700	2021-02-20	KSBTC	23	18-25	Male	Single	Secondary/Tertiary	Islamic	Non-students	O +ve		FRD			No	No	No	No	No	No	No	No	No	No	No	No	No	No	No
701	2021-02-20	KSBTC	45	41-50	Male	Married	Secondary/Tertiary	Islamic	Non-students	O +ve		FRD			No	No	No	No	No	No	No	No	No	No	No	No	No	No	No
702	2021-02-20	KSBTC	45	41-50	Female			Islamic		A +ve	First time	FRD	PHX		No	No	Yes	No	No	No	No	No	No	No	No	No	No	No	No
703	2021-03-20	KSBTC	32	31-40	Male	Married	Secondary/Tertiary	Christianity	Non-students	O +ve	Repeat	FRD	High BP		No	No	No	No	No	No	Yes	No	No	No	No	No	No	No	No
704	2021-02-20	KSBTC	36	31-40	Male	Married	Secondary/Tertiary	Christianity		A +ve		FRD			No	No	No	No	No	No	No	No	No	No	No	No	No	No	No
705	2021-02-20	KSBTC	31	31-40	Male	Single	Secondary/Tertiary	Christianity		AB -ve		FRD			No	No	No	No	No	No	No	No	No	No	No	No	No	No	No
706	2021-02-20	KSBTC	61	>50	Female	Married		Christianity		O +ve		FRD			No	No	No	No	No	No	No	No	No	No	No	No	No	No	No
707	2021-02-20	KSBTC	39	31-40	Male	Single	None/Primary	Islamic	Non-students			FRD			No	No	No	No	No	No	No	No	No	No	No	No	No	No	No
708	2021-02-20	KSBTC	48	41-50	Male	Married	None/Primary	Islamic	Non-students			FRD			No	No	No	No	No	No	No	No	No	No	No	No	No	No	No
709	2021-02-20	KSBTC	56	>50	Male	Married	Secondary/Tertiary	Islamic	Non-students			FRD			No	No	No	No	No	No	No	No	No	No	No	No	No	No	No
710	2021-02-20	KSBTC	25	18-25	Female	Married	Secondary/Tertiary	Christianity		A +ve	First time	FRD			No	No	No	No	No	No	No	No	No	No	No	No	No	No	No
711	2021-02-20	Kwale high	31	31-40	Female		Secondary/Tertiary	Christianity	Non-students			Voluntary			No	No	No	No	No	No	No	No	No	No	No	No	No	No	No
712	2021-02-20	Kwale high	20	18-25	Male	Single	Secondary/Tertiary	Christianity	Student	A +ve		Voluntary			No	No	No	No	No	No	No	No	No	No	No	No	No	No	No
713	2021-02-20	Kwale high	18	18-25	Male	Single	Secondary/Tertiary	Christianity	Student		First time	Voluntary			No	No	No	No	No	No	No	No	No	No	No	No	No	No	No
714	2021-02-20	Kwale high	17	16-17	Male	Single		Christianity	Student		First time	Voluntary			No	No	No	No	No	No	No	No	No	No	No	No	No	No	No
715	2021-02-20	Kwale high	19	18-25	Male	Single	Secondary/Tertiary	Islamic	Student	O +ve	First time	Voluntary			No	No	No	No	No	No	No	No	No	No	No	No	No	No	No
716	2021-02-20	Kwale high	19	18-25	Male	Single	Secondary/Tertiary	Islamic	Student	O +ve	First time	Voluntary			No	No	No	No	No	No	No	No	No	No	No	No	No	No	No
717	2021-02-20	Kwale high	16	16-17	Male	Single	Secondary/Tertiary	Islamic	Student		First time	Voluntary			No	No	No	No	No	No	No	No	No	No	No	No	No	No	No
718	2021-02-20	Kwale high	19	18-25	Male	Single	Secondary/Tertiary	Christianity	Student	O +ve	First time	Voluntary			No	No	No	No	No	No	No	No	No	No	No	No	No	No	No
719	2021-02-20	Kwale high	19	18-25	Male	Single	Secondary/Tertiary	Islamic	Student	AB +ve	First time	Voluntary			No	No	No	No	No	No	No	No	No	No	No	No	No	No	No
720	2021-02-20	Kwale high	18	18-25	Male	Single	Secondary/Tertiary	Islamic	Student		First time	Voluntary			No	No	No	No	No	No	No	No	No	No	No	No	No	No	No
721	2021-02-20	Kwale high	20	18-25	Male	Single	Secondary/Tertiary	Christianity	Student	B +ve	First time	Voluntary			No	No	No	No	No	No	No	No	No	No	No	No	No	No	No
722	2021-02-20	Kwale high	19	18-25	Male	Single	None/Primary	Christianity	Student	O +ve	Repeat	Voluntary			No	No	No	No	No	No	No	No	No	No	No	No	No	No	No
723	2021-02-20	Kwale high	57	>50	Male	Single	Secondary/Tertiary	Christianity	Student	A +ve		Voluntary			No	No	No	No	No	No	No	No	No	No	No	No	No	No	No
724	2021-02-20	Mwanambeyu	20	18-25	Male	Single	Secondary/Tertiary	Christianity	Student	O +ve		Voluntary			No	No	No	No	No	No	No	No	No	No	No	No	No	No	No
725	2021-02-20	Mwanambeyu	23	18-25	Male	Single	Secondary/Tertiary	Islamic	Student			Voluntary			No	No	No	No	No	No	No	No	No	No	No	No	No	No	No
726	2021-02-20	Mwanambeyu	18	18-25	Female	Single	Secondary/Tertiary	Christianity	Student	B +ve	First time	Voluntary	Low HB		No	Yes	No	No	No	No	No	No	No	No	No	No	No	No	No
727	2021-02-20	Mwanambeyu	17	16-17	Female	Single	Secondary/Tertiary	Islamic	Student		First time	Voluntary	Low HB		No	Yes	No	No	No	No	No	No	No	No	No	No	No	No	No
728	2021-02-20	Mwanambeyu	18	18-25	Female	Single	Secondary/Tertiary	Islamic	Student	B +ve	First time	Voluntary	Low HB		No	Yes	No	No	No	No	No	No	No	No	No	No	No	No	No
729	2021-02-20	Mwanambeyu	18	18-25	Female	Single	Secondary/Tertiary	Islamic	Student		First time	Voluntary	Low HB		No	Yes	No	No	No	No	No	No	No	No	No	No	No	No	No
730	2021-02-20	Mwanambeyu	18	18-25	Female	Single	Secondary/Tertiary	Islamic	Student	A +ve	First time	Voluntary	Low HB		No	Yes	No	No	No	No	No	No	No	No	No	No	No	No	No
731	2021-02-20	Mwanambeyu	18	18-25	Female	Single	Secondary/Tertiary	Islamic	Student	O +ve	First time	Voluntary	Low HB		No	Yes	No	No	No	No	No	No	No	No	No	No	No	No	No
732	2021-02-20	Mwanambeyu	19	18-25	Female	Single	Secondary/Tertiary	Islamic	Student	O +ve	First time	Voluntary	Low HB		No	Yes	No	No	No	No	No	No	No	No	No	No	No	No	No
733	2021-02-20	Mwanambeyu	18	18-25	Female	Single	Secondary/Tertiary	Christianity	Student		First time	Voluntary	Low HB		No	Yes	No	No	No	No	No	No	No	No	No	No	No	No	No
734	2021-02-20	Mwanambeyu	18	18-25	Female	Single	Secondary/Tertiary	Islamic	Student	O +ve	First time	Voluntary	Age related reasons		No	No	No	No	No	No	No	No	No	No	No	Yes	No	No	No
735	2021-02-20	Mwanambeyu	18	18-25	Female	Single	Secondary/Tertiary	Islamic	Student	A +ve	First time	Voluntary			No	No	No	No	No	No	No	No	No	No	No	No	No	No	No
736	2021-02-20	Mwanambeyu	18	18-25	Female	Single	Secondary/Tertiary	Christianity	Student	B +ve	First time	Voluntary			No	No	No	No	No	No	No	No	No	No	No	No	No	No	No
737	2021-02-20	Mwanambeyu	18	18-25	Female	Single	Secondary/Tertiary	Christianity	Student	A +ve	First time	Voluntary			No	No	No	No	No	No	No	No	No	No	No	No	No	No	No
738	2021-02-20	Mwanambeyu	18	18-25	Female	Single	Secondary/Tertiary	Christianity	Student	A +ve	First time	Voluntary	Low HB		No	Yes	No	No	No	No	No	No	No	No	No	No	No	No	No
739	2021-02-20	Mwanambeyu	20	18-25	Female	Single	Secondary/Tertiary	Christianity	Student	O +ve	First time	Voluntary			No	No	No	No	No	No	No	No	No	No	No	No	No	No	No
740	2021-02-20	Mwanambeyu	20	18-25	Female	Single	Secondary/Tertiary	Islamic	Student	B +ve	First time	Voluntary			No	No	No	No	No	No	No	No	No	No	No	No	No	No	No
741	2021-02-20	Mwanambeyu	18	18-25	Female	Single	Secondary/Tertiary	Christianity	Student	O +ve	First time	Voluntary	Low HB		No	Yes	No	No	No	No	No	No	No	No	No	No	No	No	No
742	2021-02-20	Mwanambeyu	18	18-25	Female	Single	Secondary/Tertiary	Islamic	Student	B +ve	First time	Voluntary	Low HB		No	Yes	No	No	No	No	No	No	No	No	No	No	No	No	No
743	2021-02-20	Mwanambeyu	17	16-17	Female	Single	Secondary/Tertiary	Christianity	Student	O +ve	First time	Voluntary	Low HB		No	Yes	No	No	No	No	No	No	No	No	No	No	No	No	No
744	2021-02-20	Mwanambeyu	18	18-25	Female	Single	Secondary/Tertiary	Christianity	Student	B +ve	First time	Voluntary	Low HB		No	Yes	No	No	No	No	No	No	No	No	No	No	No	No	No
745	2021-02-20	Mwanambeyu	19	18-25	Female	Single	Secondary/Tertiary	Christianity	Student	O +ve	First time	Voluntary	Low HB		No	Yes	No	No	No	No	No	No	No	No	No	No	No	No	No
746	2021-02-20	Mwanambeyu	18	18-25	Female	Single	Secondary/Tertiary	Islamic	Student	O +ve	First time	Voluntary	Low HB		No	Yes	No	No	No	No	No	No	No	No	No	No	No	No	No
747	2021-02-20	Mwanambeyu	19	18-25	Female	Single	Secondary/Tertiary	Christianity	Student	O +ve	First time	Voluntary	Low HB		No	Yes	No	No	No	No	No	No	No	No	No	No	No	No	No
748	2021-02-20	Mwanambeyu	18	18-25	Female	Single	Secondary/Tertiary	Christianity	Student	B +ve	First time	Voluntary	Low HB		No	Yes	No	No	No	No	No	No	No	No	No	No	No	No	No
749	2021-02-20	Mwanambeyu	17	16-17	Female	Single	Secondary/Tertiary	Christianity	Student	A +ve	First time	Voluntary	Low HB		No	Yes	No	No	No	No	No	No	No	No	No	No	No	No	No
750	2021-02-20	Mwanambeyu	19	18-25	Female	Single	Secondary/Tertiary	Christianity	Student		First time	Voluntary	Low HB		No	Yes	No	No	No	No	No	No	No	No	No	No	No	No	No
751	2021-03-20	Kichakasimba	62	>50	Male			Christianity	Non-students	B +ve	First time	Voluntary	Low HB		No	Yes	No	No	No	No	No	No	No	No	No	No	No	No	No
752	2021-03-20	Kichakasimba	18	18-25	Female	Single	Secondary/Tertiary	Christianity	Student	B +ve	First time	Voluntary	Low HB		No	Yes	No	No	No	No	No	No	No	No	No	No	No	No	No
753	2021-03-20	Kichakasimba	19	18-25	Female	Single	Secondary/Tertiary	Islamic	Student	A +ve	First time	Voluntary	Low HB		No	Yes	No	No	No	No	No	No	No	No	No	No	No	No	No
754	2021-03-20	Kichakasimba	19	18-25	Female	Single	Secondary/Tertiary	Islamic	Student	A +ve	First time	Voluntary	Low HB		No	Yes	No	No	No	No	No	No	No	No	No	No	No	No	No
755	2021-03-20	Kichakasimba	18	18-25	Female	Single	Secondary/Tertiary	Islamic	Student		First time	Voluntary	Physiological reasons		No	No	No	No	No	No	No	No	Yes	No	No	No	No	No	No
756	2021-03-20	Kichakasimba	19	18-25	Female	Single	Secondary/Tertiary	Islamic	Student	O +ve	First time	Voluntary	Low HB		No	Yes	No	No	No	No	No	No	No	No	No	No	No	No	No
757	2021-03-20	Kichakasimba	17	16-17	Female	Single	Secondary/Tertiary	Christianity	Student	B +ve	First time	Voluntary	Low HB		No	Yes	No	No	No	No	No	No	No	No	No	No	No	No	No
758	2021-03-20	Kichakasimba	18	18-25	Female	Single	Secondary/Tertiary	Christianity	Student	B +ve	First time	Voluntary	PHX		No	No	Yes	No	No	No	No	No	No	No	No	No	No	No	No
759	2021-03-20	Kichakasimba	18	18-25	Female	Single	Secondary/Tertiary	Christianity	Student	B +ve	First time	Voluntary	Low HB		No	Yes	No	No	No	No	No	No	No	No	No	No	No	No	No
760	2021-03-20	Kichakasimba	17	16-17	Female	Single	Secondary/Tertiary	Christianity	Student	A +ve	First time	Voluntary	Low HB		No	Yes	No	No	No	No	No	No	No	No	No	No	No	No	No
761	2021-03-20	Kichakasimba	20	18-25	Female	Single	Secondary/Tertiary	Christianity	Student		First time	Voluntary	PHX		No	No	Yes	No	No	No	No	No	No	No	No	No	No	No	No
762	2021-03-20	Kichakasimba	19	18-25	Female		Secondary/Tertiary	Christianity	Student		First time	Voluntary	PHX		No	No	Yes	No	No	No	No	No	No	No	No	No	No	No	No
763	2021-03-20	Kichakasimba	23	18-25	Female	Single	Secondary/Tertiary	Christianity	Student	AB +ve	First time	Voluntary	Low HB		No	Yes	No	No	No	No	No	No	No	No	No	No	No	No	No
764	2021-03-20	Kichakasimba	23	18-25	Female	Single	Secondary/Tertiary	Christianity	Student	O +ve	First time	Voluntary	Low HB		No	Yes	No	No	No	No	No	No	No	No	No	No	No	No	No
765	2021-03-20	Kichakasimba	18	18-25	Female	Single	Secondary/Tertiary	Christianity	Student	B +ve	First time	Voluntary	Low HB		No	Yes	No	No	No	No	No	No	No	No	No	No	No	No	No
766	2021-03-20	Kichakasimba	20	18-25	Female	Single	Secondary/Tertiary	Christianity	Student	A +ve	First time	Voluntary	Low HB		No	Yes	No	No	No	No	No	No	No	No	No	No	No	No	No
767	2021-03-20	Kichakasimba	19	18-25	Female	Single	Secondary/Tertiary	Christianity	Student	O +ve	First time	Voluntary	Low HB		No	Yes	No	No	No	No	No	No	No	No	No	No	No	No	No
768	2021-03-20	Kichakasimba	19	18-25	Female	Single	Secondary/Tertiary	Christianity	Student	A +ve	First time	Voluntary	Low HB		No	Yes	No	No	No	No	No	No	No	No	No	No	No	No	No
769	2021-03-20	Kichakasimba	18	18-25	Female	Single	Secondary/Tertiary	Christianity	Student	O +ve	First time	Voluntary	Low HB		No	Yes	No	No	No	No	No	No	No	No	No	No	No	No	No
770	2021-03-20	Kichakasimba	17	16-17	Female	Single	Secondary/Tertiary	Christianity	Student	O +ve	First time	Voluntary	Low BP		No	No	No	No	No	Yes	No	No	No	No	No	No	No	No	No
771	2021-03-20	Kichakasimba	17	16-17	Female	Single	Secondary/Tertiary	Christianity	Student		First time	Voluntary	Age related reasons		No	No	No	No	No	No	No	No	No	No	No	Yes	No	No	No
772	2021-03-20	Kichakasimba	19	18-25	Female	Single	Secondary/Tertiary	Christianity	Student	O +ve	First time	Voluntary	Low HB		No	Yes	No	No	No	No	No	No	No	No	No	No	No	No	No
773	2021-03-20	Kichakasimba	18	18-25	Female	Single	Secondary/Tertiary	Christianity	Student	O +ve	First time	Voluntary	Low HB		No	Yes	No	No	No	No	No	No	No	No	No	No	No	No	No
774	2021-03-20	Kichakasimba	18	18-25	Female	Single	Secondary/Tertiary	Christianity	Student	B +ve	First time	Voluntary	Low HB		No	Yes	No	No	No	No	No	No	No	No	No	No	No	No	No
775	2021-03-20	Kichakasimba	19	18-25	Female	Single	Secondary/Tertiary	Christianity	Student	O +ve	First time	Voluntary	Low HB		No	Yes	No	No	No	No	No	No	No	No	No	No	No	No	No
776	2021-03-20	Kichakasimba	18	18-25	Female	Single	Secondary/Tertiary	Christianity	Student		First time	Voluntary	Low HB		No	Yes	No	No	No	No	No	No	No	No	No	No	No	No	No
777	2021-03-20	Kichakasimba	18	18-25	Female	Single	Secondary/Tertiary	Christianity	Student	O +ve	First time	Voluntary	Low HB		No	Yes	No	No	No	No	No	No	No	No	No	No	No	No	No
778	2021-03-20	Kichakasimba	18	18-25	Female	Single	Secondary/Tertiary	Christianity	Student	A +ve	First time	Voluntary	Low HB		No	Yes	No	No	No	No	No	No	No	No	No	No	No	No	No
779	2021-03-20	Kichakasimba	19	18-25	Female	Single	Secondary/Tertiary	Islamic	Student	AB +ve	First time	Voluntary	Low HB		No	Yes	No	No	No	No	No	No	No	No	No	No	No	No	No
780	2021-03-20	Kichakasimba	21	18-25	Female	Single	Secondary/Tertiary	Christianity	Student	A +ve	First time	Voluntary	Low HB		No	Yes	No	No	No	No	No	No	No	No	No	No	No	No	No
781	2021-03-20	Kichakasimba	20	18-25	Female	Single	Secondary/Tertiary	Christianity	Student	B +ve	First time	Voluntary	Low HB		No	Yes	No	No	No	No	No	No	No	No	No	No	No	No	No
782	2021-03-20	Kichakasimba	17	16-17	Female	Single	Secondary/Tertiary	Christianity	Student	B +ve	First time	Voluntary	Low HB		No	Yes	No	No	No	No	No	No	No	No	No	No	No	No	No
783	2021-03-20	Kichakasimba	18	18-25	Female	Single	Secondary/Tertiary	Christianity	Student	O +ve	First time	Voluntary	Low HB		No	Yes	No	No	No	No	No	No	No	No	No	No	No	No	No
784	2021-03-20	Kichakasimba	17	16-17	Female	Single	Secondary/Tertiary	Christianity	Student	O +ve	First time	Voluntary	PHX		No	No	Yes	No	No	No	No	No	No	No	No	No	No	No	No
785	2021-03-20	Kichakasimba	18	18-25	Female	Single	Secondary/Tertiary	Christianity	Student	O +ve	First time	Voluntary	Low HB		No	Yes	No	No	No	No	No	No	No	No	No	No	No	No	No
786	2021-03-20	Kichakasimba	17	16-17	Female	Single	Secondary/Tertiary	Christianity	Student	O +ve	First time	Voluntary	Low HB		No	Yes	No	No	No	No	No	No	No	No	No	No	No	No	No
787	2021-03-20	Kichakasimba	23	18-25	Female	Single	Secondary/Tertiary	Islamic	Student	A +ve	First time	Voluntary	Low HB		No	Yes	No	No	No	No	No	No	No	No	No	No	No	No	No
788	2021-03-20	Kichakasimba	19	18-25	Female	Single	Secondary/Tertiary	Christianity	Student		First time	Voluntary	Low HB		No	Yes	No	No	No	No	No	No	No	No	No	No	No	No	No
789	2021-03-20	Kichakasimba	21	18-25	Female	Single	Secondary/Tertiary	Christianity	Student	A +ve	First time	Voluntary	Low HB		No	Yes	No	No	No	No	No	No	No	No	No	No	No	No	No
790	2021-03-20	Kichakasimba	18	18-25	Female	Single	Secondary/Tertiary	Islamic	Student		First time	Voluntary	Low HB		No	Yes	No	No	No	No	No	No	No	No	No	No	No	No	No
791	2021-03-20	Kichakasimba	18	18-25	Female	Single	Secondary/Tertiary	Islamic	Student	O +ve	First time	Voluntary	Low HB		No	Yes	No	No	No	No	No	No	No	No	No	No	No	No	No
792	2021-03-20	Kichakasimba	20	18-25	Female	Single	Secondary/Tertiary	Christianity	Student	B +ve	First time	Voluntary	PHX		No	No	Yes	No	No	No	No	No	No	No	No	No	No	No	No
793	2021-03-20	Kichakasimba	18	18-25	Female	Single	Secondary/Tertiary	Christianity	Student	O +ve	First time	Voluntary	High BP		No	No	No	No	No	No	Yes	No	No	No	No	No	No	No	No
794	2021-03-20	Kichakasimba	21	18-25	Female	Single	Secondary/Tertiary	Christianity	Student		First time	Voluntary	Low HB		No	Yes	No	No	No	No	No	No	No	No	No	No	No	No	No
795	2021-03-20	Kichakasimba	17	16-17	Female	Single	Secondary/Tertiary	Christianity	Student	O +ve	First time	Voluntary	Low HB		No	Yes	No	No	No	No	No	No	No	No	No	No	No	No	No
796	2021-03-20	Kichakasimba	19	18-25	Female	Single	Secondary/Tertiary	Christianity	Student	O +ve	First time	Voluntary	Low HB		No	Yes	No	No	No	No	No	No	No	No	No	No	No	No	No
797	2021-03-20	Kichakasimba	19	18-25	Female	Single	Secondary/Tertiary	Christianity	Student	O +ve	First time	Voluntary	Low HB		No	Yes	No	No	No	No	No	No	No	No	No	No	No	No	No
798	2021-03-20	Kichakasimba	20	18-25	Female	Single	Secondary/Tertiary	Christianity	Student	B +ve	First time	Voluntary	Low HB		No	Yes	No	No	No	No	No	No	No	No	No	No	No	No	No
799	2021-03-20	Kichakasimba	21	18-25	Female	Single	Secondary/Tertiary	Christianity	Student	B +ve	First time	Voluntary	Low HB		No	Yes	No	No	No	No	No	No	No	No	No	No	No	No	No
800	2021-03-20	Kichakasimba	20	18-25	Female	Single	Secondary/Tertiary	Islamic	Student	O +ve	First time	Voluntary	Low HB		No	Yes	No	No	No	No	No	No	No	No	No	No	No	No	No
801	2021-03-20	Kichakasimba	17	16-17	Female	Single	Secondary/Tertiary	Christianity	Student		First time	Voluntary	Age related reasons		No	No	No	No	No	No	No	No	No	No	No	Yes	No	No	No
802	2021-03-20	Kichakasimba	19	18-25	Female	Single	Secondary/Tertiary	Islamic	Student		First time	Voluntary	Low HB		No	Yes	No	No	No	No	No	No	No	No	No	No	No	No	No
803	2021-03-20	Kichakasimba	18	18-25	Female	Single	Secondary/Tertiary	Christianity	Student		First time	Voluntary	Age related reasons		No	No	No	No	No	No	No	No	No	No	No	Yes	No	No	No
804	2021-03-20	Kichakasimba	21	18-25	Female	Single	Secondary/Tertiary	Christianity	Student	A +ve	First time	Voluntary	Low HB		No	Yes	No	No	No	No	No	No	No	No	No	No	No	No	No
805	2021-03-20	Kichakasimba	18	18-25	Female	Single	Secondary/Tertiary	Islamic	Student	B +ve	First time	Voluntary	Low HB		No	Yes	No	No	No	No	No	No	No	No	No	No	No	No	No
806	2021-03-20	Kichakasimba	18	18-25	Female	Single	Secondary/Tertiary	Islamic	Student	B +ve	First time	Voluntary	Low HB		No	Yes	No	No	No	No	No	No	No	No	No	No	No	No	No
807	2021-03-20	Kichakasimba	18	18-25	Female	Single	Secondary/Tertiary	Christianity	Student	A +ve	First time	Voluntary	Low HB		No	Yes	No	No	No	No	No	No	No	No	No	No	No	No	No
808	2021-03-20	Kichakasimba	19	18-25	Female	Single	Secondary/Tertiary	Christianity	Student	O +ve	First time	Voluntary	Low HB		No	Yes	No	No	No	No	No	No	No	No	No	No	No	No	No
809	2021-03-20	Kichakasimba	19	18-25	Female	Single	Secondary/Tertiary	Christianity	Student		First time	Voluntary	PHX		No	No	Yes	No	No	No	No	No	No	No	No	No	No	No	No
810	2021-03-20	Kichakasimba	18	18-25	Female	Single	Secondary/Tertiary	Christianity	Student		First time	Voluntary	Low HB		No	Yes	No	No	No	No	No	No	No	No	No	No	No	No	No
811	2021-03-20	Kichakasimba	17	16-17	Female	Single	Secondary/Tertiary	Christianity	Student	O +ve	First time	Voluntary	Low HB		No	Yes	No	No	No	No	No	No	No	No	No	No	No	No	No
812	2021-03-20	Kichakasimba	17	16-17	Female	Single	Secondary/Tertiary	Christianity	Student		First time	Voluntary	Low HB		No	Yes	No	No	No	No	No	No	No	No	No	No	No	No	No
813	2021-03-20	Kichakasimba	18	18-25	Female	Single	Secondary/Tertiary	Christianity	Student	A +ve	First time	Voluntary	PHX		No	No	Yes	No	No	No	No	No	No	No	No	No	No	No	No
814	2021-03-20	Kichakasimba	19	18-25	Female	Single	Secondary/Tertiary	Christianity	Student	O +ve	First time	Voluntary	Low HB		No	Yes	No	No	No	No	No	No	No	No	No	No	No	No	No
815	2021-03-20	Kichakasimba	18	18-25	Female	Single	Secondary/Tertiary	Christianity	Student	A +ve	First time	Voluntary	Low HB		No	Yes	No	No	No	No	No	No	No	No	No	No	No	No	No
816	2021-03-20	Kichakasimba			Male	Single	Secondary/Tertiary	Islamic	Student		First time	Voluntary	Age related reasons		No	No	No	No	No	No	No	No	No	No	No	Yes	No	No	No
817	2021-03-20	Kichakasimba			Male	Single	Secondary/Tertiary	Islamic	Student	A +ve	First time	Voluntary	Low HB		No	Yes	No	No	No	No	No	No	No	No	No	No	No	No	No
818	2021-03-20	Kichakasimba			Male	Single	Secondary/Tertiary	Islamic	Student	O +ve	First time	Voluntary	Low HB		No	Yes	No	No	No	No	No	No	No	No	No	No	No	No	No
819	2021-03-20	Kichakasimba			Male	Single	Secondary/Tertiary	Christianity	Student	AB +ve	First time	Voluntary	Low HB		No	Yes	No	No	No	No	No	No	No	No	No	No	No	No	No
820	2021-03-20	Kichakasimba			Male	Single	Secondary/Tertiary	Islamic	Student	O +ve	First time	Voluntary	Low HB		No	Yes	No	No	No	No	No	No	No	No	No	No	No	No	No
821	2021-03-20	Kichakasimba			Male	Single	Secondary/Tertiary	Islamic	Student	A +ve	First time	Voluntary	Low HB		No	Yes	No	No	No	No	No	No	No	No	No	No	No	No	No
822	2021-03-20	Kichakasimba			Male	Single	Secondary/Tertiary	Christianity	Student	B +ve	First time	Voluntary	Low HB		No	Yes	No	No	No	No	No	No	No	No	No	No	No	No	No
823	2021-03-20	Kichakasimba			Male	Single	Secondary/Tertiary	Christianity	Student	A +ve	First time	Voluntary	Low HB		No	Yes	No	No	No	No	No	No	No	No	No	No	No	No	No
824	2021-03-20	Kichakasimba			Female	Married	Secondary/Tertiary	Islamic	Non-students	O +ve	First time	Voluntary	Low HB		No	Yes	No	No	No	No	No	No	No	No	No	No	No	No	No
825	2021-03-20	Kichakasimba			Male	Single	Secondary/Tertiary	Christianity	Student		First time	Voluntary	Age related reasons		No	No	No	No	No	No	No	No	No	No	No	Yes	No	No	No
826	2021-03-20	Kichakasimba			Male	Single	Secondary/Tertiary	Islamic	Student		First time	Voluntary	Age related reasons		No	No	No	No	No	No	No	No	No	No	No	Yes	No	No	No
827	2021-03-20	Kichakasimba			Male	Single	Secondary/Tertiary	Christianity	Student		First time	Voluntary	Low HB		No	Yes	No	No	No	No	No	No	No	No	No	No	No	No	No
828	2021-03-20	Kichakasimba			Female	Single	Secondary/Tertiary	Islamic	Student		First time	Voluntary	Low HB		No	Yes	No	No	No	No	No	No	No	No	No	No	No	No	No
829	2021-03-20	Kichakasimba			Male	Single	Secondary/Tertiary	Christianity	Student		First time	Voluntary	Low HB		No	Yes	No	No	No	No	No	No	No	No	No	No	No	No	No
830	2021-03-20	Kichakasimba			Male	Single	Secondary/Tertiary	Christianity	Student		First time	Voluntary	Low HB		No	Yes	No	No	No	No	No	No	No	No	No	No	No	No	No
831	2021-03-20	Kichakasimba			Female	Single	Secondary/Tertiary	Christianity	Student		First time	Voluntary	Low HB		No	Yes	No	No	No	No	No	No	No	No	No	No	No	No	No
832	2021-03-20	Kichakasimba			Female	Single	Secondary/Tertiary	Islamic	Student		First time	Voluntary	Low HB		No	Yes	No	No	No	No	No	No	No	No	No	No	No	No	No
833	2021-03-20	Kichakasimba	19	18-25	Female	Single	Secondary/Tertiary	Christianity	Student		First time	Voluntary	Low HB		No	Yes	No	No	No	No	No	No	No	No	No	No	No	No	No
834	2021-03-20	Kichakasimba	21	18-25	Male	Single	Secondary/Tertiary	Islamic	Student		First time	Voluntary	Low HB		No	Yes	No	No	No	No	No	No	No	No	No	No	No	No	No
835	2021-03-20	Kichakasimba			Female	Single	Secondary/Tertiary	Christianity	Student		First time	Voluntary	Low HB		No	Yes	No	No	No	No	No	No	No	No	No	No	No	No	No
836	2021-03-20	Kichakasimba	18	18-25	Female	Single	Secondary/Tertiary	Islamic	Student		First time	Voluntary	Age related reasons		No	No	No	No	No	No	No	No	No	No	No	Yes	No	No	No
837	2021-03-20	Kichakasimba	18	18-25	Male	Single	Secondary/Tertiary	Christianity	Student		First time	Voluntary	Low HB		No	Yes	No	No	No	No	No	No	No	No	No	No	No	No	No
838	2021-03-20	Kichakasimba	19	18-25	Male	Single	Secondary/Tertiary	Islamic	Student	B +ve	First time	Voluntary	Low HB		No	Yes	No	No	No	No	No	No	No	No	No	No	No	No	No
839	2021-03-20	Kichakasimba	20	18-25	Male	Single	Secondary/Tertiary	Islamic	Student	A +ve	Repeat	Voluntary	Low HB		No	Yes	No	No	No	No	No	No	No	No	No	No	No	No	No
840	2021-03-20	Kichakasimba	18	18-25	Male	Single	Secondary/Tertiary	Christianity	Student		First time	Voluntary	Low HB		No	Yes	No	No	No	No	No	No	No	No	No	No	No	No	No
841	2021-03-20	Kichakasimba	21	18-25	Male	Single	Secondary/Tertiary	Christianity	Student	B +ve	Repeat	Voluntary	Low HB		No	Yes	No	No	No	No	No	No	No	No	No	No	No	No	No
842	2021-03-20	Kichakasimba	19	18-25	Female	Single	Secondary/Tertiary	Islamic	Student		First time	Voluntary	Low HB		No	Yes	No	No	No	No	No	No	No	No	No	No	No	No	No
843	2021-03-20	Kichakasimba	21	18-25	Female	Single	Secondary/Tertiary	Christianity	Student		First time	Voluntary	Low HB		No	Yes	No	No	No	No	No	No	No	No	No	No	No	No	No
844	2021-03-20	Kichakasimba	21	18-25	Female	Single	Secondary/Tertiary	Christianity	Student		First time	Voluntary	Low HB		No	Yes	No	No	No	No	No	No	No	No	No	No	No	No	No
845	2021-03-20	Kichakasimba	17	16-17	Male	Single	Secondary/Tertiary	Christianity	Student		First time	Voluntary	Low BP		No	No	No	No	No	Yes	No	No	No	No	No	No	No	No	No
846	2021-03-20	Kichakasimba			Female	Single	Secondary/Tertiary	Islamic	Student		First time	Voluntary	Low HB		No	Yes	No	No	No	No	No	No	No	No	No	No	No	No	No
847	2021-03-20	Kichakasimba	21	18-25	Female	Single	Secondary/Tertiary	Islamic	Student		First time	Voluntary	Low HB		No	Yes	No	No	No	No	No	No	No	No	No	No	No	No	No
848	2021-03-20	Kichakasimba	19	18-25	Female	Single	Secondary/Tertiary	Islamic	Student		First time	Voluntary	Low HB		No	Yes	No	No	No	No	No	No	No	No	No	No	No	No	No
849	2021-03-20	Kichakasimba	20	18-25	Female	Single	Secondary/Tertiary	Christianity	Student		First time	Voluntary	Low HB		No	Yes	No	No	No	No	No	No	No	No	No	No	No	No	No
850	2021-03-20	Kichakasimba	21	18-25	Female	Single	Secondary/Tertiary	Christianity	Student		First time	Voluntary	Low HB		No	Yes	No	No	No	No	No	No	No	No	No	No	No	No	No
851	2021-03-20	Kichakasimba	18	18-25	Female	Single	Secondary/Tertiary	Christianity	Student		First time	Voluntary	Low HB		No	Yes	No	No	No	No	No	No	No	No	No	No	No	No	No
852	2021-03-20	Kichakasimba	19	18-25	Male	Single	Secondary/Tertiary	Islamic	Student		First time	Voluntary	Low HB		No	Yes	No	No	No	No	No	No	No	No	No	No	No	No	No
853	2021-03-20	Kichakasimba	20	18-25	Male	Single	Secondary/Tertiary	Islamic	Student		First time	Voluntary	Age related reasons		No	No	No	No	No	No	No	No	No	No	No	Yes	No	No	No
854	2021-03-20	Kichakasimba	22	18-25	Male	Single	Secondary/Tertiary	Islamic	Student		First time	Voluntary	Low HB		No	Yes	No	No	No	No	No	No	No	No	No	No	No	No	No
855	2021-03-20	Kichakasimba	21	18-25	Male	Single	Secondary/Tertiary	Islamic	Student		First time	Voluntary	High BP		No	No	No	No	No	No	Yes	No	No	No	No	No	No	No	No
856	2021-03-20	Kichakasimba	18	18-25	Female	Single	Secondary/Tertiary	Christianity	Student		First time	Voluntary	Low HB		No	Yes	No	No	No	No	No	No	No	No	No	No	No	No	No
857	2021-03-20	Kichakasimba	20	18-25	Female	Single	Secondary/Tertiary	Christianity	Student		First time	Voluntary	Low HB		No	Yes	No	No	No	No	No	No	No	No	No	No	No	No	No
858	2021-03-20	Kichakasimba	18	18-25	Female	Single	Secondary/Tertiary	Christianity	Student		First time	Voluntary	Low HB		No	Yes	No	No	No	No	No	No	No	No	No	No	No	No	No
859	2021-03-20	Kichakasimba	21	18-25	Female	Single	Secondary/Tertiary	Christianity	Student		First time	Voluntary	Low HB		No	Yes	No	No	No	No	No	No	No	No	No	No	No	No	No
860	2021-03-20	Kichakasimba	20	18-25	Female	Single	Secondary/Tertiary	Christianity	Student		First time	Voluntary	PHX		No	No	Yes	No	No	No	No	No	No	No	No	No	No	No	No
861	2021-03-20	Kichakasimba	20	18-25	Female	Single	Secondary/Tertiary	Christianity	Student		First time	Voluntary	PHX		No	No	Yes	No	No	No	No	No	No	No	No	No	No	No	No
862	2021-03-20	Kichakasimba	20	18-25	Female	Single	Secondary/Tertiary	Christianity	Student		First time	Voluntary	PHX		No	No	Yes	No	No	No	No	No	No	No	No	No	No	No	No
863	2021-03-20	Kichakasimba	18	18-25	Male	Single	Secondary/Tertiary	Christianity	Student		First time	Voluntary	Low HB		No	Yes	No	No	No	No	No	No	No	No	No	No	No	No	No
864	2021-03-20	Kichakasimba	22	18-25	Female	Single	Secondary/Tertiary	Christianity	Student		First time	Voluntary	Low HB		No	Yes	No	No	No	No	No	No	No	No	No	No	No	No	No
865	2021-03-20	Kichakasimba	21	18-25	Female	Single	Secondary/Tertiary	Islamic	Student		First time	Voluntary	Low HB		No	Yes	No	No	No	No	No	No	No	No	No	No	No	No	No
866	2021-03-20	Kichakasimba			Male	Single	Secondary/Tertiary	Islamic	Student		First time	Voluntary	Low HB		No	Yes	No	No	No	No	No	No	No	No	No	No	No	No	No
867	2021-03-20	Kichakasimba	20	18-25	Male	Single	Secondary/Tertiary	Christianity	Student		First time	Voluntary	Low HB		No	Yes	No	No	No	No	No	No	No	No	No	No	No	No	No
868	2021-03-20	Kichakasimba	22	18-25	Male	Single	Secondary/Tertiary	Christianity	Student		First time	Voluntary	Low HB		No	Yes	No	No	No	No	No	No	No	No	No	No	No	No	No
869	2021-03-20	Kichakasimba			Female	Single	Secondary/Tertiary	Christianity	Student		First time	Voluntary	Age related reasons		No	No	No	No	No	No	No	No	No	No	No	Yes	No	No	No
870	2021-03-20	Kichakasimba	19	18-25	Male	Single	Secondary/Tertiary	Islamic	Student	O +ve	First time	Voluntary	Low HB		No	Yes	No	No	No	No	No	No	No	No	No	No	No	No	No
871	2021-03-20	Kichakasimba	21	18-25	Male	Single	Secondary/Tertiary	Islamic	Student		First time	Voluntary	Low HB		No	Yes	No	No	No	No	No	No	No	No	No	No	No	No	No
872	2021-03-20	Kichakasimba	21	18-25	Male	Single	Secondary/Tertiary	Christianity	Student		First time	Voluntary	Low HB		No	Yes	No	No	No	No	No	No	No	No	No	No	No	No	No
873	2021-03-20	Kichakasimba	18	18-25	Male	Single	Secondary/Tertiary	Christianity	Student	B +ve	Repeat	Voluntary	Low HB		No	Yes	No	No	No	No	No	No	No	No	No	No	No	No	No
874	2021-03-20	Kichakasimba	21	18-25	Male	Single	Secondary/Tertiary	Christianity	Student	O +ve	First time	Voluntary	Low HB		No	Yes	No	No	No	No	No	No	No	No	No	No	No	No	No
875	2021-03-20	Kichakasimba	21	18-25	Male	Single	Secondary/Tertiary	Islamic	Student		First time	Voluntary	High BP		No	No	No	No	No	No	Yes	No	No	No	No	No	No	No	No
876	2021-03-20	Kichakasimba			Male	Single	Secondary/Tertiary	Islamic	Student		First time	Voluntary	Low HB		No	Yes	No	No	No	No	No	No	No	No	No	No	No	No	No
877	2021-03-20	Kichakasimba	22	18-25	Male	Single	Secondary/Tertiary	Islamic	Student		First time	Voluntary	Low HB		No	Yes	No	No	No	No	No	No	No	No	No	No	No	No	No
878	2021-03-20	Kichakasimba	19	18-25	Male	Single	Secondary/Tertiary	Islamic	Student		First time	Voluntary	Low HB		No	Yes	No	No	No	No	No	No	No	No	No	No	No	No	No
879	2021-03-20	Kichakasimba	17	16-17	Female	Single	Secondary/Tertiary	Islamic	Student		First time	Voluntary	Low HB		No	Yes	No	No	No	No	No	No	No	No	No	No	No	No	No
880	2021-03-20	Kichakasimba	17	16-17	Female	Single	Secondary/Tertiary	Islamic	Student		First time	Voluntary	Low HB		No	Yes	No	No	No	No	No	No	No	No	No	No	No	No	No
881	2021-03-20	Kichakasimba	21	18-25	Female	Single	Secondary/Tertiary	Islamic	Student		First time	Voluntary	Declined		No	No	No	No	No	No	No	No	No	Yes	No	No	No	No	No
882	2021-03-20	Kichakasimba	21	18-25	Male	Single	Secondary/Tertiary	Christianity	Student	O +ve	First time	Voluntary	Low HB		No	Yes	No	No	No	No	No	No	No	No	No	No	No	No	No
883	2021-03-20	Kichakasimba	18	18-25	Male	Single	Secondary/Tertiary	Christianity	Student	A +ve	First time	Voluntary	Low HB		No	Yes	No	No	No	No	No	No	No	No	No	No	No	No	No
884	2021-03-20	Kichakasimba	19	18-25	Male	Single	Secondary/Tertiary	Islamic	Student	O +ve	First time	Voluntary	Low HB		No	Yes	No	No	No	No	No	No	No	No	No	No	No	No	No
885	2021-03-20	Kichakasimba			Male	Single	Secondary/Tertiary	Christianity	Student		First time	Voluntary	PHX		No	No	Yes	No	No	No	No	No	No	No	No	No	No	No	No
886	2021-03-20	KSBTC	26	26-30	Male	Married	Secondary/Tertiary	Islamic	Non-students			FRD	Short inter-donation interval		No	No	No	No	No	No	No	No	No	No	No	No	Yes	No	No
887	2021-03-20	KSBTC	39	31-40	Male	Married	Secondary/Tertiary	Islamic		A +ve	First time	FRD	Low HB		No	Yes	No	No	No	No	No	No	No	No	No	No	No	No	No
888	2021-03-20	KSBTC	25	18-25	Female	Married	None/Primary	Islamic	Non-students			FRD	Physiological reasons		No	No	No	No	No	No	No	No	Yes	No	No	No	No	No	No
889	2021-03-20	KSBTC	44	41-50	Male	Married	None/Primary	Islamic	Non-students	A +ve		FRD	High BP		No	No	No	No	No	No	Yes	No	No	No	No	No	No	No	No
890	2021-03-20	KSBTC	31	31-40	Male	Single	Secondary/Tertiary	Islamic	Non-students	O +ve	First time	FRD	Low HB		No	Yes	No	No	No	No	No	No	No	No	No	No	No	No	No
891	2021-03-20	KSBTC	24	18-25	Male	Single	Secondary/Tertiary	Islamic	Non-students	O +ve		FRD	Low HB		No	Yes	No	No	No	No	No	No	No	No	No	No	No	No	No
892	2021-03-20	KSBTC	39	31-40	Male	Married	None/Primary	Islamic		O +ve	Repeat	FRD	Low HB		No	Yes	No	No	No	No	No	No	No	No	No	No	No	No	No
893	2021-03-20	KSBTC	28	26-30	Male	Married	Secondary/Tertiary	Islamic	Non-students	O +ve	Repeat	FRD	PHX		No	No	Yes	No	No	No	No	No	No	No	No	No	No	No	No
894	2021-03-20	KSBTC	41	41-50	Male	Married		Islamic		A +ve	Repeat	FRD	Short inter-donation interval		No	No	No	No	No	No	No	No	No	No	No	No	Yes	No	No
895	2021-03-20	KSBTC	55	>50	Male	Married		Islamic	Non-students		Repeat	FRD	High BP		No	No	No	No	No	No	Yes	No	No	No	No	No	No	No	No
896	2021-03-20	KSBTC	38	31-40	Male	Married	None/Primary	Islamic	Non-students			FRD	High BP		No	No	No	No	No	No	Yes	No	No	No	No	No	No	No	No
897	2021-03-20		47	41-50	Male	Married	Secondary/Tertiary	Christianity				Voluntary	High BP		No	No	No	No	No	No	Yes	No	No	No	No	No	No	No	No
898	2021-03-20		34	31-40	Male	Married		Islamic		A +ve		Voluntary	Low HB		No	Yes	No	No	No	No	No	No	No	No	No	No	No	No	No
899	2021-03-20		24	18-25	Female	Married	Secondary/Tertiary	Christianity		A +ve		Voluntary	Low HB		No	Yes	No	No	No	No	No	No	No	No	No	No	No	No	No
900	2021-03-20	KSBTC	29	26-30	Male	Married	Secondary/Tertiary	Islamic	Non-students	B +ve	Repeat	FRD	High BP	High PR	No	No	No	No	Yes	No	Yes	No	No	No	No	No	No	No	No
901	2021-03-20	KSBTC	32	31-40	Male	Married	Secondary/Tertiary	Islamic	Non-students	O +ve	First time	FRD	Declined		No	No	No	No	No	No	No	No	No	Yes	No	No	No	No	No
902	2021-03-20	Mvindeni	17	16-17	Male	Single	Secondary/Tertiary	Islamic	Student		First time	Voluntary	Age related reasons		No	No	No	No	No	No	No	No	No	No	No	Yes	No	No	No
903	2021-03-21	KSBTC	35	31-40	Female	Married	Secondary/Tertiary	Christianity		O +ve		FRD	Low HB		No	Yes	No	No	No	No	No	No	No	No	No	No	No	No	No
904	2021-03-21	KSBTC	37	31-40	Female	Single	Secondary/Tertiary	Christianity	Non-students	O +ve		FRD	High BP		No	No	No	No	No	No	Yes	No	No	No	No	No	No	No	No
905	2021-03-21	KSBTC	51	>50	Male	Married	Secondary/Tertiary	Christianity			Repeat	FRD	High BP		No	No	No	No	No	No	Yes	No	No	No	No	No	No	No	No
906	2021-03-21	KSBTC	38	31-40	Female	Married	Secondary/Tertiary	Christianity		O +ve	Repeat	FRD	High BP		No	No	No	No	No	No	Yes	No	No	No	No	No	No	No	No
907	2021-03-21	KSBTC	53	>50	Female	Single	Secondary/Tertiary	Christianity		O +ve		FRD	Low HB		No	Yes	No	No	No	No	No	No	No	No	No	No	No	No	No
908	2021-03-21	KSBTC	34	31-40	Male	Single	None/Primary	Islamic				FRD	PHX		No	No	Yes	No	No	No	No	No	No	No	No	No	No	No	No
909	2021-03-21	KSBTC	24	18-25	Male	Single		Islamic				FRD	Low PR		No	No	No	Yes	No	No	No	No	No	No	No	No	No	No	No
910	2021-03-21	KSBTC	23	18-25	Female	Married	Secondary/Tertiary	Christianity		O +ve		FRD	Age related reasons		No	No	No	No	No	No	No	No	No	No	No	Yes	No	No	No
911	2021-03-21	PCEA Ukunda	66	>50	Male	Married	Secondary/Tertiary	Christianity		A +ve		Voluntary	PHX		No	No	Yes	No	No	No	No	No	No	No	No	No	No	No	No
912	2021-03-21	PCEA Ukunda	41	41-50	Female	Single		Christianity			First time	Voluntary	Declined		No	No	No	No	No	No	No	No	No	Yes	No	No	No	No	No
913	2021-03-21	PCEA Ukunda	22	18-25	Female	Married		Islamic		O +ve		Voluntary	Low HB		No	Yes	No	No	No	No	No	No	No	No	No	No	No	No	No
914	2021-03-21	PCEA Ukunda	39	31-40	Male	Single	Secondary/Tertiary	Christianity			Repeat	Voluntary	PHX		No	No	Yes	No	No	No	No	No	No	No	No	No	No	No	No
915	2021-03-21	PCEA Ukunda	24	18-25	Female	Single	Secondary/Tertiary	Christianity		B +ve	Repeat	Voluntary	Low HB		No	Yes	No	No	No	No	No	No	No	No	No	No	No	No	No
916	2021-03-21	KSBTC	30	26-30	Male	Married	Secondary/Tertiary	Christianity				FRD	Low HB		No	Yes	No	No	No	No	No	No	No	No	No	No	No	No	No
917	2021-03-21	KSBTC	38	31-40	Male	Married	None/Primary	Christianity		B +ve		FRD	PHX		No	No	Yes	No	No	No	No	No	No	No	No	No	No	No	No
918	2021-03-21	KSBTC	24	18-25	Male	Married		Islamic	Non-students	AB +ve		FRD	Low HB		No	Yes	No	No	No	No	No	No	No	No	No	No	No	No	No
919	2021-03-21	KSBTC	42	41-50	Male	Married	Secondary/Tertiary	Islamic	Non-students	O +ve	First time	Voluntary			No	No	No	No	No	No	No	No	No	No	No	No	No	No	No
920	2021-03-21	KSBTC	24	18-25	Male	Married	None/Primary	Christianity	Non-students	O +ve	First time	FRD	Blood group mismatch		No	No	No	No	No	No	No	No	No	No	Yes	No	No	No	No
921	2021-03-21	KSBTC	43	41-50	Male		None/Primary	Islamic		O +ve		FRD	Low BP		No	No	No	No	No	Yes	No	No	No	No	No	No	No	No	No
922	2021-03-21	KSBTC	30	26-30	Female	Single		Islamic				FRD	Low HB		No	Yes	No	No	No	No	No	No	No	No	No	No	No	No	No
923	2021-03-21	KSBTC	22	18-25	Male	Married	None/Primary	Christianity	Non-students	A +ve	First time	FRD	Low PR		No	No	No	Yes	No	No	No	No	No	No	No	No	No	No	No
924	2021-03-21	KSBTC	45	41-50	Male	Married		Islamic	Non-students	O +ve	Repeat	FRD	Low HB		No	Yes	No	No	No	No	No	No	No	No	No	No	No	No	No
925	2021-03-21	KSBTC	28	26-30	Male	Single	Secondary/Tertiary	Christianity		O +ve	First time	FRD			No	No	No	No	No	No	No	No	No	No	No	No	No	No	No
926	2021-03-21	KSBTC	18	18-25	Male	Married	Secondary/Tertiary	Christianity	Non-students	B +ve	Repeat	FRD			No	No	No	No	No	No	No	No	No	No	No	No	No	No	No
927	2021-03-21	KSBTC	17	16-17	Male	Single	Secondary/Tertiary	Christianity		O +ve	First time	FRD	Low PR		No	No	No	Yes	No	No	No	No	No	No	No	No	No	No	No
928	2021-03-21	KSBTC	17	16-17	Male	Single	Secondary/Tertiary	Islamic		B +ve	Repeat	FRD	Low BP		No	No	No	No	No	Yes	No	No	No	No	No	No	No	No	No
929	2021-03-21	KSBTC	19	18-25	Male	Single	Secondary/Tertiary	Christianity		O +ve		FRD	Low HB		No	Yes	No	No	No	No	No	No	No	No	No	No	No	No	No
930	2021-03-21	KSBTC	19	18-25	Male	Single	Secondary/Tertiary	Islamic				FRD	Declined		No	No	No	No	No	No	No	No	No	Yes	No	No	No	No	No
931	2021-03-21	KSBTC	22	18-25	Male	Single	Secondary/Tertiary	Christianity	Student	A +ve	First time	FRD	Low PR		No	No	No	Yes	No	No	No	No	No	No	No	No	No	No	No
932	2021-03-21	Kwale high	19	18-25	Male	Single	Secondary/Tertiary	Islamic		B +ve	First time	Voluntary	High BP	High PR	No	No	No	No	Yes	No	Yes	No	No	No	No	No	No	No	No
933	2021-03-21	KSBTC	21	18-25	Male	Single	Secondary/Tertiary	Christianity		O +ve	Repeat	FRD	High BP		No	No	No	No	No	No	Yes	No	No	No	No	No	No	No	No
934	2021-03-21	Kwale high	17	16-17	Male		Secondary/Tertiary	Christianity	Student		First time	Voluntary	Low HB		No	Yes	No	No	No	No	No	No	No	No	No	No	No	No	No
935	2021-03-21	Kwale high	20	18-25	Male	Single	Secondary/Tertiary	Islamic	Student	O+ve	Repeat	Voluntary	Low HB		No	Yes	No	No	No	No	No	No	No	No	No	No	No	No	No
936	2021-03-21	Kwale high	18	18-25	Male	Single	Secondary/Tertiary	Islamic	Student	O +ve	Repeat	Voluntary	Low HB		No	Yes	No	No	No	No	No	No	No	No	No	No	No	No	No
937	2021-03-21	Kwale high	18	18-25	Male	Single	Secondary/Tertiary	Christianity	Student	O +ve		Voluntary	Low HB		No	Yes	No	No	No	No	No	No	No	No	No	No	No	No	No
938	2021-03-21	Kwale high	18	18-25	Male		Secondary/Tertiary	Christianity	Student	A +ve		Voluntary	Low HB		No	Yes	No	No	No	No	No	No	No	No	No	No	No	No	No
939	2021-03-21	Kwale high	21	18-25	Male	Single	Secondary/Tertiary	Christianity	Student	O+ve		Voluntary	Low BP		No	No	No	No	No	Yes	No	No	No	No	No	No	No	No	No
940	2021-03-21	Kwale high	19	18-25	Male	Single	Secondary/Tertiary	Islamic	Student	B +ve	First time	Voluntary	Low HB		No	Yes	No	No	No	No	No	No	No	No	No	No	No	No	No
941	2021-03-21	Kwale high	18	18-25	Male		Secondary/Tertiary	Islamic	Student	O +ve	First time	Voluntary	Low HB		No	Yes	No	No	No	No	No	No	No	No	No	No	No	No	No
942	2021-03-21	Kwale high	18	18-25	Male	Single	None/Primary	Christianity	Student	O -ve		Voluntary	High BP		No	No	No	No	No	No	Yes	No	No	No	No	No	No	No	No
943	2021-03-21	Kwale high	18	18-25	Male	Single	Secondary/Tertiary	Christianity	Student		First time	Voluntary	Low HB		No	Yes	No	No	No	No	No	No	No	No	No	No	No	No	No
944	2021-03-21	Kwale high	18	18-25	Male	Married	Secondary/Tertiary	Christianity	Student	O +ve		Voluntary	High BP		No	No	No	No	No	No	Yes	No	No	No	No	No	No	No	No
945	2021-03-21	Kwale high	54	>50	Male	Single	Secondary/Tertiary	Islamic	Student			Voluntary	PHX		No	No	Yes	No	No	No	No	No	No	No	No	No	No	No	No
946	2021-03-21	Kwale high	23	18-25	Male	Single	Secondary/Tertiary	Islamic	Student		First time	Voluntary	Short inter-donation interval		No	No	No	No	No	No	No	No	No	No	No	No	Yes	No	No
947	2021-03-21	Kwale high	24	18-25	Male	Single	None/Primary	Islamic	Student	O +ve	Repeat	Voluntary	PHX		No	No	Yes	No	No	No	No	No	No	No	No	No	No	No	No
948	2021-03-21	Kwale high	23	18-25	Male	Single	Secondary/Tertiary	Islamic	Student	AB +ve	First time	Voluntary			No	No	No	No	No	No	No	No	No	No	No	No	No	No	No
949	2021-03-21	Kwale high	22	18-25	Male	Single		Islamic	Student		First time	Voluntary			No	No	No	No	No	No	No	No	No	No	No	No	No	No	No
950	2021-03-21	Kwale high	21	18-25	Male	Married	None/Primary	Islamic	Student	O +ve		Voluntary	Low BP		No	No	No	No	No	Yes	No	No	No	No	No	No	No	No	No
951	2021-03-21	KSBTC	36	31-40	Male	Married	None/Primary	Islamic				FRD	PHX		No	No	Yes	No	No	No	No	No	No	No	No	No	No	No	No
952	2021-03-21	KSBTC	22	18-25	Male	Single	None/Primary	Islamic	Student	O +ve	First time	FRD	High BP		No	No	No	No	No	No	Yes	No	No	No	No	No	No	No	No
953	2021-03-21	KSBTC	24	18-25	Male	Married	None/Primary	Islamic	Non-students	B +ve	First time	FRD	High BP		No	No	No	No	No	No	Yes	No	No	No	No	No	No	No	No
954	2021-03-21	KSBTC	39	31-40	Male	Married		Islamic		A+ve		FRD	High BP		No	No	No	No	No	No	Yes	No	No	No	No	No	No	No	No
955	2021-03-21	KSBTC	40	31-40	Male	Married		Islamic		B +ve		FRD	High BP	High PR	No	No	No	No	Yes	No	Yes	No	No	No	No	No	No	No	No
956	2021-03-21	KSBTC	43	41-50	Male	Married		Islamic		O -ve		FRD	Low BP		No	No	No	No	No	Yes	No	No	No	No	No	No	No	No	No
957	2021-03-21	KSBTC	50	41-50	Male	Married		Islamic	Non-students		Repeat	FRD	High BP		No	No	No	No	No	No	Yes	No	No	No	No	No	No	No	No
958	2021-03-21	KSBTC	40	31-40	Male	Single	None/Primary	Islamic	Non-students	O +ve	First time	FRD	High BP		No	No	No	No	No	No	Yes	No	No	No	No	No	No	No	No
959	2021-03-21	KSBTC	51	>50	Male	Single	Secondary/Tertiary	Christianity	Student			FRD	Low HB		No	Yes	No	No	No	No	No	No	No	No	No	No	No	No	No
960	2021-03-21	KSBTC	21	18-25	Male	Single	Secondary/Tertiary	Islamic		O +ve		FRD	Low BP		No	No	No	No	No	Yes	No	No	No	No	No	No	No	No	No
961	2021-03-21	KSBTC	24	18-25	Male	Married	Secondary/Tertiary	Islamic			First time	FRD	Low HB		No	Yes	No	No	No	No	No	No	No	No	No	No	No	No	No
962	2021-03-21	KSBTC	24	18-25	Female	Married	Secondary/Tertiary	Christianity			Repeat	FRD	Low HB		No	Yes	No	No	No	No	No	No	No	No	No	No	No	No	No
963	2021-03-21	KSBTC	43	41-50	Male	Single	Secondary/Tertiary	Islamic	Non-students	O +ve		FRD	Low HB		No	Yes	No	No	No	No	No	No	No	No	No	No	No	No	No
964	2021-03-21	KSBTC	33	31-40	Female	Single		Islamic		O +ve	First time	FRD			No	No	No	No	No	No	No	No	No	No	No	No	No	No	No
965	2021-03-21	KSBTC	21	18-25	Male	Single	Secondary/Tertiary	Islamic				FRD	High BP		No	No	No	No	No	No	Yes	No	No	No	No	No	No	No	No
966	2021-03-21	KSBTC	29	26-30	Female	Single	None/Primary	Islamic		A +ve		FRD	Low HB		No	Yes	No	No	No	No	No	No	No	No	No	No	No	No	No
967	2021-03-21	KSBTC	27	26-30	Male	Married		Islamic		O +ve		FRD	PHX		No	No	Yes	No	No	No	No	No	No	No	No	No	No	No	No
968	2021-03-21	KSBTC	42	41-50	Male		None/Primary	Islamic		B +ve		FRD	Low BP	Low PR	No	No	No	Yes	No	Yes	No	No	No	No	No	No	No	No	No
969	2021-03-21	KSBTC	36	31-40	Male			Islamic			First time	FRD	Low BP		No	No	No	No	No	Yes	No	No	No	No	No	No	No	No	No
970	2021-03-21	KSBTC	20	18-25	Male		Secondary/Tertiary	Islamic		A +ve		FRD	High BP		No	No	No	No	No	No	Yes	No	No	No	No	No	No	No	No
971	2021-03-21	KSBTC	58	>50	Male	Married		Islamic		O +ve		FRD			No	No	No	No	No	No	No	No	No	No	No	No	No	No	No
972	2021-03-21	KSBTC	54	>50	Male	Married	Secondary/Tertiary	Christianity		O +ve	First time	FRD	Low PR		No	No	No	Yes	No	No	No	No	No	No	No	No	No	No	No
973	2021-03-21	KSBTC	23	18-25	Male	Single	Secondary/Tertiary	Islamic			First time	FRD	High BP	Age related reasons	No	No	No	No	No	No	Yes	No	No	No	No	Yes	No	No	No
974	2021-03-21	KSBTC	27	26-30	Male	Married	Secondary/Tertiary	Christianity				FRD			No	No	No	No	No	No	No	No	No	No	No	No	No	No	No
975	2021-03-21	KSBTC	67	>50	Male	Single	None/Primary	Islamic				FRD			No	No	No	No	No	No	No	No	No	No	No	No	No	No	No
976	2021-03-21	KSBTC	38	31-40	Male	Married	None/Primary	Islamic		A -ve	First time	FRD			No	No	No	No	No	No	No	No	No	No	No	No	No	No	No
977	2021-03-21	Golini Secondary	45	41-50	Male	Married	None/Primary	Islamic	Student			Voluntary			No	No	No	No	No	No	No	No	No	No	No	No	No	No	No
978	2021-03-21	KSBTC	39	31-40	Male	Single	None/Primary	Islamic	Non-students	B +ve		FRD	High BP		No	No	No	No	No	No	Yes	No	No	No	No	No	No	No	No
979	2021-03-21	Golini Secondary	43	41-50	Female	Married	None/Primary	Islamic	Student	O +ve		Voluntary	Low HB		No	Yes	No	No	No	No	No	No	No	No	No	No	No	No	No
980	2021-03-21	KSBTC	47	41-50	Female	Married	Secondary/Tertiary	Islamic		O +ve		FRD	Low HB		No	Yes	No	No	No	No	No	No	No	No	No	No	No	No	No
981	2021-03-21	KSBTC	47	41-50	Male	Married	None/Primary	Islamic				FRD	High BP		No	No	No	No	No	No	Yes	No	No	No	No	No	No	No	No
982	2021-03-21	KSBTC	24	18-25	Male	Single	Secondary/Tertiary	Christianity		AB +ve	Repeat	FRD	Blood group mismatch		No	No	No	No	No	No	No	No	No	No	Yes	No	No	No	No
983	2021-03-21	KSBTC	24	18-25	Male	Married	None/Primary	Islamic		AB +ve		FRD	Blood group mismatch		No	No	No	No	No	No	No	No	No	No	Yes	No	No	No	No
984	2021-04-20	KSBTC	24	18-25	Male	Single	None/Primary	Islamic			First time	FRD	High BP		No	No	No	No	No	No	Yes	No	No	No	No	No	No	No	No
985	2021-04-20	KSBTC	27	26-30	Male	Single	Secondary/Tertiary	Islamic	Non-students	O +ve	Repeat	FRD	High BP		No	No	No	No	No	No	Yes	No	No	No	No	No	No	No	No
986	2021-04-20	KSBTC	47	41-50	Male	Married	None/Primary	Islamic		A +ve		FRD	High BP		No	No	No	No	No	No	Yes	No	No	No	No	No	No	No	No
987	2021-04-20	KSBTC	50	41-50	Male	Married	None/Primary	Islamic	Non-students			FRD	High BP		No	No	No	No	No	No	Yes	No	No	No	No	No	No	No	No
988	2021-04-20	KSBTC	21	18-25	Female	Single		Islamic	Student			FRD	High BP		No	No	No	No	No	No	Yes	No	No	No	No	No	No	No	No
989	2021-04-20	KSBTC	58	>50	Male	Married	None/Primary	Islamic	Non-students			FRD	High BP		No	No	No	No	No	No	Yes	No	No	No	No	No	No	No	No
990	2021-04-20	KSBTC	35	31-40	Male	Married	None/Primary	Islamic	Non-students			FRD	High BP		No	No	No	No	No	No	Yes	No	No	No	No	No	No	No	No
991	2021-04-20	KSBTC	36	31-40	Male	Single	Secondary/Tertiary	Islamic	Non-students		Repeat	FRD			No	No	No	No	No	No	No	No	No	No	No	No	No	No	No
992	2021-04-20	KSBTC	24	18-25	Male	Married	None/Primary	Islamic		O +ve	First time	FRD	High BP		No	No	No	No	No	No	Yes	No	No	No	No	No	No	No	No
993	2021-04-20	KSBTC	31	31-40	Male	Single	Secondary/Tertiary	Islamic		O +ve	First time	FRD	High BP		No	No	No	No	No	No	Yes	No	No	No	No	No	No	No	No
994	2021-04-20	KSBTC	26	26-30	Male	Single	Secondary/Tertiary	Islamic		AB +ve		FRD	Declined		No	No	No	No	No	No	No	No	No	Yes	No	No	No	No	No
995	2021-04-20	KSBTC	27	26-30	Female	Married	Secondary/Tertiary	Christianity		A +ve		FRD	Low HB		No	Yes	No	No	No	No	No	No	No	No	No	No	No	No	No
996	2021-04-20	KSBTC	43	41-50	Male	Married	Secondary/Tertiary	Islamic	Non-students	B +ve	First time	FRD	High BP		No	No	No	No	No	No	Yes	No	No	No	No	No	No	No	No
997	2021-04-20	KSBTC	27	26-30	Male	Single	Secondary/Tertiary	Islamic	Non-students	O +ve	Repeat	FRD	High BP		No	No	No	No	No	No	Yes	No	No	No	No	No	No	No	No
998	2021-04-20	KSBTC	25	18-25	Female	Single	Secondary/Tertiary	Islamic	Student	O +ve	First time	FRD	Low HB		No	Yes	No	No	No	No	No	No	No	No	No	No	No	No	No
999	2021-04-20	KSBTC	45	41-50	Male	Married		Christianity	Non-students	O +ve		FRD	High BP		No	No	No	No	No	No	Yes	No	No	No	No	No	No	No	No
1000	2021-04-20	KSBTC	34	31-40	Female			Islamic	Non-students	O +ve	First time	FRD	Invisible veins		No	No	No	No	No	No	No	Yes	No	No	No	No	No	No	No
1001	2021-04-20	KSBTC	38	31-40	Female	Married	None/Primary	Islamic		O +ve	First time	FRD	High BP		No	No	No	No	No	No	Yes	No	No	No	No	No	No	No	No
1002	2021-04-20	KSBTC	42	41-50	Male	Married	None/Primary	Islamic	Non-students		First time	FRD	High BP		No	No	No	No	No	No	Yes	No	No	No	No	No	No	No	No
1003	2021-04-20	KSBTC	22	18-25	Male	Single	Secondary/Tertiary	Islamic	Student	AB +ve	First time	FRD	High BP		No	No	No	No	No	No	Yes	No	No	No	No	No	No	No	No
1004	2021-04-20	KSBTC	23	18-25	Male	Single	None/Primary	Islamic	Non-students		First time	FRD	High BP		No	No	No	No	No	No	Yes	No	No	No	No	No	No	No	No
1005	2021-04-20	KSBTC	31	31-40	Male	Married	None/Primary	Islamic				FRD	Low HB		No	Yes	No	No	No	No	No	No	No	No	No	No	No	No	No
1006	2021-04-20	KSBTC	43	41-50	Male	Married	Secondary/Tertiary	Christianity	Non-students	AB +ve	Repeat	FRD	Blood group mismatch		No	No	No	No	No	No	No	No	No	No	Yes	No	No	No	No
1007	2021-04-20	KSBTC	32	31-40	Male	Married		Islamic			First time	FRD	High BP		No	No	No	No	No	No	Yes	No	No	No	No	No	No	No	No
1008	2021-04-20	KSBTC	26	26-30	Male	Married	None/Primary	Islamic		A +ve		FRD	Low HB		No	Yes	No	No	No	No	No	No	No	No	No	No	No	No	No
1009	2021-04-20	KSBTC	40	31-40	Male	Married		Islamic	Non-students	AB +ve	First time	FRD	Low HB		No	Yes	No	No	No	No	No	No	No	No	No	No	No	No	No
1010	2021-04-20	KSBTC	40	31-40	Male	Married	None/Primary	Islamic	Non-students	O +ve	Repeat	FRD	Low HB		No	Yes	No	No	No	No	No	No	No	No	No	No	No	No	No
1011	2021-04-20	KSBTC	45	41-50	Male	Married	Secondary/Tertiary	Christianity	Non-students	O +ve	Repeat	FRD	High BP		No	No	No	No	No	No	Yes	No	No	No	No	No	No	No	No
1012	2021-04-20	KSBTC			Male	Married	Secondary/Tertiary	Islamic			Repeat	FRD	High BP		No	No	No	No	No	No	Yes	No	No	No	No	No	No	No	No
1013	2021-04-20	KSBTC	39	31-40	Female	Married	Secondary/Tertiary	Christianity	Non-students	AB +ve	First time	FRD	Physiological reasons		No	No	No	No	No	No	No	No	Yes	No	No	No	No	No	No
1014	2021-04-20	KSBTC	61	>50	Male	Married	None/Primary	Islamic	Non-students	O +ve	Repeat	FRD	High BP		No	No	No	No	No	No	Yes	No	No	No	No	No	No	No	No
1015	2021-04-20	KSBTC	45	41-50	Female	Married	None/Primary	Islamic	Non-students	A +ve	First time	FRD	High BP		No	No	No	No	No	No	Yes	No	No	No	No	No	No	No	No
1016	2021-04-20	KSBTC	55	>50	Male	Married	None/Primary	Islamic	Non-students	O +ve	Repeat	FRD	Low HB		No	Yes	No	No	No	No	No	No	No	No	No	No	No	No	No
1017	2021-04-20	KSBTC	30	26-30	Female	Single	None/Primary	Islamic		A +ve		FRD	High BP		No	No	No	No	No	No	Yes	No	No	No	No	No	No	No	No
1018	2021-04-20	KSBTC	47	41-50	Male	Married	None/Primary	Islamic		O +ve		FRD	Low HB		No	Yes	No	No	No	No	No	No	No	No	No	No	No	No	No
1019	2021-04-20	KSBTC	34	31-40	Male	Married	None/Primary	Islamic		O +ve	Repeat	FRD			No	No	No	No	No	No	No	No	No	No	No	No	No	No	No
1020	2021-04-20	KSBTC	18	18-25	Male	Single	Secondary/Tertiary	Christianity	Student	A +ve	First time	FRD	Low HB		No	Yes	No	No	No	No	No	No	No	No	No	No	No	No	No
1021	2021-04-20	KSBTC	44	41-50	Male	Married	None/Primary	Christianity	Non-students		First time	FRD	High BP		No	No	No	No	No	No	Yes	No	No	No	No	No	No	No	No
1022	2021-04-20	KSBTC	21	18-25	Male	Single	Secondary/Tertiary	Christianity	Student	A +ve	First time	FRD	Low HB		No	Yes	No	No	No	No	No	No	No	No	No	No	No	No	No
1023	2021-04-20	KSBTC	25	18-25	Female	Single	Secondary/Tertiary	Christianity	Non-students	O +ve	First time	FRD	Low HB		No	Yes	No	No	No	No	No	No	No	No	No	No	No	No	No
1024	2021-04-20	KSBTC	43	41-50	Male		Secondary/Tertiary	Islamic	Non-students			FRD	High BP		No	No	No	No	No	No	Yes	No	No	No	No	No	No	No	No
1025	2021-04-20	KSBTC	45	41-50	Male	Married	Secondary/Tertiary	Islamic	Non-students	O +ve	Repeat	FRD	Low HB		No	Yes	No	No	No	No	No	No	No	No	No	No	No	No	No
1026	2021-04-20	KSBTC	23	18-25	Female	Single	Secondary/Tertiary	Christianity	Student	A +ve		FRD	Low HB		No	Yes	No	No	No	No	No	No	No	No	No	No	No	No	No
1027	2021-04-20	KSBTC	32	31-40	Male	Married	None/Primary	Islamic	Non-students	O +ve	Repeat	FRD	High BP		No	No	No	No	No	No	Yes	No	No	No	No	No	No	No	No
1028	2021-04-20	KSBTC	22	18-25	Female	Single	Secondary/Tertiary	Christianity	Student	O +ve		FRD	Low HB		No	Yes	No	No	No	No	No	No	No	No	No	No	No	No	No
1029	2021-04-20	KSBTC	53	>50	Male	Married		Islamic	Non-students	A +ve	Repeat	FRD	Low HB		No	Yes	No	No	No	No	No	No	No	No	No	No	No	No	No
1030	2021-04-20	KSBTC	28	26-30	Male	Married	None/Primary	Christianity				FRD	Low HB		No	Yes	No	No	No	No	No	No	No	No	No	No	No	No	No
1031	2021-04-21	KSBTC	42	41-50	Male	Married	Secondary/Tertiary	Christianity	Non-students	O +ve		FRD			No	No	No	No	No	No	No	No	No	No	No	No	No	No	No
1032	2021-04-21	KSBTC	35	31-40	Male	Married	None/Primary	Islamic			First time	FRD	Declined		No	No	No	No	No	No	No	No	No	Yes	No	No	No	No	No
1033	2021-04-21	KSBTC	22	18-25	Male	Married	None/Primary	Christianity	Non-students	B +ve	First time	FRD			No	No	No	No	No	No	No	No	No	No	No	No	No	No	No
1034	2021-04-21	KSBTC	22	18-25	Male	Married	None/Primary	Christianity	Non-students	O +ve		FRD	Low HB		No	Yes	No	No	No	No	No	No	No	No	No	No	No	No	No
1035	2021-04-21	KSBTC	31	31-40	Male	Single	Secondary/Tertiary	Islamic		O +ve		FRD	Low HB		No	Yes	No	No	No	No	No	No	No	No	No	No	No	No	No
1036	2021-04-21	BARAZA PARK	30	26-30	Male	Single	None/Primary	Islamic		O +ve		Voluntary	Low BP		No	No	No	No	No	Yes	No	No	No	No	No	No	No	No	No
1037	2021-04-21	KSBTC	44	41-50	Male	Married	None/Primary	Islamic		O +ve	Repeat	FRD	Low HB		No	Yes	No	No	No	No	No	No	No	No	No	No	No	No	No
1038	2021-04-21	KWS HQ	40	31-40	Male	Married	Secondary/Tertiary	Christianity		B +ve	First time	Voluntary	High BP		No	No	No	No	No	No	Yes	No	No	No	No	No	No	No	No
1039	2021-04-21	KWS HQ	43	41-50	Male	Married	Secondary/Tertiary	Christianity		O +ve		Voluntary	High BP		No	No	No	No	No	No	Yes	No	No	No	No	No	No	No	No
1040	2021-04-21	KWS HQ	42	41-50	Male	Married	Secondary/Tertiary	Christianity		O +ve		Voluntary			No	No	No	No	No	No	No	No	No	No	No	No	No	No	No
1041	2021-04-21	KSBTC	35	31-40	Male	Married	Secondary/Tertiary	Islamic			First time	FRD	PHX		No	No	Yes	No	No	No	No	No	No	No	No	No	No	No	No
1042	2021-04-21	KSBTC	36	31-40	Male	Single	None/Primary	Islamic	Non-students	O +ve		FRD	Low HB		No	Yes	No	No	No	No	No	No	No	No	No	No	No	No	No
1043	2021-04-21	KSBTC	31	31-40	Male	Married	Secondary/Tertiary	Islamic		O +ve	Repeat	FRD	High BP		No	No	No	No	No	No	Yes	No	No	No	No	No	No	No	No
1044	2021-04-21	KSBTC	49	41-50	Female	Married	None/Primary	Christianity	Non-students		First time	FRD	Low HB		No	Yes	No	No	No	No	No	No	No	No	No	No	No	No	No
1045	2021-04-21	KSBTC	48	41-50	Male	Married	None/Primary	Islamic		A +ve		FRD	High BP		No	No	No	No	No	No	Yes	No	No	No	No	No	No	No	No
1046	2021-04-21	KSBTC	31	31-40	Male	Married	None/Primary	Islamic	Non-students			FRD	PHX		No	No	Yes	No	No	No	No	No	No	No	No	No	No	No	No
1047	2021-04-21	Redeemed church ukunda	17	16-17	Male	Single	Secondary/Tertiary	Christianity		A +ve	First time	Voluntary	Age related reasons		No	No	No	No	No	No	No	No	No	No	No	Yes	No	No	No
1048	2021-04-21	Redeemed church ukunda	39	31-40	Female	Married	Secondary/Tertiary	Christianity	Student	O +ve		Voluntary	Low HB		No	Yes	No	No	No	No	No	No	No	No	No	No	No	No	No
1049	2021-04-21	Redeemed church ukunda	41	41-50	Male	Married	Secondary/Tertiary	Christianity	Non-students	O +ve		Voluntary	PHX		No	No	Yes	No	No	No	No	No	No	No	No	No	No	No	No
1050	2021-04-21	KSBTC	57	>50	Male		None/Primary	Christianity				FRD			No	No	No	No	No	No	No	No	No	No	No	No	No	No	No
1051	2021-04-21	KSBTC	37	31-40	Male	Married	None/Primary	Islamic				FRD	PHX		No	No	Yes	No	No	No	No	No	No	No	No	No	No	No	No
1052	2021-04-21	KSBTC	46	41-50	Female	Single		Christianity		AB +ve		FRD	High BP		No	No	No	No	No	No	Yes	No	No	No	No	No	No	No	No
1053	2021-04-21	KSBTC	23	18-25	Female	Single	Secondary/Tertiary	Christianity		O +ve		FRD	PHX		No	No	Yes	No	No	No	No	No	No	No	No	No	No	No	No
1054	2021-04-21	KSBTC	26	26-30	Male	Single	None/Primary	Islamic		A +ve		FRD			No	No	No	No	No	No	No	No	No	No	No	No	No	No	No
1055	2021-04-21	Redeemed church ukunda	42	41-50	Female	Single	Secondary/Tertiary	Christianity		A +ve		Voluntary	Low HB		No	Yes	No	No	No	No	No	No	No	No	No	No	No	No	No
1056	2021-04-21	KSBTC	41	41-50	Male	Married	None/Primary	Islamic				FRD	Short inter-donation interval		No	No	No	No	No	No	No	No	No	No	No	No	Yes	No	No
1057	2021-04-21	KSBTC	39	31-40	Male	Married	None/Primary	Islamic		A +ve	First time	FRD	Low HB		No	Yes	No	No	No	No	No	No	No	No	No	No	No	No	No
1058	2021-04-21	KSBTC	35	31-40	Male	Married	None/Primary	Christianity				FRD	Low BP	Low PR	No	No	No	Yes	No	Yes	No	No	No	No	No	No	No	No	No
1059	2021-04-21	KSBTC	53	>50	Male	Married	Secondary/Tertiary	Christianity	Non-students	B +ve		FRD	High BP		No	No	No	No	No	No	Yes	No	No	No	No	No	No	No	No
1060	2021-04-21	KSBTC	27	26-30	Male	Single	Secondary/Tertiary	Islamic		A +ve		FRD	Low HB		No	Yes	No	No	No	No	No	No	No	No	No	No	No	No	No
1061	2021-04-21	KSBTC	37	31-40	Female	Single	None/Primary	Christianity		A +ve		FRD	High BP	High PR	No	No	No	No	Yes	No	Yes	No	No	No	No	No	No	No	No
1062	2021-04-21	KSBTC			Male		None/Primary	Christianity		A +ve	First time	FRD	Blood group mismatch		No	No	No	No	No	No	No	No	No	No	Yes	No	No	No	No
1063	2021-04-21	KSBTC	25	18-25	Male	Single	Secondary/Tertiary	Christianity	Non-students	A +ve	First time	FRD	Blood group mismatch		No	No	No	No	No	No	No	No	No	No	Yes	No	No	No	No
1064	2021-04-21	KSBTC	35	31-40	Male	Married		Christianity	Non-students	B +ve		FRD	Low HB		No	Yes	No	No	No	No	No	No	No	No	No	No	No	No	No
1065	2021-04-21	KSBTC	44	41-50	Male	Single	None/Primary	Islamic		O +ve		FRD			No	No	No	No	No	No	No	No	No	No	No	No	No	No	No
1066	2021-04-21	KSBTC	47	41-50	Male	Married	Secondary/Tertiary	Islamic		O +ve		FRD	Low HB		No	Yes	No	No	No	No	No	No	No	No	No	No	No	No	No
1067	2021-04-21	KSBTC	24	18-25	Male	Single	Secondary/Tertiary	Christianity	Student	AB +ve		FRD	Blood group mismatch		No	No	No	No	No	No	No	No	No	No	Yes	No	No	No	No
1068	2021-04-21	KSBTC			Male	Married	None/Primary	Islamic				FRD	High BP		No	No	No	No	No	No	Yes	No	No	No	No	No	No	No	No
1069	2021-04-21	KSBTC	35	31-40	Female	Married	None/Primary	Christianity		A +ve		FRD	Low HB		No	Yes	No	No	No	No	No	No	No	No	No	No	No	No	No
1070	2021-04-21	KSBTC	21	18-25	Female	Single	None/Primary	Islamic	Student	O +ve	First time	FRD	Low HB		No	Yes	No	No	No	No	No	No	No	No	No	No	No	No	No
1071	2021-04-21	KSBTC	39	31-40	Male	Married	None/Primary	Christianity	Non-students	B +ve	First time	FRD	PHX		No	No	Yes	No	No	No	No	No	No	No	No	No	No	No	No
1072	2021-04-21	KSBTC	25	18-25	Male	Single	None/Primary	Islamic				FRD	Under weight		Yes	No	No	No	No	No	No	No	No	No	No	No	No	No	No
1073	2021-04-21	KSBTC	37	31-40	Male	Married	Secondary/Tertiary	Islamic				FRD			No	No	No	No	No	No	No	No	No	No	No	No	No	No	No
1074	2021-04-21	KSBTC	21	18-25	Male	Single	None/Primary	Islamic		O +ve		FRD	Low HB		No	Yes	No	No	No	No	No	No	No	No	No	No	No	No	No
1075	2021-04-21	KSBTC	19	18-25	Male	Single	None/Primary	Islamic	Student			FRD	Low BP		No	No	No	No	No	Yes	No	No	No	No	No	No	No	No	No
1076	2021-04-21	KSBTC	28	26-30	Male	Married	Secondary/Tertiary	Islamic				FRD	PHX		No	No	Yes	No	No	No	No	No	No	No	No	No	No	No	No
1077	2021-04-21	KSBTC	28	26-30	Male	Married	None/Primary	Islamic		A +ve		FRD	Low HB		No	Yes	No	No	No	No	No	No	No	No	No	No	No	No	No
1078	2021-04-21	KSBTC	32	31-40	Male	Married	None/Primary	Islamic	Non-students	O +ve	First time	FRD	Low HB		No	Yes	No	No	No	No	No	No	No	No	No	No	No	No	No
1079	2021-04-21	KSBTC	24	18-25	Female	Married	None/Primary	Islamic			First time	FRD			No	No	No	No	No	No	No	No	No	No	No	No	No	No	No
1080	2021-04-21	KSBTC	33	31-40	Male	Married	None/Primary	Islamic			First time	FRD	PHX		No	No	Yes	No	No	No	No	No	No	No	No	No	No	No	No
1081	2021-04-21	KSBTC	32	31-40	Male	Married	None/Primary	Islamic		O +ve		FRD	Physiological reasons		No	No	No	No	No	No	No	No	Yes	No	No	No	No	No	No
1082	2021-04-21	KSBTC	26	26-30	Male	Married	None/Primary	Islamic		O +ve		FRD	Low HB		No	Yes	No	No	No	No	No	No	No	No	No	No	No	No	No
1083	2021-04-21	KSBTC	26	26-30	Male	Married	None/Primary	Islamic		A +ve		FRD	PHX		No	No	Yes	No	No	No	No	No	No	No	No	No	No	No	No
1084	2021-04-21	KSBTC	29	26-30	Male	Married	Secondary/Tertiary	Christianity		A +ve		FRD	Declined		No	No	No	No	No	No	No	No	No	Yes	No	No	No	No	No
1085	2021-04-21	KSBTC			Male	Single	None/Primary	Islamic		AB +ve		FRD	Low HB		No	Yes	No	No	No	No	No	No	No	No	No	No	No	No	No
1086	2021-04-21	KSBTC	48	41-50	Male	Married	None/Primary	Islamic		B +ve		FRD	Low HB		No	Yes	No	No	No	No	No	No	No	No	No	No	No	No	No
1087	2021-04-21	KSBTC	46	41-50	Male	Married	None/Primary	Islamic				FRD	Low HB		No	Yes	No	No	No	No	No	No	No	No	No	No	No	No	No
1088	2021-05-01	St. Francis Ukunda	49	41-50	Male	Married	Secondary/Tertiary	Christianity		O +ve	Repeat	Voluntary	High BP		No	No	No	No	No	No	Yes	No	No	No	No	No	No	No	No
1089	2021-05-01	St. Francis Ukunda	31	31-40	Female	Single	Secondary/Tertiary	Christianity		O +ve	Repeat	Voluntary	Low HB		No	Yes	No	No	No	No	No	No	No	No	No	No	No	No	No
1090	2021-05-01	St. Francis Ukunda	21	18-25	Female	Single	Secondary/Tertiary	Christianity				Voluntary	Low HB		No	Yes	No	No	No	No	No	No	No	No	No	No	No	No	No
1091	2021-05-01	St. Francis Ukunda	44	41-50	Female	Married	Secondary/Tertiary	Christianity		A +ve		Voluntary	Low HB	High BP	No	Yes	No	No	No	No	Yes	No	No	No	No	No	No	No	No
1092	2021-05-01	St. Francis Ukunda	52	>50	Male	Married	Secondary/Tertiary	Christianity				Voluntary	Low HB		No	Yes	No	No	No	No	No	No	No	No	No	No	No	No	No
1093	2021-05-01	KSBTC	38	31-40	Female	Married	Secondary/Tertiary	Christianity	Non-students	AB +ve	Repeat	FRD	High PR		No	No	No	No	Yes	No	No	No	No	No	No	No	No	No	No
1094	2021-05-01	KSBTC	23	18-25	Male	Single	Secondary/Tertiary	Islamic			Repeat	FRD	Short inter-donation interval		No	No	No	No	No	No	No	No	No	No	No	No	Yes	No	No
1095	2021-05-01	KSBTC	28	26-30	Female	Married	None/Primary	Christianity		O +ve		FRD	Low HB		No	Yes	No	No	No	No	No	No	No	No	No	No	No	No	No
1096	2021-05-01	KSBTC	28	26-30	Male		None/Primary	Christianity		A +ve		FRD	PHX		No	No	Yes	No	No	No	No	No	No	No	No	No	No	No	No
1097	2021-05-01	Kingwede girls	15		Female	Single	Secondary/Tertiary	Islamic	Student			Voluntary	Age related reasons		No	No	No	No	No	No	No	No	No	No	No	Yes	No	No	No
1098	2021-05-01	Kingwede girls	40	31-40	Female	Single	Secondary/Tertiary	Christianity	Non-students	O +ve	First time	Voluntary	Low HB		No	Yes	No	No	No	No	No	No	No	No	No	No	No	No	No
1099	2021-05-01	Kingwede girls	20	18-25	Female	Single	Secondary/Tertiary	Islamic	Student			Voluntary	Low HB		No	Yes	No	No	No	No	No	No	No	No	No	No	No	No	No
1100	2021-05-01	Kingwede girls	19	18-25	Female	Single	Secondary/Tertiary	Islamic	Student		First time	Voluntary	Low HB		No	Yes	No	No	No	No	No	No	No	No	No	No	No	No	No
1101	2021-05-01	Kingwede girls	18	18-25	Female	Single	Secondary/Tertiary	Christianity	Student		First time	Voluntary	Low HB		No	Yes	No	No	No	No	No	No	No	No	No	No	No	No	No
1102	2021-05-01	Kingwede girls	17	16-17	Female	Single	Secondary/Tertiary	Christianity	Student		First time	Voluntary	Low HB		No	Yes	No	No	No	No	No	No	No	No	No	No	No	No	No
1103	2021-05-01	Kingwede girls	18	18-25	Female	Single	Secondary/Tertiary	Islamic	Student		First time	Voluntary	Low HB	PHX	No	Yes	Yes	No	No	No	No	No	No	No	No	No	No	No	No
1104	2021-05-01	Kingwede girls	18	18-25	Female	Single	Secondary/Tertiary	Islamic	Student	A +ve		Voluntary	Low HB		No	Yes	No	No	No	No	No	No	No	No	No	No	No	No	No
1105	2021-05-01	Kingwede girls	18	18-25	Female	Single	Secondary/Tertiary	Christianity	Student			Voluntary	Low HB		No	Yes	No	No	No	No	No	No	No	No	No	No	No	No	No
1106	2021-05-01	Kingwede girls	16	16-17	Female	Single	Secondary/Tertiary	Christianity	Student	O +ve	First time	Voluntary	Low HB		No	Yes	No	No	No	No	No	No	No	No	No	No	No	No	No
1107	2021-05-01	Kingwede girls	19	18-25	Female	Single	Secondary/Tertiary	Christianity	Student		First time	Voluntary	Declined		No	No	No	No	No	No	No	No	No	Yes	No	No	No	No	No
1108	2021-05-01	Kingwede girls	17	16-17	Female	Single	Secondary/Tertiary	Islamic	Student	O +ve	First time	Voluntary	Low HB		No	Yes	No	No	No	No	No	No	No	No	No	No	No	No	No
1109	2021-05-01	Kingwede girls	18	18-25	Female	Single	Secondary/Tertiary	Islamic	Student			Voluntary	Low HB		No	Yes	No	No	No	No	No	No	No	No	No	No	No	No	No
1110	2021-05-01	Kingwede girls	17	16-17	Female	Single	Secondary/Tertiary	Islamic	Student			Voluntary	Low HB		No	Yes	No	No	No	No	No	No	No	No	No	No	No	No	No
1111	2021-05-01	Kingwede girls	20	18-25	Female	Single	Secondary/Tertiary	Islamic	Student	O +ve	Repeat	Voluntary	Low HB		No	Yes	No	No	No	No	No	No	No	No	No	No	No	No	No
1112	2021-05-01	Kingwede girls	18	18-25	Female	Single	Secondary/Tertiary	Islamic	Student	O +ve		Voluntary	Low HB		No	Yes	No	No	No	No	No	No	No	No	No	No	No	No	No
1113	2021-05-01	Kingwede girls	17	16-17	Female	Single	Secondary/Tertiary	Islamic	Student	O +ve	First time	Voluntary	Low HB		No	Yes	No	No	No	No	No	No	No	No	No	No	No	No	No
1114	2021-05-01	Kingwede girls	18	18-25	Female	Single	Secondary/Tertiary	Christianity	Student	O +ve	First time	Voluntary	Low HB		No	Yes	No	No	No	No	No	No	No	No	No	No	No	No	No
1115	2021-05-01	Kingwede girls	20	18-25	Female	Single	Secondary/Tertiary	Christianity	Student	A +ve	First time	Voluntary	Low HB		No	Yes	No	No	No	No	No	No	No	No	No	No	No	No	No
1116	2021-05-01	Kingwede girls	17	16-17	Female	Single	Secondary/Tertiary	Islamic	Student	O +ve	First time	Voluntary	Low HB		No	Yes	No	No	No	No	No	No	No	No	No	No	No	No	No
1117	2021-05-01	Kingwede girls	17	16-17	Female	Single	Secondary/Tertiary	Islamic	Student	A +ve	First time	Voluntary	Low HB		No	Yes	No	No	No	No	No	No	No	No	No	No	No	No	No
1118	2021-05-01	Kingwede girls	16	16-17	Female	Single	Secondary/Tertiary	Islamic	Student			Voluntary	Physiological reasons		No	No	No	No	No	No	No	No	Yes	No	No	No	No	No	No
1119	2021-05-01	Kingwede girls	16	16-17	Female	Single	Secondary/Tertiary	Islamic	Student	O +ve	First time	Voluntary	Low HB		No	Yes	No	No	No	No	No	No	No	No	No	No	No	No	No
1120	2021-05-01	Kingwede girls	19	18-25	Female	Single	Secondary/Tertiary	Islamic	Student	O +ve	First time	Voluntary	Low HB		No	Yes	No	No	No	No	No	No	No	No	No	No	No	No	No
1121	2021-05-01	Kingwede girls	16	16-17	Female	Single	Secondary/Tertiary	Christianity	Student		First time	Voluntary	Low HB		No	Yes	No	No	No	No	No	No	No	No	No	No	No	No	No
1122	2021-05-01	Kingwede girls	16	16-17	Female	Single	Secondary/Tertiary	Islamic	Student		First time	Voluntary	Low HB		No	Yes	No	No	No	No	No	No	No	No	No	No	No	No	No
1123	2021-05-01	Kingwede girls	18	18-25	Female	Single	Secondary/Tertiary	Christianity	Student			Voluntary	Low HB		No	Yes	No	No	No	No	No	No	No	No	No	No	No	No	No
1124	2021-05-01	Kingwede girls	17	16-17	Female	Single	Secondary/Tertiary	Islamic	Student		First time	Voluntary	Low HB		No	Yes	No	No	No	No	No	No	No	No	No	No	No	No	No
1125	2021-05-01	Kingwede girls	16	16-17	Female	Single	Secondary/Tertiary	Christianity	Student			Voluntary	Low HB		No	Yes	No	No	No	No	No	No	No	No	No	No	No	No	No
1126	2021-05-01	Kingwede girls	16	16-17	Female	Single	Secondary/Tertiary	Christianity	Student	O +ve	First time	Voluntary	Low HB		No	Yes	No	No	No	No	No	No	No	No	No	No	No	No	No
1127	2021-05-01	Kingwede girls	20	18-25	Female	Single	Secondary/Tertiary	Christianity	Student		First time	Voluntary	Low HB		No	Yes	No	No	No	No	No	No	No	No	No	No	No	No	No
1128	2021-05-01	Kingwede girls	18	18-25	Female	Single	Secondary/Tertiary	Islamic	Student		First time	Voluntary	Low HB		No	Yes	No	No	No	No	No	No	No	No	No	No	No	No	No
1129	2021-05-01	Kingwede girls	18	18-25	Female	Single	Secondary/Tertiary	Islamic	Student	AB +ve	First time	Voluntary	Low HB		No	Yes	No	No	No	No	No	No	No	No	No	No	No	No	No
1130	2021-05-01	Kingwede girls	16	16-17	Female	Single	Secondary/Tertiary	Islamic	Student		First time	Voluntary	Low HB		No	Yes	No	No	No	No	No	No	No	No	No	No	No	No	No
1131	2021-05-01	Kingwede girls	18	18-25	Female	Single	Secondary/Tertiary	Christianity	Student			Voluntary	Low HB		No	Yes	No	No	No	No	No	No	No	No	No	No	No	No	No
1132	2021-05-01	Kingwede girls	16	16-17	Female	Single	Secondary/Tertiary	Islamic	Student		First time	Voluntary	Low HB		No	Yes	No	No	No	No	No	No	No	No	No	No	No	No	No
1133	2021-05-01	Kingwede girls	17	16-17	Female	Single	Secondary/Tertiary	Islamic	Student			Voluntary	Low HB		No	Yes	No	No	No	No	No	No	No	No	No	No	No	No	No
1134	2021-05-01	Kingwede girls	17	16-17	Female	Single	Secondary/Tertiary	Islamic	Student	B +ve	First time	Voluntary	Low HB		No	Yes	No	No	No	No	No	No	No	No	No	No	No	No	No
1135	2021-05-01	Kingwede girls	18	18-25	Female	Single	Secondary/Tertiary	Islamic	Student		First time	Voluntary	Low HB		No	Yes	No	No	No	No	No	No	No	No	No	No	No	No	No
1136	2021-05-01	Kingwede girls	16	16-17	Female	Single	Secondary/Tertiary	Christianity	Student		First time	Voluntary	Low HB		No	Yes	No	No	No	No	No	No	No	No	No	No	No	No	No
1137	2021-05-01	Kingwede girls	41	41-50	Female	Single	Secondary/Tertiary	Christianity	Non-students	B +ve	First time	Voluntary	Low HB		No	Yes	No	No	No	No	No	No	No	No	No	No	No	No	No
1138	2021-05-01	Kingwede girls	19	18-25	Female	Single	Secondary/Tertiary	Islamic	Student			Voluntary	PHX		No	No	Yes	No	No	No	No	No	No	No	No	No	No	No	No
1139	2021-05-01	Kingwede girls	52	>50	Female	Single	Secondary/Tertiary	Christianity	Student	O +ve		Voluntary	High BP		No	No	No	No	No	No	Yes	No	No	No	No	No	No	No	No
1140	2021-05-01	Kingwede girls	28	26-30	Male	Single	Secondary/Tertiary	Christianity	Non-students	A +ve	First time	Voluntary	High BP		No	No	No	No	No	No	Yes	No	No	No	No	No	No	No	No
1141	2021-05-01	Kingwede girls	31	31-40	Female	Single	Secondary/Tertiary	Christianity	Student	B +ve	First time	Voluntary	PHX		No	No	Yes	No	No	No	No	No	No	No	No	No	No	No	No
1142	2021-05-01	Kingwede girls	27	26-30	Female	Single	Secondary/Tertiary	Islamic	Non-students	B +ve	First time	Voluntary	Low HB		No	Yes	No	No	No	No	No	No	No	No	No	No	No	No	No
1143	2021-05-01	Kingwede girls	34	31-40	Female	Single	Secondary/Tertiary	Islamic	Non-students	A +ve	First time	Voluntary	Low HB		No	Yes	No	No	No	No	No	No	No	No	No	No	No	No	No
1144	2021-05-01	Kingwede girls	18	18-25	Female	Single	Secondary/Tertiary	Islamic	Student	O +ve	Repeat	Voluntary	Low HB		No	Yes	No	No	No	No	No	No	No	No	No	No	No	No	No
1145	2021-05-01	Kingwede girls	17	16-17	Female	Single	Secondary/Tertiary	Christianity	Student			Voluntary	Low HB		No	Yes	No	No	No	No	No	No	No	No	No	No	No	No	No
1146	2021-05-01	Kingwede girls	16	16-17	Female	Single	Secondary/Tertiary	Islamic	Student	A +ve	First time	Voluntary	Low HB		No	Yes	No	No	No	No	No	No	No	No	No	No	No	No	No
1147	2021-05-01	Kingwede girls	17	16-17	Female	Single	Secondary/Tertiary	Christianity	Student	B +ve	First time	Voluntary	Low HB		No	Yes	No	No	No	No	No	No	No	No	No	No	No	No	No
1148	2021-05-01	KSBTC	19	18-25	Female	Single	Secondary/Tertiary	Christianity	Student	O +ve	Repeat	FRD	Low HB		No	Yes	No	No	No	No	No	No	No	No	No	No	No	No	No
1149	2021-05-01	Kingwede girls	17	16-17	Female	Single	Secondary/Tertiary	Christianity	Student			Voluntary	Low HB		No	Yes	No	No	No	No	No	No	No	No	No	No	No	No	No
1150	2021-05-01	KSBTC	21	18-25	Male	Single	None/Primary	Islamic	Non-students	O +ve	First time	FRD	Low HB		No	Yes	No	No	No	No	No	No	No	No	No	No	No	No	No
1151	2021-05-01	KSBTC	26	26-30	Male	Married	None/Primary	Islamic		B +ve	Repeat	FRD	Short inter-donation interval		No	No	No	No	No	No	No	No	No	No	No	No	Yes	No	No
1152	2021-05-01	KSBTC	26	26-30	Male	Single	None/Primary	Islamic	Non-students	O +ve		FRD	Low HB		No	Yes	No	No	No	No	No	No	No	No	No	No	No	No	No
1153	2021-05-01	KSBTC	21	18-25	Male	Single	None/Primary	Islamic	Non-students		First time	FRD	PHX		No	No	Yes	No	No	No	No	No	No	No	No	No	No	No	No
1154	2021-05-01	KSBTC	28	26-30	Male	Single	Secondary/Tertiary	Islamic		A +ve	Repeat	FRD	High BP		No	No	No	No	No	No	Yes	No	No	No	No	No	No	No	No
1155	2021-05-01	KSBTC	27	26-30	Male	Single	None/Primary	Islamic	Non-students		First time	FRD	High BP		No	No	No	No	No	No	Yes	No	No	No	No	No	No	No	No
1156	2021-05-01	KSBTC	30	26-30	Male	Married		Christianity				FRD	Under weight		Yes	No	No	No	No	No	No	No	No	No	No	No	No	No	No
1157	2021-05-01	KSBTC	32	31-40	Male	Married		Islamic	Non-students	B +ve		FRD	Low HB	Low BP	No	Yes	No	No	No	Yes	No	No	No	No	No	No	No	No	No
1158	2021-05-01	KSBTC	34	31-40	Male	Married	None/Primary	Islamic	Non-students	B +ve	First time	FRD	Blood group mismatch		No	No	No	No	No	No	No	No	No	No	Yes	No	No	No	No
1159	2021-05-01	KSBTC	26	26-30	Male	Single	Secondary/Tertiary	Christianity			First time	FRD	PHX		No	No	Yes	No	No	No	No	No	No	No	No	No	No	No	No
1160	2021-05-01	KSBTC	50	41-50	Male	Single	None/Primary	Islamic	Non-students		Repeat	FRD	High BP		No	No	No	No	No	No	Yes	No	No	No	No	No	No	No	No
1161	2021-05-01	KSBTC	43	41-50	Male		None/Primary	Islamic		O +ve		FRD	PHX		No	No	Yes	No	No	No	No	No	No	No	No	No	No	No	No
1162	2021-05-01	KSBTC	50	41-50	Male	Single	None/Primary	Islamic		O +ve		FRD	Low HB		No	Yes	No	No	No	No	No	No	No	No	No	No	No	No	No
1163	2021-05-01	KSBTC	33	31-40	Female	Married	None/Primary	Christianity				FRD	PHX		No	No	Yes	No	No	No	No	No	No	No	No	No	No	No	No
1164	2021-05-01	KSBTC	29	26-30	Male	Married	Secondary/Tertiary	Islamic		A +ve		FRD	Low HB		No	Yes	No	No	No	No	No	No	No	No	No	No	No	No	No
1165	2021-05-01	ACK church	44	41-50	Male	Married	Secondary/Tertiary	Christianity		O +ve	Repeat	Voluntary	High BP		No	No	No	No	No	No	Yes	No	No	No	No	No	No	No	No
1166	2021-05-01	ACK church	15	16-17	Male	Single	None/Primary	Christianity		O +ve		Voluntary	Age related reasons		No	No	No	No	No	No	No	No	No	No	No	Yes	No	No	No
1167	2021-05-01	ACK church	23	18-25	Female	Single	Secondary/Tertiary	Christianity		O +ve		Voluntary	PHX		No	No	Yes	No	No	No	No	No	No	No	No	No	No	No	No
1168	2021-05-01	ACK church	30	26-30	Male	Single	Secondary/Tertiary	Islamic				Voluntary	High BP		No	No	No	No	No	No	Yes	No	No	No	No	No	No	No	No
1169	2021-05-01	ACK church	55	>50	Female	Married	Secondary/Tertiary	Christianity		AB +ve	Repeat	Voluntary	Declined		No	No	No	No	No	No	No	No	No	Yes	No	No	No	No	No
1170	2021-05-01	ACK church	25	18-25	Female	Married	Secondary/Tertiary	Christianity		A +ve		Voluntary	Low HB		No	Yes	No	No	No	No	No	No	No	No	No	No	No	No	No
1171	2021-05-01	ACK church	30	26-30	Male	Single	Secondary/Tertiary	Christianity		O +ve		Voluntary	PHX		No	No	Yes	No	No	No	No	No	No	No	No	No	No	No	No
1172	2021-05-01	ACK church	49	41-50	Male	Married		Christianity	Non-students	B +ve		Voluntary	High BP		No	No	No	No	No	No	Yes	No	No	No	No	No	No	No	No
1173	2021-05-01	ACK church	55	>50	Male	Married	Secondary/Tertiary	Christianity	Non-students		Repeat	Voluntary	High BP		No	No	No	No	No	No	Yes	No	No	No	No	No	No	No	No
1174	2021-05-01	ACK church	46	41-50	Male	Married	Secondary/Tertiary	Christianity		O +ve	First time	Voluntary	High BP		No	No	No	No	No	No	Yes	No	No	No	No	No	No	No	No
1175	2021-05-01	KSBTC	23	18-25	Male	Single	None/Primary	Islamic		B +ve	Repeat	FRD	PHX		No	No	Yes	No	No	No	No	No	No	No	No	No	No	No	No
1176	2021-05-01	KSBTC	27	26-30	Male	Single	Secondary/Tertiary	Islamic	Non-students	B +ve	First time	FRD	PHX		No	No	Yes	No	No	No	No	No	No	No	No	No	No	No	No
1177	2021-05-01	KSBTC	20	18-25	Male	Single	None/Primary	Islamic		O +ve	First time	FRD	Low HB		No	Yes	No	No	No	No	No	No	No	No	No	No	No	No	No
1178	2021-05-01	KSBTC	22	18-25	Male	Single	Secondary/Tertiary	Islamic	Student	A +ve	First time	FRD			No	No	No	No	No	No	No	No	No	No	No	No	No	No	No
1179	2021-05-01	St.Joseph	42	41-50	Female	Married	Secondary/Tertiary	Christianity				Voluntary	Low HB		No	Yes	No	No	No	No	No	No	No	No	No	No	No	No	No
1180	2021-05-01	KSBTC	50	41-50	Male	Single	Secondary/Tertiary	Islamic	Non-students	O +ve		FRD			No	No	No	No	No	No	No	No	No	No	No	No	No	No	No
1181	2021-05-01	St. Catholic	31	31-40	Male	Single		Christianity		B +ve	Repeat	Voluntary			No	No	No	No	No	No	No	No	No	No	No	No	No	No	No
1182	2021-05-01	St. Catholic			Female	Single	Secondary/Tertiary	Christianity		O +ve	Repeat	Voluntary	Low HB		No	Yes	No	No	No	No	No	No	No	No	No	No	No	No	No
1183	2021-05-01	St. Catholic	40	31-40	Female			Christianity	Non-students	O +ve	Repeat	Voluntary	High BP		No	No	No	No	No	No	Yes	No	No	No	No	No	No	No	No
1184	2021-05-01	St. Catholic	26	26-30	Female	Single	Secondary/Tertiary	Christianity	Non-students	O +ve	Repeat	Voluntary	Low HB		No	Yes	No	No	No	No	No	No	No	No	No	No	No	No	No
1185	2021-05-01	St. Catholic			Male	Married	Secondary/Tertiary	Christianity		A +ve		Voluntary	Invisible veins		No	No	No	No	No	No	No	Yes	No	No	No	No	No	No	No
1186	2021-05-01	St. Catholic	52	>50	Male	Married		Christianity		O +ve	Repeat	Voluntary	High BP		No	No	No	No	No	No	Yes	No	No	No	No	No	No	No	No
1187	2021-05-01	St. Catholic	36	31-40	Female	Single	None/Primary	Christianity		A +ve	Repeat	Voluntary			No	No	No	No	No	No	No	No	No	No	No	No	No	No	No
1188	2021-05-01	St. Catholic	39	31-40	Female	Married	Secondary/Tertiary	Christianity		A +ve	First time	Voluntary	Low HB		No	Yes	No	No	No	No	No	No	No	No	No	No	No	No	No
1189	2021-05-01	St. Catholic	18	18-25	Female	Single	Secondary/Tertiary	Christianity			First time	Voluntary	Low HB		No	Yes	No	No	No	No	No	No	No	No	No	No	No	No	No
1190	2021-05-01	St. Catholic	23	18-25	Male	Single	Secondary/Tertiary	Christianity				Voluntary	Low PR		No	No	No	Yes	No	No	No	No	No	No	No	No	No	No	No
1191	2021-05-01	KSBTC	38	31-40	Male	Married	None/Primary	Christianity				FRD	Low PR		No	No	No	Yes	No	No	No	No	No	No	No	No	No	No	No
1192	2021-05-01	FPFK church	25	18-25	Female	Single	None/Primary	Christianity	Non-students	O +ve		Voluntary			No	No	No	No	No	No	No	No	No	No	No	No	No	No	No
1193	2021-05-01	FPFK church	23	18-25	Male	Single	Secondary/Tertiary	Christianity		B +ve	Repeat	Voluntary	High BP		No	No	No	No	No	No	Yes	No	No	No	No	No	No	No	No
1194	2021-05-01	FPFK church	51	>50	Female	Married		Christianity		A +ve		Voluntary	Low HB		No	Yes	No	No	No	No	No	No	No	No	No	No	No	No	No
1195	2021-05-01	FPFK church	35	31-40	Female	Married	Secondary/Tertiary	Christianity	Non-students	A +ve		Voluntary	Low HB		No	Yes	No	No	No	No	No	No	No	No	No	No	No	No	No
1196	2021-05-01	FPFK church			Female	Married	None/Primary	Christianity		B +ve		Voluntary	Low HB		No	Yes	No	No	No	No	No	No	No	No	No	No	No	No	No
1197	2021-05-01	FPFK church	21	18-25	Female	Single	Secondary/Tertiary	Christianity		B +ve	First time	Voluntary	Low BP		No	No	No	No	No	Yes	No	No	No	No	No	No	No	No	No
1198	2021-05-01	KSBTC	36	31-40	Female	Single	Secondary/Tertiary	Christianity		B +ve	First time	FRD	Low HB		No	Yes	No	No	No	No	No	No	No	No	No	No	No	No	No
1199	2021-05-01	KSBTC	30	26-30	Male	Married	Secondary/Tertiary	Christianity	Non-students	AB +ve	Repeat	FRD	Blood group mismatch		No	No	No	No	No	No	No	No	No	No	Yes	No	No	No	No
1200	2021-06-01	Waa boys	17	16-17	Male	Single	Secondary/Tertiary	Christianity	Student	O +ve	First time	Voluntary	PHX		No	No	Yes	No	No	No	No	No	No	No	No	No	No	No	No
1201	2021-06-01	waa boys	20	18-25	Male	Single	Secondary/Tertiary	Islamic	Student	O +ve	Repeat	Voluntary	PHX		No	No	Yes	No	No	No	No	No	No	No	No	No	No	No	No
[truncated: 236 more rows]
