# Supplementary material for: Causes of pre and post-donation deferrals among blood donors, at Kwale Satellite Blood Transfusion Center, Kwale County, Kenya, 2018–2022
Source: BMC Public Health. 2024 Aug 13;24:2197. doi: 10.1186/s12889-024-19535-1 (PMC11321081; doi:10.1186/s12889-024-19535-1)
Supplement: Supplementary file 2 — Supplementary Material 2 [file 12889_2024_19535_MOESM2_ESM.xls]

## Sheet: 2018-2022
	Serial No	Month	Clinic Venue	Age	Age_16-17/18-25	Age_16-17/26-30M1	Age_16-17/26-30	Age_16-17/31-40M1	Age_16-17/31-40	Age_16-17/41-50M1	Age_16-17/41-50	Age_16-17/>50_M1	Age_16-17/>50	Age Cohort	Sex_M1	Sex	Marital_M1	Marital status	L_education_M1	Level of Education	Occupation_M1	Occupation-1	Freq_donation_M1	Frequency of donation	Blood Group	Type ofdonor_M1	Type of Donor	Donation_strategy_M1	Donation strategy	HB Level(g/dl)	HIV	HBV	HCV	SYPHILIS	At least one TTI	At least one TTII_M1	HIV/HBV	HBV/HCV	HBV/Syphilis	HIV/HCV	HIV/Syphilis	HIV/HCV
2018	1	November	KSBTC	26		1	26-30							26-30	1	Male	0	Single	0	Seconday/tertiary	1	Non student	1	First timer	O+ve	1	FRD	1	Static	12.6	Negative	Negative	Negative	Negative	Negative	0	Negative	Negative	Negative	Negative	Negative	Negative
	2	November	KSBTC	47										41-50	0	Female	1	Married	0	Seconday/tertiary	1	Non student	0	Repeat	A+ve	1	FRD	1	Static	13.5	Negative	Negative	Negative	Negative	Negative	0	Negative	Negative	Negative	Negative	Negative	Negative
	3	November	KSBTC	33				1	31-40					31-40	1	Male	1	Married	0	Seconday/tertiary			1	First timer	O+ve	1	FRD	1	Static	14.2	Negative	Negative	Negative	Negative	Negative	0	Negative	Negative	Negative	Negative	Negative	Negative
	4	November	KSBTC	19	18-25									18-25	0	Female	0	Single	1	None/Primary			1	First timer	B+ve	1	FRD	1	Static	12.8	Negative	Negative	Negative	Negative	Negative	0	Negative	Negative	Negative	Negative	Negative	Negative
	5	November	KSBTC	31				1	31-40					31-40	1	Male	0	Single	1	None/Primary	1	Non student	0	Repeat	O+ve	1	FRD	1	Static	13.1	Negative	Negative	Negative	Negative	Negative	0	Negative	Negative	Negative	Negative	Negative	Negative
	6	November	KSBTC	32				1	31-40					31-40	1	Male	1	Married	1	None/Primary			1	First timer	O+ve	1	FRD	1	Static	12.9	Negative	Positive	Negative	Negative	Positive	1	Negative	Negative	Negative	Negative	Negative	Negative
	7	November	KSBTC	23	18-25									18-25	1	Male	0	Single	0	Seconday/tertiary	1	Non student	0	Repeat	O+ve	1	FRD	1	Static	15.3	Negative	Negative	Negative	Negative	Negative	0	Negative	Negative	Negative	Negative	Negative	Negative
	8	November	KSBTC	44						1	41-50			41-50	1	Male	1	Married	0	Seconday/tertiary	1	Non student	0	Repeat	O+ve	1	FRD	1	Static	14.8	Negative	Negative	Negative	Negative	Negative	0	Negative	Negative	Negative	Negative	Negative	Negative
	9	November	KSBTC	45						1	41-50			41-50	1	Male	1	Married	1	None/Primary	1	Non student	0	Repeat	B+ve	1	FRD	1	Static	13.7	Negative	Negative	Negative	Negative	Negative	0	Negative	Negative	Negative	Negative	Negative	Negative
	10	November	KSBTC	25	18-25									18-25	1	Male			1	None/Primary			1	First timer	B+ve	1	FRD	1	Static	14.3	Negative	Negative	Negative	Negative	Negative	0	Negative	Negative	Negative	Negative	Negative	Negative
	11	November	KMTC Msambweni	25	18-25									18-25	1	Male	0	Single	0	Seconday/tertiary	0	Student	0	Repeat	O+ve	0	Voluntary	0	Mobile	16.1	Negative	Negative	Negative	Negative	Negative	0	Negative	Negative	Negative	Negative	Negative	Negative
	12	November	KMTC Msambweni	20	18-25									18-25	1	Male	0	Single	0	Seconday/tertiary	0	Student	0	Repeat	O+ve	0	Voluntary	0	Mobile	15.1	Negative	Negative	Negative	Negative	Negative	0	Negative	Negative	Negative	Negative	Negative	Negative
	13	November	KMTC Msambweni	22	18-25									18-25	0	Female	0	Single	0	Seconday/tertiary	0	Student	1	First timer	O+ve	0	Voluntary	0	Mobile	13.2	Negative	Positive	Negative	Negative	Positive	1	Negative	Negative	Negative	Negative	Negative	Negative
	14	November	KMTC Msambweni	22	18-25									18-25	0	Female	0	Single	0	Seconday/tertiary	0	Student	1	First timer	O+ve	0	Voluntary	0	Mobile	14.8	Negative	Negative	Negative	Negative	Negative	0	Negative	Negative	Negative	Negative	Negative	Negative
	15	November	KMTC Msambweni	33				1	31-40					31-40	0	Female	1	Married	0	Seconday/tertiary	1	Non student	1	First timer	O+ve	0	Voluntary	0	Mobile	13.8	Negative	Negative	Negative	Negative	Negative	0	Negative	Negative	Negative	Negative	Negative	Negative
	16	November	KMTC Msambweni	23	18-25									18-25	1	Male	0	Single	0	Seconday/tertiary	0	Student	0	Repeat	O+ve	0	Voluntary	0	Mobile	15.5	Negative	Negative	Negative	Negative	Negative	0	Negative	Negative	Negative	Negative	Negative	Negative
	17	November	KMTC Msambweni	23	18-25									18-25	0	Female	0	Single	0	Seconday/tertiary	0	Student	1	First timer	AB+ve	0	Voluntary	0	Mobile	12.7	Negative	Negative	Negative	Negative	Negative	0	Negative	Negative	Negative	Negative	Negative	Negative
	18	November	KMTC Msambweni	21	18-25									18-25	0	Female	0	Single	0	Seconday/tertiary	0	Student	1	First timer	A+ve	0	Voluntary	0	Mobile	13.9	Negative	Negative	Negative	Negative	Negative	0	Negative	Negative	Negative	Negative	Negative	Negative
	19	November	KMTC Msambweni	22	18-25									18-25	1	Male	0	Single	0	Seconday/tertiary	0	Student	0	Repeat	A+ve	0	Voluntary	0	Mobile	14.6	Negative	Negative	Negative	Negative	Negative	0	Negative	Negative	Negative	Negative	Negative	Negative
	20	November	KMTC Msambweni	22	18-25									18-25	1	Male	0	Single	0	Seconday/tertiary	0	Student	1	First timer	A+ve	0	Voluntary	0	Mobile	14.5	Negative	Negative	Negative	Negative	Negative	0	Negative	Negative	Negative	Negative	Negative	Negative
	21	November	KMTC Msambweni	21	18-25									18-25	1	Male	0	Single	0	Seconday/tertiary	0	Student	0	Repeat	A+ve	0	Voluntary	0	Mobile	15.5	Negative	Positive	Negative	Negative	Positive	1	Negative	Negative	Negative	Negative	Negative	Negative
	22	November	KMTC Msambweni	21	18-25									18-25	0	Female	0	Single	0	Seconday/tertiary	0	Student	1	First timer	A+ve	0	Voluntary	0	Mobile	13	Negative	Negative	Negative	Negative	Negative	0	Negative	Negative	Negative	Negative	Negative	Negative
	23	November	KMTC Msambweni	21	18-25									18-25	1	Male	0	Single	0	Seconday/tertiary	0	Student	1	First timer	A+ve	0	Voluntary	0	Mobile	13.6	Negative	Negative	Negative	Negative	Negative	0	Negative	Negative	Negative	Negative	Negative	Negative
	24	November	KMTC Msambweni	25	18-25									18-25	1	Male	0	Single	0	Seconday/tertiary	0	Student	1	First timer	A+ve	0	Voluntary	0	Mobile	14.1	Negative	Negative	Negative	Negative	Negative	0	Negative	Negative	Negative	Negative	Negative	Negative
	25	November	KMTC Msambweni	24	18-25									18-25	0	Female	0	Single	0	Seconday/tertiary	0	Student	1	First timer	A+ve	0	Voluntary	0	Mobile	14.2	Negative	Negative	Negative	Negative	Negative	0	Negative	Negative	Negative	Negative	Negative	Negative
	26	November	KMTC Msambweni	26		1	26-30							26-30	1	Male	0	Single	0	Seconday/tertiary	0	Student	1	First timer	A+ve	0	Voluntary	0	Mobile	12.7	Negative	Negative	Negative	Negative	Negative	0	Negative	Negative	Negative	Negative	Negative	Negative
	27	November	KMTC Msambweni	22	18-25									18-25	0	Female	0	Single	0	Seconday/tertiary	0	Student	1	First timer	A+ve	0	Voluntary	0	Mobile	12.5	Negative	Negative	Negative	Negative	Negative	0	Negative	Negative	Negative	Negative	Negative	Negative
	28	November	KMTC Msambweni	37				1	31-40					31-40	1	Male	1	Married	0	Seconday/tertiary	1	Non student	0	Repeat	A+ve	0	Voluntary	0	Mobile	13.7	Negative	Negative	Negative	Negative	Negative	0	Negative	Negative	Negative	Negative	Negative	Negative
	29	November	KMTC Msambweni	21	18-25									18-25	1	Male	0	Single	0	Seconday/tertiary	0	Student	0	Repeat	A+ve	0	Voluntary	0	Mobile	16.3	Negative	Negative	Negative	Negative	Negative	0	Negative	Negative	Negative	Negative	Negative	Negative
	30	November	KMTC Msambweni	23	18-25									18-25	0	Female	0	Single	0	Seconday/tertiary	0	Student	1	First timer	B+ve	0	Voluntary	0	Mobile	12.9	Negative	Negative	Negative	Negative	Negative	0	Negative	Negative	Negative	Negative	Negative	Negative
	31	November	KMTC Msambweni	22	18-25									18-25	1	Male	0	Single	0	Seconday/tertiary	0	Student	0	Repeat	B+ve	0	Voluntary	0	Mobile	13.3	Negative	Negative	Negative	Negative	Negative	0	Negative	Negative	Negative	Negative	Negative	Negative
	32	November	KMTC Msambweni	22	18-25									18-25	0	Female	0	Single	0	Seconday/tertiary	0	Student	1	First timer	B+ve	0	Voluntary	0	Mobile	13.1	Negative	Negative	Negative	Negative	Negative	0	Negative	Negative	Negative	Negative	Negative	Negative
	33	November	KMTC Msambweni	22	18-25									18-25	1	Male	0	Single	0	Seconday/tertiary	0	Student	1	First timer	B+ve	0	Voluntary	0	Mobile	14	Negative	Negative	Negative	Negative	Negative	0	Negative	Negative	Negative	Negative	Negative	Negative
	34	November	Redeemed church	21	18-25									18-25	0	Female	0	Single	0	Seconday/tertiary	0	Student	1	First timer	B+ve	0	Voluntary	0	Mobile	12.7	Negative	Negative	Negative	Negative	Negative	0	Negative	Negative	Negative	Negative	Negative	Negative
	35	November	Redeemed church	19	18-25									18-25	0	Female	0	Single	0	Seconday/tertiary	0	Student	1	First timer	O+ve	0	Voluntary	0	Mobile	13.3	Negative	Negative	Negative	Negative	Negative	0	Negative	Negative	Negative	Negative	Negative	Negative
	36	November	Redeemed church	44						1	41-50			41-50	0	Female					0	Student			O+ve	0	Voluntary	0	Mobile	12.6	Negative	Negative	Negative	Negative	Negative	0	Negative	Negative	Negative	Negative	Negative	Negative
	37	November	Redeemed church	19	18-25									18-25	0	Female	0	Single	0	Seconday/tertiary	0	Student	0	Repeat	O+ve	0	Voluntary	0	Mobile	12.8	Negative	Negative	Negative	Negative	Negative	0	Negative	Negative	Negative	Negative	Negative	Negative
	38	November	Redeemed church	51								1	>50	>50	1	Male			0	Seconday/tertiary	1	Non student			B+ve	0	Voluntary	0	Mobile	13.9	Negative	Negative	Negative	Negative	Negative	0	Negative	Negative	Negative	Negative	Negative	Negative
	39	November	Redeemed church	50						1	41-50			41-50	0	Female	1	Married	0	Seconday/tertiary			0	Repeat	O+ve	0	Voluntary	0	Mobile	12.9	Negative	Negative	Negative	Negative	Negative	0	Negative	Negative	Negative	Negative	Negative	Negative
	40	November	Redeemed church	47						1	41-50			41-50	0	Female					1	Non student	0	Repeat	AB-ve	0	Voluntary	0	Mobile	13	Negative	Negative	Negative	Negative	Negative	0	Negative	Negative	Negative	Negative	Negative	Negative
	41	November	Redeemed church	42						1	41-50			41-50	0	Female	1	Married	0	Seconday/tertiary	1	Non student	1	First timer	A-ve	0	Voluntary	0	Mobile	13	Negative	Negative	Negative	Negative	Negative	0	Negative	Negative	Negative	Negative	Negative	Negative
	42	November	Redeemed church	41						1	41-50			41-50	1	Male	1	Married					1	First timer	A+ve	0	Voluntary	0	Mobile	14.1	Negative	Negative	Negative	Negative	Negative	0	Negative	Negative	Negative	Negative	Negative	Negative
	43	November	Redeemed church	51								1	>50	>50	0	Female	1	Married	0	Seconday/tertiary	1	Non student	0	Repeat	O+ve	0	Voluntary	0	Mobile	12.7	Negative	Negative	Negative	Negative	Negative	0	Negative	Negative	Negative	Negative	Negative	Negative
	44	November	Redeemed church	25	18-25									18-25	1	Male	0	Single	0	Seconday/tertiary	1	Non student			O+ve	0	Voluntary	0	Mobile	13.3	Negative	Negative	Negative	Negative	Negative	0	Negative	Negative	Negative	Negative	Negative	Negative
	45	November	Redeemed church	50						1	41-50			41-50	1	Male	1	Married			1	Non student	0	Repeat	O+ve	0	Voluntary	0	Mobile	13.4	Negative	Negative	Negative	Negative	Negative	0	Negative	Negative	Negative	Negative	Negative	Negative
	46	November	Redeemed church	21	18-25									18-25	0	Female	0	Single	0	Seconday/tertiary			1	First timer	AB+ve	0	Voluntary	0	Mobile	13.4	Negative	Negative	Negative	Negative	Negative	0	Negative	Negative	Negative	Negative	Negative	Negative
	47	November	Redeemed church	21	18-25									18-25	1	Male	0	Single	0	Seconday/tertiary	1	Non student	0	Repeat	O+ve	0	Voluntary	0	Mobile	15	Negative	Negative	Negative	Negative	Negative	0	Negative	Negative	Negative	Negative	Negative	Negative
	48	November	Redeemed church	21	18-25									18-25	1	Male	0	Single	0	Seconday/tertiary	1	Non student	1	First timer	O+ve	0	Voluntary	0	Mobile	15.1	Negative	Negative	Negative	Negative	Negative	0	Negative	Negative	Negative	Negative	Negative	Negative
	49	November	Redeemed church	45						1	41-50			41-50	1	Male							1	First timer	O+ve	0	Voluntary	0	Mobile	13.4	Negative	Negative	Negative	Negative	Negative	0	Negative	Negative	Negative	Negative	Negative	Negative
	50	November	Redeemed church	31				1	31-40					31-40	0	Female	1	Married	1	None/Primary			1	First timer	O+ve	0	Voluntary	0	Mobile	14.1	Negative	Negative	Negative	Negative	Negative	0	Negative	Negative	Negative	Negative	Negative	Negative
	51	November	Redeemed church	27		1	26-30							26-30	1	Male	0	Single	0	Seconday/tertiary			0	Repeat	O+ve	0	Voluntary	0	Mobile	14.9	Negative	Negative	Negative	Negative	Negative	0	Negative	Negative	Negative	Negative	Negative	Negative
	52	November	Redeemed church	45						1	41-50			41-50	1	Male	1	Married			1	Non student	0	Repeat	O+ve	0	Voluntary	0	Mobile	14.6	Negative	Negative	Negative	Negative	Negative	0	Negative	Negative	Negative	Negative	Negative	Negative
	53	November	Redeemed church	43						1	41-50			41-50	1	Male	1	Married					0	Repeat	O+ve	0	Voluntary	0	Mobile	12.8	Negative	Negative	Negative	Negative	Negative	0	Negative	Negative	Negative	Negative	Negative	Negative
	54	November	Redeemed church	44						1	41-50			41-50	1	Male	1	Married	0	Seconday/tertiary	1	Non student	0	Repeat	O+ve	0	Voluntary	0	Mobile	14.7	Negative	Negative	Negative	Negative	Negative	0	Negative	Negative	Negative	Negative	Negative	Negative
	55	November	Redeemed church	19	18-25									18-25	1	Male	0	Single			1	Non student	0	Repeat	A-ve	0	Voluntary	0	Mobile	13.3	Negative	Negative	Negative	Negative	Negative	0	Negative	Negative	Negative	Negative	Negative	Negative
	56	November	Redeemed church	39				1	31-40					31-40	1	Male	1	Married			1	Non student	1	First timer	B+ve	0	Voluntary	0	Mobile	13.9	Negative	Negative	Negative	Negative	Negative	0	Negative	Negative	Negative	Negative	Negative	Negative
	57	November	Redeemed church	29		1	26-30							26-30	1	Male							1	First timer	B+ve	0	Voluntary	0	Mobile	15.4	Negative	Negative	Negative	Negative	Negative	0	Negative	Negative	Negative	Negative	Negative	Negative
	58	November	Redeemed church	24	18-25									18-25	1	Male	0	Single	0	Seconday/tertiary	0	Student	1	First timer	B+ve	0	Voluntary	0	Mobile	13.2	Negative	Negative	Negative	Negative	Negative	0	Negative	Negative	Negative	Negative	Negative	Negative
	59	November	Redeemed church	19	18-25									18-25	1	Male	0	Single	0	Seconday/tertiary	0	Student	1	First timer	B+ve	0	Voluntary	0	Mobile	14.5	Negative	Negative	Negative	Negative	Negative	0	Negative	Negative	Negative	Negative	Negative	Negative
	60	November	Redeemed church	17	16-17	0	16-17	0	16-17	0	16-17	0	16-17	16-17	1	Male	0	Single	0	Seconday/tertiary			1	First timer	B+ve	0	Voluntary	0	Mobile	15.1	Negative	Negative	Negative	Negative	Negative	0	Negative	Negative	Negative	Negative	Negative	Negative
	61	November	Redeemed church	45						1	41-50			41-50	1	Male	1	Married	1	None/Primary	1	Non student	0	Repeat	A+ve	0	Voluntary	0	Mobile	12.9	Negative	Negative	Negative	Negative	Negative	0	Negative	Negative	Negative	Negative	Negative	Negative
	62	November	Redeemed church	31				1	31-40					31-40	1	Male	0	Single			1	Non student	0	Repeat	A+ve	0	Voluntary	0	Mobile	12.6	Negative	Negative	Negative	Negative	Negative	0	Negative	Negative	Negative	Negative	Negative	Negative
	63	November	Redeemed church	35				1	31-40					31-40	1	Male	1	Married	0	Seconday/tertiary			1	First timer	A+ve	0	Voluntary	0	Mobile	12.7	Negative	Negative	Negative	Negative	Negative	0	Negative	Negative	Negative	Negative	Negative	Negative
	64	November	Redeemed church	23	18-25									18-25	1	Male	0	Single			1	Non student	1	First timer	A+ve	0	Voluntary	0	Mobile	16.7	Negative	Negative	Negative	Negative	Negative	0	Negative	Negative	Negative	Negative	Negative	Negative
	65	November	Redeemed church	19	18-25									18-25	1	Male	1	Married	0	Seconday/tertiary			1	First timer	A+ve	0	Voluntary	0	Mobile	15.2	Negative	Negative	Negative	Negative	Negative	0	Negative	Negative	Negative	Negative	Negative	Negative
	66	November	Redeemed church	46						1	41-50			41-50	1	Male	1	Married	0	Seconday/tertiary	1	Non student	1	First timer	O+ve	0	Voluntary	0	Mobile	14.2	Negative	Negative	Negative	Negative	Negative	0	Negative	Negative	Negative	Negative	Negative	Negative
	67	November	Redeemed church	47						1	41-50			41-50	1	Male	1	Married					1	First timer	O+ve	0	Voluntary	0	Mobile	14.8	Negative	Negative	Negative	Negative	Negative	0	Negative	Negative	Negative	Negative	Negative	Negative
	68	November	Redeemed church	49						1	41-50			41-50	0	Female	1	Married	0	Seconday/tertiary	1	Non student	1	First timer	B+ve	0	Voluntary	0	Mobile	12.7	Negative	Negative	Negative	Negative	Negative	0	Negative	Negative	Negative	Negative	Negative	Negative
	69	November	Redeemed church	39				1	31-40					31-40	0	Female	1	Married	0	Seconday/tertiary	1	Non student	0	Repeat	A+ve	0	Voluntary	0	Mobile	12.7	Negative	Negative	Negative	Negative	Negative	0	Negative	Negative	Negative	Negative	Negative	Negative
	70	November	Redeemed church	32				1	31-40					31-40	0	Female	0	Single	1	None/Primary			1	First timer	A+ve	0	Voluntary	0	Mobile	12.7	Negative	Negative	Negative	Negative	Negative	0	Negative	Negative	Negative	Negative	Negative	Negative
	71	November	Redeemed church	42						1	41-50			41-50	1	Male	1	Married	0	Seconday/tertiary			1	First timer	A+ve	0	Voluntary	0	Mobile	13.2	Negative	Negative	Negative	Negative	Negative	0	Negative	Negative	Negative	Negative	Negative	Negative
	72	November	Redeemed church	56								1	>50	>50	0	Female	1	Married	0	Seconday/tertiary	1	Non student	1	First timer	A+ve	0	Voluntary	0	Mobile	13.1	Negative	Negative	Negative	Negative	Negative	0	Negative	Negative	Negative	Negative	Negative	Negative
	73	November	KSBTC	43						1	41-50			41-50	1	Male	1	Married	1	None/Primary	1	Non student	1	First timer	O+ve	1	FRD	1	Static	13.7	Negative	Negative	Negative	Negative	Negative	0	Negative	Negative	Negative	Negative	Negative	Negative
	74	November	KSBTC	34				1	31-40					31-40	1	Male	1	Married	0	Seconday/tertiary	1	Non student	0	Repeat	O+ve	0	Voluntary	1	Static	14.9	Negative	Negative	Negative	Negative	Negative	0	Negative	Negative	Negative	Negative	Negative	Negative
	75	November	KSBTC	37				1	31-40					31-40	1	Male	1	Married	1	None/Primary	1	Non student	1	First timer	O+ve	1	FRD	1	Static	12.9	Negative	Negative	Negative	Negative	Negative	0	Negative	Negative	Negative	Negative	Negative	Negative
	76	November	KSBTC	32				1	31-40					31-40	1	Male			0	Seconday/tertiary			1	First timer	O+ve	1	FRD	1	Static	12.5	Negative	Negative	Negative	Negative	Negative	0	Negative	Negative	Negative	Negative	Negative	Negative
	77	November	KSBTC	58								1	>50	>50	1	Male			1	None/Primary	1	Non student	0	Repeat	O-ve	1	FRD	1	Static	13.3	Negative	Negative	Negative	Negative	Negative	0	Negative	Negative	Negative	Negative	Negative	Negative
	78	November	KSBTC	18	18-25									18-25	1	Male	0	Single	0	Seconday/tertiary			1	First timer	O+ve	1	FRD	1	Static	14.6	Negative	Negative	Negative	Negative	Negative	0	Negative	Negative	Negative	Negative	Negative	Negative
	79	November	KSBTC	48						1	41-50			41-50	1	Male	1	Married	1	None/Primary			0	Repeat	O+ve	1	FRD	1	Static	15.4	Negative	Negative	Negative	Negative	Negative	0	Negative	Negative	Negative	Negative	Negative	Negative
	80	November	KSBTC	26		1	26-30							26-30	1	Male	1	Married	1	None/Primary			1	First timer	B+ve	1	FRD	1	Static	14.4	Negative	Negative	Negative	Negative	Negative	0	Negative	Negative	Negative	Negative	Negative	Negative
	81	November	KSBTC	57								1	>50	>50	1	Male	1	Married			1	Non student	1	First timer	A+ve	0	Voluntary	1	Static	13.4	Negative	Negative	Negative	Negative	Negative	0	Negative	Negative	Negative	Negative	Negative	Negative
	82	November	KSBTC	60								1	>50	>50	1	Male	1	Married	1	None/Primary			1	First timer	O+ve	1	FRD	1	Static	15.8	Negative	Negative	Negative	Negative	Negative	0	Negative	Negative	Negative	Negative	Negative	Negative
	83	November	KSBTC	33				1	31-40					31-40	1	Male	1	Married	1	None/Primary			1	First timer	B+ve	1	FRD	1	Static	15.1	Negative	Negative	Negative	Negative	Negative	0	Negative	Negative	Negative	Negative	Negative	Negative
	84	November	KSBTC	36				1	31-40					31-40	1	Male	1	Married	0	Seconday/tertiary	1	Non student	0	Repeat	A+ve	1	FRD	1	Static	15	Negative	Negative	Negative	Negative	Negative	0	Negative	Negative	Negative	Negative	Negative	Negative
	85	November	KSBTC	44						1	41-50			41-50	1	Male	1	Married	1	None/Primary			1	First timer	A+ve	1	FRD	1	Static	15.1	Negative	Negative	Negative	Negative	Negative	0	Negative	Negative	Negative	Negative	Negative	Negative
	86	November	KSBTC	46						1	41-50			41-50	0	Female	1	Married					1	First timer	A+ve	1	FRD	1	Static	13.4	Negative	Negative	Negative	Negative	Negative	0	Negative	Negative	Negative	Negative	Negative	Negative
	87	November	KSBTC	26		1	26-30							26-30	0	Female	0	Single	0	Seconday/tertiary	1	Non student	0	Repeat	O+ve	1	FRD	1	Static	12.7	Negative	Negative	Positive	Positive	Positive	1	Negative	Negative	Negative		Negative
	88	November	KSBTC	23	18-25									18-25	1	Male	1	Married	1	None/Primary			1	First timer	O+ve	1	FRD	1	Static	14.8	Negative	Negative	Negative	Negative	Negative	0	Negative	Negative	Negative	Negative	Negative	Negative
	89	November	KSBTC	25	18-25									18-25	1	Male	1	Married	1	None/Primary			0	Repeat	O+ve	1	FRD	1	Static	15	Negative	Negative	Negative	Negative	Negative	0	Negative	Negative	Negative	Negative	Negative	Negative
	90	November	KSBTC	36				1	31-40					31-40	1	Male	1	Married	0	Seconday/tertiary	1	Non student	0	Repeat	O+ve	1	FRD	1	Static	14.7	Negative	Negative	Negative	Negative	Negative	0	Negative	Negative	Negative	Negative	Negative	Negative
	91	November	KSBTC	42						1	41-50			41-50	1	Male	1	Married	1	None/Primary	1	Non student	1	First timer	A+ve	1	FRD	1	Static	14	Negative	Negative	Negative	Negative	Negative	0	Negative	Negative	Negative	Negative	Negative	Negative
	92	November	KSBTC	28		1	26-30							26-30	1	Male	0	Single	0	Seconday/tertiary			0	Repeat	A+ve	1	FRD	1	Static	14.8	Negative	Negative	Negative	Negative	Negative	0	Negative	Negative	Negative	Negative	Negative	Negative
	93	November	KSBTC	42						1	41-50			41-50	0	Female	0	Single			1	Non student	1	First timer	A+ve	1	FRD	1	Static	13.2	Negative	Negative	Negative	Negative	Negative	0	Negative	Negative	Negative	Negative	Negative	Negative
	94	November	KSBTC	30		1	26-30							26-30	1	Male	1	Married	0	Seconday/tertiary	1	Non student	0	Repeat	O+ve	1	FRD	1	Static	15.9	Negative	Negative	Negative	Negative	Negative	0	Negative	Negative	Negative	Negative	Negative	Negative
	95	November	KSBTC	46						1	41-50			41-50	1	Male	1	Married	1	None/Primary			1	First timer	O+ve	1	FRD	1	Static	14.6	Negative	Negative	Negative	Negative	Negative	0	Negative	Negative	Negative	Negative	Negative	Negative
	96	November	KSBTC	33				1	31-40					31-40	0	Female	1	Married	0	Seconday/tertiary	1	Non student	0	Repeat	B+ve	1	FRD	1	Static	12.7	Negative	Negative	Negative	Negative	Negative	0	Negative	Negative	Negative	Negative	Negative	Negative
	97	November	KSBTC	40				1	31-40					31-40	1	Male	1	Married					0	Repeat	O+ve	1	FRD	1	Static	13.3	Negative	Negative	Negative	Negative	Negative	0	Negative	Negative	Negative	Negative	Negative	Negative
	98	November	KSBTC	39				1	31-40					31-40	1	Male			1	None/Primary			1	First timer	O+ve	1	FRD	1	Static	14.1	Negative	Negative	Negative	Negative	Negative	0	Negative	Negative	Negative	Negative	Negative	Negative
	99	November	KSBTC	34				1	31-40					31-40	1	Male							1	First timer		1	FRD	1	Static	13.5	Negative	Negative	Negative	Negative	Negative	0	Negative	Negative	Negative	Negative	Negative	Negative
	100	November	KSBTC	28		1	26-30							26-30	1	Male	0	Single	1	None/Primary	1	Non student	1	First timer	A+ve	1	FRD	1	Static	13.5	Negative	Negative	Negative	Negative	Negative	0	Negative	Negative	Negative	Negative	Negative	Negative
	101	November	TUM kwale	23	18-25									18-25	1	Male	1	Married	0	Seconday/tertiary	0	Student	0	Repeat	O+ve	0	Voluntary	0	Mobile	14.5	Negative	Negative	Negative	Negative	Negative	0	Negative	Negative	Negative	Negative	Negative	Negative
	102	November	TUM kwale	22	18-25									18-25	1	Male	0	Single	0	Seconday/tertiary	0	Student	1	First timer	A+ve	0	Voluntary	0	Mobile	15.7	Negative	Negative	Negative	Negative	Negative	0	Negative	Negative	Negative	Negative	Negative	Negative
	103	November	TUM kwale	20	18-25									18-25	0	Female	0	Single	0	Seconday/tertiary	0	Student	0	Repeat	B+ve	0	Voluntary	0	Mobile	12.6	Negative	Negative	Negative	Negative	Negative	0	Negative	Negative	Negative	Negative	Negative	Negative
	104	November	TUM kwale	23	18-25									18-25	1	Male	0	Single	0	Seconday/tertiary	0	Student	1	First timer	O+ve	0	Voluntary	0	Mobile	13.1	Negative	Negative	Negative	Negative	Negative	0	Negative	Negative	Negative	Negative	Negative	Negative
	105	November	TUM kwale	21	18-25									18-25	0	Female	0	Single	0	Seconday/tertiary	0	Student	0	Repeat	O+ve	0	Voluntary	0	Mobile	12.6	Negative	Negative	Negative	Negative	Negative	0	Negative	Negative	Negative	Negative	Negative	Negative
	106	November	TUM kwale	20	18-25									18-25	1	Male	0	Single	0	Seconday/tertiary			1	First timer	O+ve	0	Voluntary	0	Mobile	16.4	Negative	Negative	Negative	Negative	Negative	0	Negative	Negative	Negative	Negative	Negative	Negative
	107	November	TUM kwale	18	18-25									18-25	1	Male	0	Single	0	Seconday/tertiary	0	Student	1	First timer	O+ve	0	Voluntary	0	Mobile	13.1	Negative	Negative	Negative	Negative	Negative	0	Negative	Negative	Negative	Negative	Negative	Negative
	108	November	TUM kwale	21	18-25									18-25	1	Male	0	Single	0	Seconday/tertiary	0	Student	1	First timer	A+ve	0	Voluntary	0	Mobile	15.2	Negative	Negative	Negative	Negative	Negative	0	Negative	Negative	Negative	Negative	Negative	Negative
	109	November	TUM kwale	24	18-25									18-25	1	Male	0	Single	0	Seconday/tertiary	0	Student	0	Repeat	A+ve	0	Voluntary	0	Mobile	15	Negative	Negative	Negative	Negative	Negative	0	Negative	Negative	Negative	Negative	Negative	Negative
	110	November	TUM kwale	19	18-25									18-25	1	Male	0	Single	0	Seconday/tertiary	0	Student	0	Repeat	B+ve	0	Voluntary	0	Mobile	12.8	Negative	Negative	Negative	Negative	Negative	0	Negative	Negative	Negative	Negative	Negative	Negative
	111	November	TUM kwale	22	18-25									18-25	1	Male	0	Single	0	Seconday/tertiary	0	Student	1	First timer	B+ve	0	Voluntary	0	Mobile	15.1	Negative	Negative	Negative	Negative	Negative	0	Negative	Negative	Negative	Negative	Negative	Negative
	112	November	TUM kwale	19	18-25									18-25	1	Male	0	Single	0	Seconday/tertiary	0	Student	1	First timer	O+ve	0	Voluntary	0	Mobile	15.6	Negative	Negative	Negative	Negative	Negative	0	Negative	Negative	Negative	Negative	Negative	Negative
	113	November	TUM kwale	22	18-25									18-25	1	Male	0	Single	0	Seconday/tertiary	0	Student	1	First timer	O+ve	0	Voluntary	0	Mobile	15.1	Negative	Negative	Negative	Negative	Negative	0	Negative	Negative	Negative	Negative	Negative	Negative
	114	November	TUM kwale	21	18-25									18-25	1	Male	0	Single	0	Seconday/tertiary	0	Student	0	Repeat	B+ve	0	Voluntary	0	Mobile	15.6	Negative	Negative	Negative	Negative	Negative	0	Negative	Negative	Negative	Negative	Negative	Negative
	115	November	TUM kwale	21	18-25									18-25	1	Male	0	Single	0	Seconday/tertiary	0	Student	0	Repeat	A+ve	0	Voluntary	0	Mobile	13.6	Negative	Negative	Negative	Negative	Negative	0	Negative	Negative	Negative	Negative	Negative	Negative
	116	November	TUM kwale	22	18-25									18-25	0	Female	0	Single	0	Seconday/tertiary	0	Student	1	First timer	O+ve	0	Voluntary	0	Mobile	12.7	Negative	Negative	Negative	Negative	Negative	0	Negative	Negative	Negative	Negative	Negative	Negative
	117	November	KSBTC	23	18-25									18-25	1	Male	1	Married	1	None/Primary	1	Non student	1	First timer	O+ve	1	FRD	1	Static	15.9	Negative	Negative	Negative	Negative	Negative	0	Negative	Negative	Negative	Negative	Negative	Negative
	118	November	KSBTC	55								1	>50	>50	1	Male	1	Married	1	None/Primary	1	Non student	1	First timer	O+ve	1	FRD	1	Static	14	Negative	Negative	Negative	Negative	Negative	0	Negative	Negative	Negative	Negative	Negative	Negative
	119	November	KSBTC	54								1	>50	>50	0	Female	1	Married	0	Seconday/tertiary	1	Non student	1	First timer	A+ve	1	FRD	1	Static	14.9	Negative	Negative	Negative	Negative	Negative	0	Negative	Negative	Negative	Negative	Negative	Negative
	120	November	KSBTC	31				1	31-40					31-40	1	Male	1	Married	0	Seconday/tertiary	1	Non student	0	Repeat	O+ve	1	FRD	1	Static	15.4	Negative	Negative	Negative	Negative	Negative	0	Negative	Negative	Negative	Negative	Negative	Negative
	121	November	KSBTC	19	18-25									18-25	1	Male	0	Single	0	Seconday/tertiary	0	Student	0	Repeat	A+ve	1	FRD	1	Static	14.6	Negative	Negative	Negative	Negative	Negative	0	Negative	Negative	Negative	Negative	Negative	Negative
	122	November	KSBTC	40				1	31-40					31-40	1	Male	1	Married	1	None/Primary			0	Repeat	O+ve	1	FRD	1	Static	14.5	Negative	Negative	Negative	Negative	Negative	0	Negative	Negative	Negative	Negative	Negative	Negative
	123	November	KSBTC	23	18-25									18-25	1	Male	1	Married	1	None/Primary	1	Non student	1	First timer	O+ve	1	FRD	1	Static	15.2	Negative	Negative	Negative	Negative	Negative	0	Negative	Negative	Negative	Negative	Negative	Negative
	124	November	KSBTC	49						1	41-50			41-50	1	Male	1	Married	0	Seconday/tertiary	1	Non student	0	Repeat	A+ve	1	FRD	1	Static	13.8	Negative	Negative	Negative	Negative	Negative	0	Negative	Negative	Negative	Negative	Negative	Negative
	125	November	KSBTC	23	18-25									18-25	1	Male	0	Single					0	Repeat	AB+ve	1	FRD	1	Static	17.3	Negative	Negative	Negative	Negative	Negative	0	Negative	Negative	Negative	Negative	Negative	Negative
	126	November	KSBTC	26		1	26-30							26-30	1	Male	0	Single	0	Seconday/tertiary	1	Non student	0	Repeat	A+ve	1	FRD	1	Static	12.6	Negative	Negative	Negative	Negative	Negative	0	Negative	Negative	Negative	Negative	Negative	Negative
	127	November	KSBTC	28		1	26-30							26-30	1	Male	0	Single	1	None/Primary	1	Non student	1	First timer	O+ve	1	FRD	1	Static	14.3	Negative	Negative	Negative	Negative	Negative	0	Negative	Negative	Negative	Negative	Negative	Negative
	128	November	KSBTC	32				1	31-40					31-40	1	Male	0	Single	0	Seconday/tertiary			1	First timer	O+ve	1	FRD	1	Static	16	Negative	Negative	Negative	Negative	Negative	0	Negative	Negative	Negative	Negative	Negative	Negative
	129	November	KSBTC	32				1	31-40					31-40	1	Male	1	Married	0	Seconday/tertiary			0	Repeat	O+ve	1	FRD	1	Static	15.6	Negative	Negative	Negative	Negative	Negative	0	Negative	Negative	Negative	Negative	Negative	Negative
	130	November	KSBTC	43						1	41-50			41-50	1	Male	1	Married	1	None/Primary			1	First timer	O+ve	1	FRD	1	Static	14.9	Negative	Negative	Negative	Negative	Negative	0	Negative	Negative	Negative	Negative	Negative	Negative
	131	November	KSBTC	28		1	26-30							26-30	1	Male	1	Married	0	Seconday/tertiary	1	Non student	0	Repeat	A+ve	1	FRD	1	Static	15	Negative	Negative	Negative	Negative	Negative	0	Negative	Negative	Negative	Negative	Negative	Negative
	132	November	KSBTC	26		1	26-30							26-30	1	Male	1	Married	0	Seconday/tertiary	1	Non student	0	Repeat	O+ve	1	FRD	1	Static	14.1	Negative	Negative	Negative	Negative	Negative	0	Negative	Negative	Negative	Negative	Negative	Negative
	133	November	KSBTC	31				1	31-40					31-40	1	Male	0	Single			1	Non student	1	First timer	A+ve	1	FRD	1	Static	17.1	Negative	Negative	Negative	Negative	Negative	0	Negative	Negative	Negative	Negative	Negative	Negative
	134	November	KSBTC	45						1	41-50			41-50	0	Female	1	Married	1	None/Primary			1	First timer	AB+ve	1	FRD	1	Static	12.7	Negative	Negative	Negative	Negative	Negative	0	Negative	Negative	Negative	Negative	Negative	Negative
	135	November	KSBTC	27		1	26-30							26-30	0	Female	0	Single	0	Seconday/tertiary	1	Non student	1	First timer	O+ve	0	Voluntary	1	Static	12.7	Negative	Negative	Negative	Negative	Negative	0	Negative	Negative	Negative	Negative	Negative	Negative
	136	November	KSBTC	31				1	31-40					31-40	1	Male	0	Single	0	Seconday/tertiary	1	Non student	0	Repeat	A-ve	0	Voluntary	1	Static	14.7	Negative	Negative	Negative	Negative	Negative	0	Negative	Negative	Negative	Negative	Negative	Negative
	137	November	Manda primary	58								1	>50	>50	1	Male	1	Married					1	First timer	O+ve	0	Voluntary	0	Mobile	14.6	Negative	Negative	Negative	Negative	Negative	0	Negative	Negative	Negative	Negative	Negative	Negative
	138	November	Manda primary	22	18-25									18-25	1	Male	0	Single	1	None/Primary			1	First timer	A+ve	0	Voluntary	0	Mobile	14.2	Negative	Negative	Negative	Negative	Negative	0	Negative	Negative	Negative	Negative	Negative	Negative
	139	November	Manda primary	23	18-25									18-25	1	Male	0	Single					1	First timer	O+ve	0	Voluntary	0	Mobile	14.8	Negative	Negative	Negative	Negative	Negative	0	Negative	Negative	Negative	Negative	Negative	Negative
	140	November	Ngamali	28		1	26-30							26-30	1	Male	0	Single	0	Seconday/tertiary	0	Student	1	First timer	O+ve	0	Voluntary	0	Mobile	15.8	Negative	Negative	Negative	Negative	Negative	0	Negative	Negative	Negative	Negative	Negative	Negative
	141	November	Ngamali	22	18-25									18-25	0	Female	0	Single	0	Seconday/tertiary	0	Student	1	First timer	O+ve	0	Voluntary	0	Mobile	14.4	Negative	Negative	Negative	Negative	Negative	0	Negative	Negative	Negative	Negative	Negative	Negative
	142	November	Ngamali	19	18-25									18-25	1	Male	0	Single	0	Seconday/tertiary	0	Student	1	First timer	B+ve	0	Voluntary	0	Mobile	15.7	Negative	Negative	Negative	Negative	Negative	0	Negative	Negative	Negative	Negative	Negative	Negative
	143	November	Ngamali	21	18-25									18-25	0	Female	0	Single	0	Seconday/tertiary	0	Student	1	First timer	B+ve	0	Voluntary	0	Mobile	13.4	Negative	Negative	Negative	Negative	Negative	0	Negative	Negative	Negative	Negative	Negative	Negative
	144	November	Ngamali	32				1	31-40					31-40	1	Male	0	Single	0	Seconday/tertiary	0	Student	1	First timer	O+ve	0	Voluntary	0	Mobile	14.4	Negative	Negative	Negative	Negative	Negative	0	Negative	Negative	Negative	Negative	Negative	Negative
	145	November	Ngamali	23	18-25									18-25	1	Male	0	Single	0	Seconday/tertiary	0	Student	1	First timer	A+ve	0	Voluntary	0	Mobile	16.3	Negative	Negative	Negative	Negative	Negative	0	Negative	Negative	Negative	Negative	Negative	Negative
	146	November	Ngamali	25	18-25									18-25	1	Male	0	Single	0	Seconday/tertiary	0	Student	1	First timer		0	Voluntary	0	Mobile	13.2	Negative	Negative	Negative	Negative	Negative	0	Negative	Negative	Negative	Negative	Negative	Negative
	147	November	Ngamali	20	18-25									18-25	1	Male	0	Single	0	Seconday/tertiary	0	Student	1	First timer	AB+ve	0	Voluntary	0	Mobile	18.2	Negative	Negative	Negative	Negative	Negative	0	Negative	Negative	Negative	Negative	Negative	Negative
	148	November	Ngamali	25	18-25									18-25	1	Male	0	Single	0	Seconday/tertiary	0	Student	1	First timer	B+ve	0	Voluntary	0	Mobile	14.6	Negative	Negative	Negative	Negative	Negative	0	Negative	Negative	Negative	Negative	Negative	Negative
	149	July	Juma boys secondary	18	18-25									18-25	1	Male	0	Single	0	Seconday/tertiary	0	Student	1	First timer		0	Voluntary	0	Mobile	13.9	Negative	Negative	Negative	Negative	Negative	0	Negative	Negative	Negative	Negative	Negative	Negative
	150	July	Juma boys secondary	16	16-17	0	16-17	0	16-17	0	16-17	0	16-17	16-17	1	Male	0	Single	0	Seconday/tertiary	0	Student	1	First timer		0	Voluntary	0	Mobile	13.6	Negative	Negative	Negative	Negative	Negative	0	Negative	Negative	Negative	Negative	Negative	Negative
	151	July	Juma boys secondary	19	18-25									18-25	1	Male	0	Single	0	Seconday/tertiary	0	Student	1	First timer		0	Voluntary	0	Mobile	16.6	Negative	Negative	Negative	Negative	Negative	0	Negative	Negative	Negative	Negative	Negative	Negative
	152	July	Juma boys secondary	17	16-17	0	16-17	0	16-17	0	16-17	0	16-17	16-17	1	Male	0	Single	0	Seconday/tertiary	0	Student	1	First timer		0	Voluntary	0	Mobile	15	Negative	Negative	Negative	Negative	Negative	0	Negative	Negative	Negative	Negative	Negative	Negative
	153	July	Juma boys secondary	18	18-25									18-25	1	Male	0	Single	0	Seconday/tertiary	0	Student	1	First timer		0	Voluntary	0	Mobile	12.5	Negative	Negative	Negative	Negative	Negative	0	Negative	Negative	Negative	Negative	Negative	Negative
	154	July	Juma boys secondary	50						1	41-50			41-50	1	Male	1	Married	0	Seconday/tertiary	1	Non student	0	Repeat	O+ve	0	Voluntary	0	Mobile	15.3	Negative	Negative	Negative	Negative	Negative	0	Negative	Negative	Negative	Negative	Negative	Negative
	155	July	Juma boys secondary	19	18-25									18-25	1	Male	0	Single	0	Seconday/tertiary	0	Student	1	First timer		0	Voluntary	0	Mobile	13	Negative	Negative	Negative	Negative	Negative	0	Negative	Negative	Negative	Negative	Negative	Negative
	156	July	Juma boys secondary	20	18-25									18-25	1	Male	0	Single	0	Seconday/tertiary	0	Student	1	First timer		0	Voluntary	0	Mobile	14	Positive	Negative	Negative	Negative	Positive	1	Negative	Negative	Negative	Negative		Negative
	157	July	Juma boys secondary	55								1	>50	>50	1	Male	1	Married	0	Seconday/tertiary	1	Non student	0	Repeat	O+ve	0	Voluntary	0	Mobile	15.2	Negative	Negative	Negative	Negative	Negative	0	Negative	Negative	Negative	Negative	Negative	Negative
	158	July	Juma boys secondary	18	18-25									18-25	1	Male	0	Single	0	Seconday/tertiary	0	Student	1	First timer		0	Voluntary	0	Mobile	12.6	Negative	Negative	Negative	Negative	Negative	0	Negative	Negative	Negative	Negative	Negative	Negative
	159	July	Juma boys secondary	17	16-17	0	16-17	0	16-17	0	16-17	0	16-17	16-17	1	Male	0	Single	0	Seconday/tertiary	0	Student	1	First timer		0	Voluntary	0	Mobile	17	Negative	Negative	Negative	Negative	Negative	0	Negative	Negative	Negative	Negative	Negative	Negative
	160	July	Juma boys secondary	18	18-25									18-25	1	Male	0	Single	0	Seconday/tertiary	0	Student	1	First timer		0	Voluntary	0	Mobile	12.6	Negative	Negative	Negative	Negative	Negative	0	Negative	Negative	Negative	Negative	Negative	Negative
	161	July	Juma boys secondary	18	18-25									18-25	0	Female	0	Single	0	Seconday/tertiary	0	Student	1	First timer		0	Voluntary	0	Mobile	13.7	Negative	Negative	Negative	Negative	Negative	0	Negative	Negative	Negative	Negative	Negative	Negative
	162	July	Juma boys secondary	19	18-25									18-25	1	Male	0	Single	0	Seconday/tertiary	0	Student	1	First timer		0	Voluntary	0	Mobile	17.2	Negative	Negative	Negative	Negative	Negative	0	Negative	Negative	Negative	Negative	Negative	Negative
	163	July	Juma boys secondary	18	18-25									18-25	1	Male	0	Single	0	Seconday/tertiary	0	Student	1	First timer		0	Voluntary	0	Mobile	12.5	Negative	Positive	Negative	Negative	Positive	1	Negative	Negative	Negative	Negative	Negative	Negative
	164	July	Juma boys secondary	16	16-17	0	16-17	0	16-17	0	16-17	0	16-17	16-17	1	Male	0	Single	0	Seconday/tertiary	0	Student	1	First timer		0	Voluntary	0	Mobile	16.5	Negative	Negative	Negative	Negative	Negative	0	Negative	Negative	Negative	Negative	Negative	Negative
	165	July	Juma boys secondary	17	16-17	0	16-17	0	16-17	0	16-17	0	16-17	16-17	1	Male	0	Single	0	Seconday/tertiary	0	Student	1	First timer		0	Voluntary	0	Mobile	12.9	Negative	Negative	Negative	Negative	Negative	0	Negative	Negative	Negative	Negative	Negative	Negative
	166	July	Juma boys secondary	23	18-25									18-25	1	Male	0	Single	0	Seconday/tertiary	1	Non student	1	First timer		0	Voluntary	0	Mobile	17.5	Negative	Negative	Negative	Negative	Negative	0	Negative	Negative	Negative	Negative	Negative	Negative
	167	July	Ng'ombeni secondary	17	16-17	0	16-17	0	16-17	0	16-17	0	16-17	16-17	1	Male	0	Single	0	Seconday/tertiary	0	Student	1	First timer	O+ve	0	Voluntary	0	Mobile	14.1	Negative	Negative	Negative	Negative	Negative	0	Negative	Negative	Negative	Negative	Negative	Negative
	168	July	Ng'ombeni secondary	16	16-17	0	16-17	0	16-17	0	16-17	0	16-17	16-17	1	Male	0	Single	0	Seconday/tertiary	0	Student	1	First timer	B+ve	0	Voluntary	0	Mobile	15.4	Negative	Negative	Negative	Negative	Negative	0	Negative	Negative	Negative	Negative	Negative	Negative
	169	July	Ng'ombeni secondary	18	18-25									18-25	1	Male	0	Single	0	Seconday/tertiary	0	Student	1	First timer	O+ve	0	Voluntary	0	Mobile	13.6	Negative	Negative	Negative	Negative	Negative	0	Negative	Negative	Negative	Negative	Negative	Negative
	170	July	Ng'ombeni secondary	33				1	31-40					31-40	1	Male	0	Single	0	Seconday/tertiary	0	Student	0	Repeat	O+ve	0	Voluntary	0	Mobile	15.7	Negative	Negative	Negative	Negative	Negative	0	Negative	Negative	Negative	Negative	Negative	Negative
	171	June	TUM kwale	20	18-25									18-25	0	Female	0	Single	0	Seconday/tertiary	0	Student	1	First timer	O+ve	0	Voluntary	0	Mobile	12.7	Negative	Negative	Negative	Negative	Negative	0	Negative	Negative	Negative	Negative	Negative	Negative
	172	June	TUM kwale	22	18-25									18-25	1	Male	0	Single	0	Seconday/tertiary	0	Student	1	First timer	O+ve	0	Voluntary	0	Mobile	16.3	Negative	Negative	Negative	Negative	Negative	0	Negative	Negative	Negative	Negative	Negative	Negative
	173	June	TUM kwale	24	18-25									18-25	0	Female	0	Single	0	Seconday/tertiary	0	Student	0	Repeat	O+ve	0	Voluntary	0	Mobile	12.9	Negative	Negative	Negative	Negative	Negative	0	Negative	Negative	Negative	Negative	Negative	Negative
	174	June	TUM kwale	24	18-25									18-25	1	Male	0	Single	0	Seconday/tertiary	0	Student	0	Repeat	O+ve	0	Voluntary	0	Mobile	15.2	Negative	Negative	Negative	Negative	Negative	0	Negative	Negative	Negative	Negative	Negative	Negative
	175	June	TUM kwale	22	18-25									18-25	0	Female	0	Single	0	Seconday/tertiary	0	Student	1	First timer	O+ve	0	Voluntary	0	Mobile	12.7	Negative	Negative	Negative	Negative	Negative	0	Negative	Negative	Negative	Negative	Negative	Negative
	176	June	TUM kwale	23	18-25									18-25	1	Male	0	Single	0	Seconday/tertiary	0	Student	0	Repeat	O+ve	0	Voluntary	0	Mobile	16.1	Negative	Negative	Negative	Negative	Negative	0	Negative	Negative	Negative	Negative	Negative	Negative
	177	June	TUM kwale	23	18-25									18-25	1	Male	0	Single	0	Seconday/tertiary	0	Student	1	First timer	B+ve	0	Voluntary	0	Mobile	14.6	Negative	Negative	Negative	Negative	Negative	0	Negative	Negative	Negative	Negative	Negative	Negative
	178	June	TUM kwale	20	18-25									18-25	1	Male	0	Single	0	Seconday/tertiary	0	Student	1	First timer	A+ve	0	Voluntary	0	Mobile	14.5	Negative	Negative	Negative	Negative	Negative	0	Negative	Negative	Negative	Negative	Negative	Negative
	179	June	TUM kwale	21	18-25									18-25	1	Male	0	Single	0	Seconday/tertiary	0	Student	1	First timer	B+ve	0	Voluntary	0	Mobile	15.8	Negative	Negative	Negative	Negative	Negative	0	Negative	Negative	Negative	Negative	Negative	Negative
	180	June	TUM kwale	23	18-25									18-25	1	Male	0	Single	0	Seconday/tertiary	0	Student	0	Repeat	B+ve	0	Voluntary	0	Mobile	13.8	Negative	Negative	Negative	Negative	Negative	0	Negative	Negative	Negative	Negative	Negative	Negative
	181	June	TUM kwale												1	Male	0	Single	0	Seconday/tertiary	0	Student	1	First timer	B+ve	0	Voluntary	0	Mobile	15.9	Negative	Negative	Negative	Negative	Negative	0	Negative	Negative	Negative	Negative	Negative	Negative
	182	June	TUM kwale	22	18-25									18-25	1	Male	0	Single	0	Seconday/tertiary	0	Student	0	Repeat	O+ve	0	Voluntary	0	Mobile	15.7	Negative	Negative	Negative	Negative	Negative	0	Negative	Negative	Negative	Negative	Negative	Negative
	183	June	TUM kwale	20	18-25									18-25	0	Female	0	Single	0	Seconday/tertiary	0	Student	1	First timer	A+ve	0	Voluntary	0	Mobile	12.9	Negative	Negative	Negative	Negative	Negative	0	Negative	Negative	Negative	Negative	Negative	Negative
	184	June	TUM kwale	22	18-25									18-25	1	Male	0	Single	0	Seconday/tertiary	0	Student	1	First timer	A+ve	0	Voluntary	0	Mobile	13.1	Negative	Negative	Negative	Negative	Negative	0	Negative	Negative	Negative	Negative	Negative	Negative
	185	June	TUM kwale	25	18-25									18-25	1	Male	0	Single	0	Seconday/tertiary	0	Student	1	First timer	O-ve	0	Voluntary	0	Mobile	14	Negative	Negative	Negative	Negative	Negative	0	Negative	Negative	Negative	Negative	Negative	Negative
	186	June	TUM kwale	20	18-25									18-25	1	Male	0	Single	0	Seconday/tertiary	0	Student	1	First timer	O+ve	0	Voluntary	0	Mobile	17	Negative	Negative	Negative	Negative	Negative	0	Negative	Negative	Negative	Negative	Negative	Negative
	187	June	TUM kwale	30		1	26-30							26-30	1	Male	0	Single	0	Seconday/tertiary	0	Student	1	First timer	AB+ve	0	Voluntary	0	Mobile	15	Negative	Negative	Negative	Negative	Negative	0	Negative	Negative	Negative	Negative	Negative	Negative
	188	June	TUM kwale	36				1	31-40					31-40	1	Male	1	Married	0	Seconday/tertiary	1	Non student	0	Repeat	O+ve	0	Voluntary	0	Mobile	13.1	Negative	Negative	Negative	Negative	Negative	0	Negative	Negative	Negative	Negative	Negative	Negative
	189	June	TUM kwale	25	18-25									18-25	1	Male	0	Single	0	Seconday/tertiary	0	Student	1	First timer	A+ve	0	Voluntary	0	Mobile	13.9	Negative	Negative	Negative	Negative	Negative	0	Negative	Negative	Negative	Negative	Negative	Negative
	190	June	TUM kwale	24	18-25									18-25	1	Male	0	Single	0	Seconday/tertiary	0	Student	0	Repeat	O+ve	0	Voluntary	0	Mobile	12.6	Negative	Negative	Negative	Negative	Negative	0	Negative	Negative	Negative	Negative	Negative	Negative
	191	June	TUM kwale	25	18-25									18-25	1	Male	0	Single	0	Seconday/tertiary	0	Student	0	Repeat	B+ve	0	Voluntary	0	Mobile	16	Negative	Positive	Negative	Negative	Positive	1	Negative	Negative	Negative	Negative	Negative	Negative
	192	June	TUM kwale	24	18-25									18-25	1	Male	0	Single	0	Seconday/tertiary	0	Student	1	First timer	B+ve	0	Voluntary	0	Mobile	16.9	Negative	Negative	Negative	Negative	Negative	0	Negative	Negative	Negative	Negative	Negative	Negative
	193	June	TUM kwale	21	18-25									18-25	1	Male	0	Single	0	Seconday/tertiary	0	Student	0	Repeat	O+ve	0	Voluntary	0	Mobile	14.2	Negative	Negative	Negative	Negative	Negative	0	Negative	Negative	Negative	Negative	Negative	Negative
	194	April	KMTC Msambweni	21	18-25									18-25	1	Male	0	Single	0	Seconday/tertiary	0	Student	0	Repeat	B+ve	0	Voluntary	0	Mobile	12.6	Negative	Negative	Negative	Negative	Negative	0	Negative	Negative	Negative	Negative	Negative	Negative
	195	April	KMTC Msambweni	33				1	31-40					31-40	1	Male	0	Single	0	Seconday/tertiary	1	Non student	1	First timer	A+ve	0	Voluntary	0	Mobile	15.6	Negative	Negative	Negative	Negative	Negative	0	Negative	Negative	Negative	Negative	Negative	Negative
	196	April	KMTC Msambweni	25	18-25									18-25	0	Female	0	Single	0	Seconday/tertiary	0	Student	1	First timer	O+ve	0	Voluntary	0	Mobile	12.9	Negative	Negative	Negative	Negative	Negative	0	Negative	Negative	Negative	Negative	Negative	Negative
	197	April	KMTC Msambweni	20	18-25									18-25	0	Female	0	Single	0	Seconday/tertiary	0	Student	1	First timer	O+ve	0	Voluntary	0	Mobile	13.6	Negative	Negative	Negative	Negative	Negative	0	Negative	Negative	Negative	Negative	Negative	Negative
	198	April	KMTC Msambweni	22	18-25									18-25	1	Male	0	Single	0	Seconday/tertiary	0	Student	0	Repeat	B+ve	0	Voluntary	0	Mobile	17.2	Negative	Negative	Negative	Negative	Negative	0	Negative	Negative	Negative	Negative	Negative	Negative
	199	April	KMTC Msambweni	21	18-25									18-25	1	Male	0	Single	0	Seconday/tertiary	0	Student	1	First timer	A+ve	0	Voluntary	0	Mobile	16.8	Negative	Negative	Negative	Negative	Negative	0	Negative	Negative	Negative	Negative	Negative	Negative
	200	April	KMTC Msambweni	19	18-25									18-25	1	Male	0	Single	0	Seconday/tertiary	0	Student	0	Repeat	O+ve	0	Voluntary	0	Mobile	16.4	Negative	Negative	Negative	Negative	Negative	0	Negative	Negative	Negative	Negative	Negative	Negative
	201	April	KMTC Msambweni	22	18-25									18-25	0	Female	0	Single	0	Seconday/tertiary	0	Student	1	First timer	A+ve	0	Voluntary	0	Mobile	14.5	Negative	Negative	Negative	Negative	Negative	0	Negative	Negative	Negative	Negative	Negative	Negative
	202	April	KMTC Msambweni	28		1	26-30							26-30	0	Female	0	Single	0	Seconday/tertiary	0	Student	1	First timer	A+ve	0	Voluntary	0	Mobile	13.8	Negative	Negative	Negative	Negative	Negative	0	Negative	Negative	Negative	Negative	Negative	Negative
	203	April	KMTC Msambweni	23	18-25									18-25	0	Female	0	Single	0	Seconday/tertiary	0	Student	1	First timer	A+ve	0	Voluntary	0	Mobile	13	Negative	Positive	Negative	Negative	Positive	1	Negative	Negative	Negative	Negative	Negative	Negative
	204	April	KMTC Msambweni	22	18-25									18-25	0	Female	0	Single	0	Seconday/tertiary	0	Student	1	First timer	O+ve	0	Voluntary	0	Mobile	15.6	Negative	Negative	Negative	Negative	Negative	0	Negative	Negative	Negative	Negative	Negative	Negative
	205	April	KMTC Msambweni	23	18-25									18-25	1	Male	0	Single	0	Seconday/tertiary	0	Student	1	First timer	O+ve	0	Voluntary	0	Mobile	15.7	Negative	Negative	Negative	Negative	Negative	0	Negative	Negative	Negative	Negative	Negative	Negative
	206	April	KMTC Msambweni	29		1	26-30							26-30	1	Male	1	Married	0	Seconday/tertiary	0	Student	0	Repeat	O+ve	0	Voluntary	0	Mobile	16.3	Negative	Negative	Negative	Negative	Negative	0	Negative	Negative	Negative	Negative	Negative	Negative
	207	April	KMTC Msambweni	26		1	26-30							26-30	0	Female	0	Single	0	Seconday/tertiary	0	Student	1	First timer	A+ve	0	Voluntary	0	Mobile	13.2	Negative	Negative	Negative	Negative	Negative	0	Negative	Negative	Negative	Negative	Negative	Negative
	208	April	KMTC Msambweni	20	18-25									18-25	0	Female	0	Single	0	Seconday/tertiary	0	Student			A+ve	0	Voluntary	0	Mobile	13.2	Negative	Negative	Negative	Negative	Negative	0	Negative	Negative	Negative	Negative	Negative	Negative
	209	April	KMTC Msambweni	28		1	26-30							26-30	0	Female	0	Single	0	Seconday/tertiary	0	Student	0	Repeat	B+ve	0	Voluntary	0	Mobile	12.6	Negative	Positive	Negative	Negative	Positive	1	Negative	Negative	Negative	Negative	Negative	Negative
	210	April	KMTC Msambweni	21	18-25									18-25	0	Female	0	Single	0	Seconday/tertiary	0	Student	0	Repeat	A+ve	0	Voluntary	0	Mobile	12.5	Positive	Negative	Negative	Negative	Positive	1	Negative	Negative	Negative	Negative		Negative
	211	April	KMTC Msambweni	25	18-25									18-25	0	Female	0	Single	0	Seconday/tertiary	0	Student			A+ve	0	Voluntary	0	Mobile	14.5	Negative	Positive	Negative	Negative	Positive	1	Negative	Negative	Negative	Negative	Negative	Negative
	212	April	KMTC Msambweni	29		1	26-30							26-30	0	Female	0	Single	0	Seconday/tertiary	0	Student	1	First timer	O+ve	0	Voluntary	0	Mobile	13.8	Negative	Positive	Negative	Negative	Positive	1	Negative	Negative	Negative	Negative	Negative	Negative
	213	April	KMTC Msambweni	23	18-25									18-25	0	Female	0	Single	0	Seconday/tertiary	0	Student	1	First timer	O+ve	0	Voluntary	0	Mobile	12.7	Negative	Negative	Negative	Negative	Negative	0	Negative	Negative	Negative	Negative	Negative	Negative
	214	April	KMTC Msambweni	23	18-25									18-25	1	Male	0	Single	0	Seconday/tertiary	0	Student	0	Repeat	O+ve	0	Voluntary	0	Mobile	14.4	Negative	Negative	Negative	Negative	Negative	0	Negative	Negative	Negative	Negative	Negative	Negative
	215	April	KMTC Msambweni	24	18-25									18-25	1	Male	0	Single	0	Seconday/tertiary	0	Student	1	First timer	AB+ve	0	Voluntary	0	Mobile	15	Negative	Negative	Negative	Negative	Negative	0	Negative	Negative	Negative	Negative	Negative	Negative
	216	April	KMTC Msambweni	21	18-25									18-25	1	Male	0	Single	0	Seconday/tertiary	0	Student	1	First timer	O+ve	0	Voluntary	0	Mobile	13.8	Negative	Negative	Negative	Negative	Negative	0	Negative	Negative	Negative	Negative	Negative	Negative
	217	April	KMTC Msambweni	22	18-25									18-25	1	Male	0	Single	0	Seconday/tertiary	0	Student	0	Repeat	B+ve	0	Voluntary	0	Mobile	14.8	Negative	Negative	Negative	Negative	Negative	0	Negative	Negative	Negative	Negative	Negative	Negative
	218	April	KMTC Msambweni	21	18-25									18-25	0	Female	0	Single	0	Seconday/tertiary	0	Student	1	First timer	O+ve	0	Voluntary	0	Mobile	13.8	Negative	Negative	Positive	Negative	Positive	1	Negative	Negative	Negative		Negative
2019	219	April	KMTC Msambweni	29		1	26-30							26-30	1	Male	0	Single	0	Seconday/tertiary	0	Student	0	Repeat	O+ve	0	Voluntary	0	Mobile	15	Negative	Negative	Negative	Negative	Negative	0	Negative	Negative	Negative	Negative	Negative	Negative
	220	January	KSBTC	41						1	41-50			41-50	1	Male	1	Married	1	None/Primary	1	Non student	0	Repeat	O+ve	1	FRD	1	Static	16	Negative	Negative	Negative	Negative	Negative	0	Negative	Negative	Negative	Negative	Negative	Negative
	221	January	KSBTC	26		1	26-30							26-30	0	Female	0	Single	0	Seconday/tertiary	1	Non student	0	Repeat	O+ve	0	Voluntary	1	Static	14.6	Negative	Negative	Negative	Negative	Negative	0	Negative	Negative	Negative	Negative	Negative	Negative
	222	January	KSBTC	26		1	26-30							26-30	0	Female	1	Married	0	Seconday/tertiary	1	Non student	0	Repeat	O+ve	0	Voluntary	1	Static	14.6	Negative	Negative	Negative	Negative	Negative	0	Negative	Negative	Negative	Negative	Negative	Negative
	223	January	KSBTC	28		1	26-30							26-30	0	Female	0	Single	0	Seconday/tertiary	1	Non student	0	Repeat	A+ve	0	Voluntary	1	Static	12.7	Negative	Negative	Negative	Negative	Negative	0	Negative	Negative	Negative	Negative	Negative	Negative
	224	January	KSBTC	51								1	>50	>50	1	Male	1	Married	1	None/Primary	1	Non student	0	Repeat	A+ve	1	FRD	1	Static	14.3	Negative	Negative	Negative	Negative	Negative	0	Negative	Negative	Negative	Negative	Negative	Negative
	225	January	KSBTC	33				1	31-40					31-40	1	Male	0	Single	0	Seconday/tertiary	1	Non student	0	Repeat	O+ve	1	FRD	1	Static	13.5	Negative	Negative	Negative	Negative	Negative	0	Negative	Negative	Negative	Negative	Negative	Negative
	226	January	KSBTC	41						1	41-50			41-50	1	Male	1	Married	0	Seconday/tertiary	1	Non student	0	Repeat	O+ve	1	FRD	1	Static	13.8	Negative	Negative	Negative	Negative	Negative	0	Negative	Negative	Negative	Negative	Negative	Negative
	227	January	KSBTC	51								1	>50	>50	1	Male	1	Married	1	None/Primary	1	Non student	1	First timer	B+ve	1	FRD	1	Static	13	Negative	Negative	Negative	Negative	Negative	0	Negative	Negative	Negative	Negative	Negative	Negative
	228	January	KSBTC	61								1	>50	>50	1	Male	1	Married	1	None/Primary	1	Non student	0	Repeat	O+ve	1	FRD	1	Static	14.6	Negative	Negative	Negative	Negative	Negative	0	Negative	Negative	Negative	Negative	Negative	Negative
	229	January	KSBTC	46						1	41-50			41-50	1	Male	1	Married	1	None/Primary			0	Repeat	O+ve	1	FRD	1	Static	15	Negative	Negative	Negative	Negative	Negative	0	Negative	Negative	Negative	Negative	Negative	Negative
	230	January	KSBTC	22	18-25									18-25	1	Male	0	Single	0	Seconday/tertiary			1	First timer	O+ve	1	FRD	1	Static	13.9	Negative	Negative	Negative	Negative	Negative	0	Negative	Negative	Negative	Negative	Negative	Negative
	231	January	KSBTC	30		1	26-30							26-30	1	Male	1	Married	0	Seconday/tertiary	1	Non student	1	First timer	O+ve	1	FRD	1	Static	12.7	Negative	Negative	Negative	Negative	Negative	0	Negative	Negative	Negative	Negative	Negative	Negative
	232	January	KSBTC	56								1	>50	>50	1	Male	1	Married	1	None/Primary			1	First timer	O+ve	1	FRD	1	Static	12.7	Negative	Negative	Negative	Negative	Negative	0	Negative	Negative	Negative	Negative	Negative	Negative
	233	January	KSBTC	38				1	31-40					31-40	1	Male	1	Married	0	Seconday/tertiary	1	Non student	0	Repeat	O+ve	0	Voluntary	1	Static	15.4	Negative	Negative	Negative	Negative	Negative	0	Negative	Negative	Negative	Negative	Negative	Negative
	234	January	KSBTC	41						1	41-50			41-50	1	Male	1	Married	0	Seconday/tertiary	1	Non student	0	Repeat	O+ve	1	FRD	1	Static	14.8	Negative	Negative	Negative	Negative	Negative	0	Negative	Negative	Negative	Negative	Negative	Negative
	235	January	KSBTC	45						1	41-50			41-50	1	Male	1	Married	1	None/Primary	1	Non student	0	Repeat	O+ve	1	FRD	1	Static	15.2	Negative	Negative	Negative	Negative	Negative	0	Negative	Negative	Negative	Negative	Negative	Negative
	236	January	KSBTC	19	18-25									18-25	1	Male	0	Single	0	Seconday/tertiary			1	First timer	A+ve	1	FRD	1	Static	14.5	Negative	Negative	Negative	Negative	Negative	0	Negative	Negative	Negative	Negative	Negative	Negative
	237	January	KSBTC	22	18-25									18-25	1	Male	0	Single	1	None/Primary			1	First timer	A+ve	1	FRD	1	Static	16.4	Negative	Negative	Negative	Negative	Negative	0	Negative	Negative	Negative	Negative	Negative	Negative
	238	January	KSBTC	48						1	41-50			41-50	1	Male	1	Married	0	Seconday/tertiary			0	Repeat	O+ve	1	FRD	1	Static	15.3	Negative	Negative	Negative	Negative	Negative	0	Negative	Negative	Negative	Negative	Negative	Negative
	239	January	KSBTC	43						1	41-50			41-50	1	Male	0	Single	1	None/Primary	1	Non student	1	First timer	A+ve	1	FRD	1	Static	13.3	Negative	Negative	Negative	Negative	Negative	0	Negative	Negative	Negative	Negative	Negative	Negative
	240	January	KSBTC	45						1	41-50			41-50	1	Male	0	Single	1	None/Primary			1	First timer	O+ve	1	FRD	1	Static	13.1	Negative	Negative	Negative	Negative	Negative	0	Negative	Negative	Negative	Negative	Negative	Negative
	241	January	KSBTC	32				1	31-40					31-40	1	Male	1	Married	0	Seconday/tertiary			1	First timer	A+ve	1	FRD	1	Static	13.2	Negative	Negative	Negative	Negative	Negative	0	Negative	Negative	Negative	Negative	Negative	Negative
	242	January	KSBTC	29		1	26-30							26-30	1	Male	1	Married	0	Seconday/tertiary	1	Non student	0	Repeat	O+ve	1	FRD	1	Static	15	Negative	Negative	Negative	Negative	Negative	0	Negative	Negative	Negative	Negative	Negative	Negative
	243	January	KSBTC	50						1	41-50			41-50	1	Male	1	Married	1	None/Primary	1	Non student	0	Repeat	O+ve	1	FRD	1	Static	13.7	Negative	Negative	Negative	Negative	Negative	0	Negative	Negative	Negative	Negative	Negative	Negative
	244	January	KSBTC	40				1	31-40					31-40	1	Male	1	Married	1	None/Primary			0	Repeat	B+ve	1	FRD	1	Static	16.1	Negative	Negative	Negative	Negative	Negative	0	Negative	Negative	Negative	Negative	Negative	Negative
	245	January	KSBTC	43						1	41-50			41-50	1	Male	1	Married	1	None/Primary	1	Non student	1	First timer	O+ve	1	FRD	1	Static	14.1	Negative	Negative	Negative	Negative	Negative	0	Negative	Negative	Negative	Negative	Negative	Negative
	246	January	KSBTC	29		1	26-30							26-30	1	Male	1	Married	1	None/Primary			1	First timer	O+ve	1	FRD	1	Static	14.8	Negative	Negative	Negative	Negative	Negative	0	Negative	Negative	Negative	Negative	Negative	Negative
	247	January	KSBTC	50						1	41-50			41-50	1	Male	1	Married	1	None/Primary	1	Non student	0	Repeat	A+ve	1	FRD	1	Static	12.7	Negative	Negative	Negative	Negative	Negative	0	Negative	Negative	Negative	Negative	Negative	Negative
	248	January	KSBTC	23	18-25									18-25	1	Male	0	Single	0	Seconday/tertiary	1	Non student	0	Repeat	AB+ve	1	FRD	1	Static	13.8	Negative	Negative	Negative	Negative	Negative	0	Negative	Negative	Negative	Negative	Negative	Negative
	249	January	KSBTC	32				1	31-40					31-40	1	Male	1	Married	0	Seconday/tertiary	1	Non student	0	Repeat	O+ve	0	Voluntary	1	Static	14.8	Negative	Negative	Negative	Negative	Negative	0	Negative	Negative	Negative	Negative	Negative	Negative
	250	January	KSBTC	37				1	31-40					31-40	1	Male	1	Married	0	Seconday/tertiary	1	Non student	0	Repeat	A+ve	1	FRD	1	Static	14.7	Negative	Negative	Negative	Negative	Negative	0	Negative	Negative	Negative	Negative	Negative	Negative
	251	January	KSBTC	43						1	41-50			41-50	1	Male	1	Married	0	Seconday/tertiary			1	First timer	O+ve	1	FRD	1	Static	13.2	Negative	Negative	Negative	Negative	Negative	0	Negative	Negative	Negative	Negative	Negative	Negative
	252	January	KSBTC	36				1	31-40					31-40	1	Male	1	Married					1	First timer	O+ve	1	FRD	1	Static	14.3	Negative	Negative	Negative	Negative	Negative	0	Negative	Negative	Negative	Negative	Negative	Negative
	253	January	KSBTC	22	18-25									18-25	1	Male	0	Single	0	Seconday/tertiary			1	First timer	O+ve	1	FRD	1	Static	14	Negative	Negative	Negative	Negative	Negative	0	Negative	Negative	Negative	Negative	Negative	Negative
	254	January	KSBTC	50						1	41-50			41-50	1	Male	1	Married	1	None/Primary	1	Non student	1	First timer	A+ve	1	FRD	1	Static	12.7	Negative	Negative	Negative	Negative	Negative	0	Negative	Negative	Negative	Negative	Negative	Negative
	255	January	KSBTC	20	18-25									18-25	1	Male	0	Single	0	Seconday/tertiary			1	First timer	B+ve	1	FRD	1	Static	13.6	Negative	Negative	Negative	Negative	Negative	0	Negative	Negative	Negative	Negative	Negative	Negative
	256	January	KSBTC	25	18-25									18-25	0	Female	0	Single	0	Seconday/tertiary			0	Repeat	B+ve	1	FRD	1	Static	13	Negative	Negative	Negative	Negative	Negative	0	Negative	Negative	Negative	Negative	Negative	Negative
	257	January	KSBTC	33				1	31-40					31-40	1	Male	1	Married	0	Seconday/tertiary			1	First timer	B+ve	1	FRD	1	Static	14.8	Negative	Negative	Negative	Negative	Negative	0	Negative	Negative	Negative	Negative	Negative	Negative
	258	January	KSBTC	53								1	>50	>50	1	Male	1	Married	0	Seconday/tertiary	1	Non student	0	Repeat	O+ve	1	FRD	1	Static	12.5	Negative	Negative	Negative	Negative	Negative	0	Negative	Negative	Negative	Negative	Negative	Negative
	259	January	KSBTC	54								1	>50	>50	0	Female	1	Married	1	None/Primary	1	Non student	1	First timer	A+ve	1	FRD	1	Static	13.3	Negative	Negative	Negative	Negative	Negative	0	Negative	Negative	Negative	Negative	Negative	Negative
	260	January	KSBTC	51								1	>50	>50	1	Male	1	Married	0	Seconday/tertiary	1	Non student	1	First timer	A+ve	1	FRD	1	Static	15.4	Negative	Negative	Negative	Negative	Negative	0	Negative	Negative	Negative	Negative	Negative	Negative
	261	January	KSBTC	48						1	41-50			41-50	1	Male	1	Married	0	Seconday/tertiary	1	Non student	1	First timer	O+ve	1	FRD	1	Static	16.1	Negative	Negative	Negative	Negative	Negative	0	Negative	Negative	Negative	Negative	Negative	Negative
	262	January	KSBTC	29		1	26-30							26-30	1	Male	1	Married	1	None/Primary	1	Non student	0	Repeat	A+ve	1	FRD	1	Static	17.9	Negative	Negative	Negative	Negative	Negative	0	Negative	Negative	Negative	Negative	Negative	Negative
	263	January	KSBTC	56								1	>50	>50	1	Male	1	Married	1	None/Primary	1	Non student	1	First timer	O+ve	1	FRD	1	Static	14.9	Negative	Negative	Negative	Negative	Negative	0	Negative	Negative	Negative	Negative	Negative	Negative
	264	January	KSBTC	20	18-25									18-25	1	Male	0	Single	0	Seconday/tertiary			0	Repeat	A+ve	1	FRD	1	Static	17.4	Negative	Negative	Negative	Negative	Negative	0	Negative	Negative	Negative	Negative	Negative	Negative
	265	January	KSBTC	30		1	26-30							26-30	1	Male	1	Married	0	Seconday/tertiary			0	Repeat	A+ve	1	FRD	1	Static	16.6	Negative	Negative	Negative	Negative	Negative	0	Negative	Negative	Negative	Negative	Negative	Negative
	266	January	KSBTC	25	18-25									18-25	1	Male	0	Single	0	Seconday/tertiary			1	First timer	B+ve	1	FRD	1	Static	14.1	Negative	Negative	Negative	Negative	Negative	0	Negative	Negative	Negative	Negative	Negative	Negative
	267	January	KSBTC	39				1	31-40					31-40	1	Male	1	Married	0	Seconday/tertiary			0	Repeat	B+ve	1	FRD	1	Static	13.9	Negative	Negative	Negative	Negative	Negative	0	Negative	Negative	Negative	Negative	Negative	Negative
	268	January	KSBTC	41						1	41-50			41-50	0	Female	1	Married	1	None/Primary	1	Non student	1	First timer	O+ve	1	FRD	1	Static	13.9	Negative	Negative	Negative	Negative	Negative	0	Negative	Negative	Negative	Negative	Negative	Negative
	269	January	KSBTC	35				1	31-40					31-40	1	Male	1	Married	0	Seconday/tertiary	1	Non student	0	Repeat	O+ve	1	FRD	1	Static	14.8	Negative	Negative	Negative	Negative	Negative	0	Negative	Negative	Negative	Negative	Negative	Negative
	270	January	KSBTC	39				1	31-40					31-40	1	Male	0	Single	1	None/Primary			1	First timer	O+ve	1	FRD	1	Static	12.7	Negative	Negative	Negative	Negative	Negative	0	Negative	Negative	Negative	Negative	Negative	Negative
	271	January	KSBTC	45						1	41-50			41-50	1	Male	0	Single	1	None/Primary			0	Repeat	O+ve	1	FRD	1	Static	13.1	Negative	Negative	Negative	Negative	Negative	0	Negative	Negative	Negative	Negative	Negative	Negative
	272	January	KSBTC	25	18-25									18-25	1	Male	0	Single	0	Seconday/tertiary			0	Repeat	O+ve	1	FRD	1	Static	15	Negative	Negative	Negative	Negative	Negative	0	Negative	Negative	Negative	Negative	Negative	Negative
	273	January	KSBTC	24	18-25									18-25	0	Female	0	Single	0	Seconday/tertiary			1	First timer	O+ve	1	FRD	1	Static	13.2	Negative	Negative	Negative	Negative	Negative	0	Negative	Negative	Negative	Negative	Negative	Negative
	274	January	KSBTC	29		1	26-30							26-30	1	Male	0	Single	0	Seconday/tertiary	1	Non student	1	First timer	A+ve	1	FRD	1	Static	15.6	Negative	Negative	Negative	Negative	Negative	0	Negative	Negative	Negative	Negative	Negative	Negative
	275	January	KSBTC	26		1	26-30							26-30	1	Male	0	Single	0	Seconday/tertiary			0	Repeat	O+ve	1	FRD	1	Static	15.2	Negative	Negative	Negative	Negative	Negative	0	Negative	Negative	Negative	Negative	Negative	Negative
	276	January	KSBTC	30		1	26-30							26-30	1	Male	0	Single	1	None/Primary			1	First timer	O+ve	1	FRD	1	Static	13.2	Negative	Negative	Negative	Negative	Negative	0	Negative	Negative	Negative	Negative	Negative	Negative
	277	January	KSBTC	39				1	31-40					31-40	1	Male	1	Married	1	None/Primary	1	Non student	1	First timer	O+ve	1	FRD	1	Static	16	Negative	Negative	Negative	Negative	Negative	0	Negative	Negative	Negative	Negative	Negative	Negative
	278	January	Lungalunga secondary	20	18-25									18-25	1	Male	0	Single	0	Seconday/tertiary	0	Student	1	First timer	A+ve	0	Voluntary	0	Mobile	16.1	Negative	Negative	Negative	Negative	Negative	0	Negative	Negative	Negative	Negative	Negative	Negative
	279	January	Lungalunga secondary	16	16-17	0	16-17	0	16-17	0	16-17	0	16-17	16-17	0	Female	0	Single	0	Seconday/tertiary	0	Student	1	First timer	A+ve	0	Voluntary	0	Mobile	15.5	Negative	Negative	Negative	Negative	Negative	0	Negative	Negative	Negative	Negative	Negative	Negative
	280	January	Lungalunga secondary	16	16-17	0	16-17	0	16-17	0	16-17	0	16-17	16-17	1	Male	0	Single	0	Seconday/tertiary	0	Student	1	First timer	A+ve	0	Voluntary	0	Mobile	14.7	Negative	Negative	Negative	Negative	Negative	0	Negative	Negative	Negative	Negative	Negative	Negative
	281	January	Lungalunga secondary	18	18-25									18-25	0	Female	0	Single	0	Seconday/tertiary	0	Student	1	First timer	O+ve	0	Voluntary	0	Mobile	14.6	Negative	Negative	Negative	Negative	Negative	0	Negative	Negative	Negative	Negative	Negative	Negative
	282	January	Lungalunga secondary	17	16-17	0	16-17	0	16-17	0	16-17	0	16-17	16-17	1	Male	0	Single	0	Seconday/tertiary	0	Student	1	First timer	O+ve	0	Voluntary	0	Mobile	14.6	Negative	Negative	Negative	Negative	Negative	0	Negative	Negative	Negative	Negative	Negative	Negative
	283	January	Lungalunga secondary	21	18-25									18-25	1	Male	0	Single	0	Seconday/tertiary	0	Student	1	First timer	A+ve	0	Voluntary	0	Mobile	13.5	Negative	Negative	Negative	Negative	Negative	0	Negative	Negative	Negative	Negative	Negative	Negative
	284	January	Lungalunga secondary	22	18-25									18-25	1	Male	0	Single	0	Seconday/tertiary	0	Student	1	First timer	A+ve	0	Voluntary	0	Mobile	15.8	Negative	Negative	Negative	Negative	Negative	0	Negative	Negative	Negative	Negative	Negative	Negative
	285	January	Lungalunga secondary	19	18-25									18-25	1	Male	0	Single	0	Seconday/tertiary	0	Student	1	First timer	O+ve	0	Voluntary	0	Mobile	16	Negative	Negative	Negative	Negative	Negative	0	Negative	Negative	Negative	Negative	Negative	Negative
	286	January	Lungalunga secondary	19	18-25									18-25	1	Male	0	Single	0	Seconday/tertiary	0	Student	1	First timer	O+ve	0	Voluntary	0	Mobile	15.4	Negative	Negative	Negative	Negative	Negative	0	Negative	Negative	Negative	Negative	Negative	Negative
	287	January	Lungalunga secondary	19	18-25									18-25	1	Male	0	Single	0	Seconday/tertiary	0	Student	1	First timer	AB+ve	0	Voluntary	0	Mobile	17.3	Negative	Negative	Negative	Negative	Negative	0	Negative	Negative	Negative	Negative	Negative	Negative
	288	January	Lungalunga secondary	26		1	26-30							26-30	1	Male	0	Single	0	Seconday/tertiary	1	Non student	1	First timer	O+ve	0	Voluntary	0	Mobile	14.5	Negative	Negative	Negative	Negative	Negative	0	Negative	Negative	Negative	Negative	Negative	Negative
	289	January	Lungalunga secondary	16	16-17	0	16-17	0	16-17	0	16-17	0	16-17	16-17	0	Female	0	Single	0	Seconday/tertiary	0	Student	1	First timer	O+ve	0	Voluntary	0	Mobile	13.6	Negative	Negative	Negative	Negative	Negative	0	Negative	Negative	Negative	Negative	Negative	Negative
	290	January	Lungalunga secondary	18	18-25									18-25	1	Male	0	Single	0	Seconday/tertiary	0	Student	1	First timer	B+ve	0	Voluntary	0	Mobile	16.5	Negative	Negative	Negative	Negative	Negative	0	Negative	Negative	Negative	Negative	Negative	Negative
	291	January	Lungalunga secondary	21	18-25									18-25	1	Male	0	Single	0	Seconday/tertiary	0	Student	1	First timer	O+ve	0	Voluntary	0	Mobile	13.2	Negative	Negative	Negative	Negative	Negative	0	Negative	Negative	Negative	Negative	Negative	Negative
	292	January	Lungalunga secondary	18	18-25									18-25	0	Female	0	Single	0	Seconday/tertiary	0	Student	1	First timer	A-ve	0	Voluntary	0	Mobile	13.1	Negative	Negative	Negative	Negative	Negative	0	Negative	Negative	Negative	Negative	Negative	Negative
	293	January	Lungalunga secondary	19	18-25									18-25	1	Male	0	Single	0	Seconday/tertiary	0	Student	1	First timer	A+ve	0	Voluntary	0	Mobile	15.4	Negative	Negative	Negative	Negative	Negative	0	Negative	Negative	Negative	Negative	Negative	Negative
	294	January	Lungalunga secondary	19	18-25									18-25	1	Male	0	Single	0	Seconday/tertiary	0	Student	1	First timer	O+ve	0	Voluntary	0	Mobile	13.9	Negative	Negative	Negative	Negative	Negative	0	Negative	Negative	Negative	Negative	Negative	Negative
	295	January	Lungalunga secondary	20	18-25									18-25	1	Male	0	Single	0	Seconday/tertiary	0	Student	1	First timer	B+ve	0	Voluntary	0	Mobile	15.8	Negative	Negative	Negative	Negative	Negative	0	Negative	Negative	Negative	Negative	Negative	Negative
	296	January	Lungalunga secondary	40				1	31-40					31-40	1	Male	1	Married					1	First timer	O+ve	0	Voluntary	0	Mobile	15.9	Negative	Negative	Negative	Negative	Negative	0	Negative	Negative	Negative	Negative	Negative	Negative
	297	January	Huduma centre	36				1	31-40					31-40	1	Male	1	Married	0	Seconday/tertiary	1	Non student	0	Repeat	O+ve	0	Voluntary	0	Mobile	13.6	Negative	Negative	Negative	Negative	Negative	0	Negative	Negative	Negative	Negative	Negative	Negative
	298	January	Huduma centre	48						1	41-50			41-50	1	Male	1	Married			1	Non student	1	First timer	O+ve	0	Voluntary	0	Mobile	12.9	Negative	Negative	Negative	Negative	Negative	0	Negative	Negative	Negative	Negative	Negative	Negative
	299	January	Huduma centre	47						1	41-50			41-50	1	Male	1	Married	0	Seconday/tertiary	1	Non student	0	Repeat	O+ve	0	Voluntary	0	Mobile	14.6	Negative	Negative	Negative	Negative	Negative	0	Negative	Negative	Negative	Negative	Negative	Negative
	300	January	Huduma centre	49						1	41-50			41-50	1	Male	1	Married	0	Seconday/tertiary	1	Non student	1	First timer	O+ve	0	Voluntary	0	Mobile	13.7	Negative	Negative	Negative	Negative	Negative	0	Negative	Negative	Negative	Negative	Negative	Negative
	301	January	Huduma centre	21	18-25									18-25	1	Male	0	Single	0	Seconday/tertiary	0	Student	0	Repeat	B+ve	0	Voluntary	0	Mobile	13.4	Negative	Negative	Negative	Negative	Negative	0	Negative	Negative	Negative	Negative	Negative	Negative
	302	January	Huduma centre	51								1	>50	>50	1	Male	1	Married	0	Seconday/tertiary	1	Non student	0	Repeat	O+ve	0	Voluntary	0	Mobile	12.5	Negative	Negative	Negative	Negative	Negative	0	Negative	Negative	Negative	Negative	Negative	Negative
	303	January	Huduma centre	37				1	31-40					31-40	1	Male	1	Married	0	Seconday/tertiary			1	First timer	O+ve	0	Voluntary	0	Mobile	13.8	Negative	Negative	Negative	Negative	Negative	0	Negative	Negative	Negative	Negative	Negative	Negative
	304	January	Huduma centre	25	18-25									18-25	1	Male			0	Seconday/tertiary	1	Non student	0	Repeat	A+ve	0	Voluntary	0	Mobile	16.4	Negative	Negative	Negative	Negative	Negative	0	Negative	Negative	Negative	Negative	Negative	Negative
	305	January	Huduma centre	37				1	31-40					31-40	1	Male	1	Married	0	Seconday/tertiary			1	First timer	O+ve	0	Voluntary	0	Mobile	12.9	Negative	Negative	Negative	Negative	Negative	0	Negative	Negative	Negative	Negative	Negative	Negative
	306	January	Huduma centre	51								1	>50	>50	1	Male	1	Married			1	Non student	0	Repeat	B+ve	0	Voluntary	0	Mobile	14.8	Negative	Negative	Negative	Negative	Negative	0	Negative	Negative	Negative	Negative	Negative	Negative
	307	January	Huduma centre	41						1	41-50			41-50	1	Male	1	Married	0	Seconday/tertiary			0	Repeat	B+ve	0	Voluntary	0	Mobile	15	Negative	Negative	Negative	Negative	Negative	0	Negative	Negative	Negative	Negative	Negative	Negative
	308	January	Huduma centre	61								1	>50	>50	1	Male	1	Married	0	Seconday/tertiary			1	First timer	B+ve	0	Voluntary	0	Mobile	14.5	Negative	Negative	Negative	Negative	Negative	0	Negative	Negative	Negative	Negative	Negative	Negative
	309	January	Huduma centre	38				1	31-40					31-40	0	Female	0	Single	0	Seconday/tertiary	1	Non student	0	Repeat	O+ve	0	Voluntary	0	Mobile	13.5	Negative	Negative	Negative	Negative	Negative	0	Negative	Negative	Negative	Negative	Negative	Negative
	310	January	Huduma centre	21	18-25									18-25	1	Male	0	Single	0	Seconday/tertiary	1	Non student	0	Repeat	B+ve	0	Voluntary	0	Mobile	14.6	Negative	Negative	Negative	Negative	Negative	0	Negative	Negative	Negative	Negative	Negative	Negative
	311	January	Huduma centre	38				1	31-40					31-40	1	Male	1	Married	0	Seconday/tertiary	1	Non student	1	First timer	O+ve	0	Voluntary	0	Mobile	15.1	Negative	Negative	Negative	Negative	Negative	0	Negative	Negative	Negative	Negative	Negative	Negative
	312	January	Huduma centre	38				1	31-40					31-40	1	Male	1	Married	0	Seconday/tertiary	1	Non student	0	Repeat	O+ve	0	Voluntary	0	Mobile	14.3	Negative	Negative	Negative	Negative	Negative	0	Negative	Negative	Negative	Negative	Negative	Negative
	313	January	Huduma centre	21	18-25									18-25	1	Male	0	Single	0	Seconday/tertiary			0	Repeat	O+ve	0	Voluntary	0	Mobile	14.3	Negative	Negative	Negative	Negative	Negative	0	Negative	Negative	Negative	Negative	Negative	Negative
	314	January	Huduma centre	44						1	41-50			41-50	1	Male	1	Married	0	Seconday/tertiary	1	Non student	0	Repeat	A+ve	0	Voluntary	0	Mobile	14.7	Negative	Negative	Negative	Negative	Negative	0	Negative	Negative	Negative	Negative	Negative	Negative
	315	January	Huduma centre	42						1	41-50			41-50	1	Male	0	Single	0	Seconday/tertiary			1	First timer	O+ve	0	Voluntary	0	Mobile	16.5	Negative	Negative	Negative	Negative	Negative	0	Negative	Negative	Negative	Negative	Negative	Negative
	316	January	Huduma centre	64								1	>50	>50	1	Male	1	Married	1	None/Primary	1	Non student	0	Repeat	B+ve	0	Voluntary	0	Mobile	12.5	Negative	Negative	Negative	Negative	Negative	0	Negative	Negative	Negative	Negative	Negative	Negative
	317	January	Huduma centre	19	18-25									18-25	1	Male	0	Single	0	Seconday/tertiary	0	Student	0	Repeat	O+ve	0	Voluntary	0	Mobile	14.9	Negative	Negative	Negative	Negative	Negative	0	Negative	Negative	Negative	Negative	Negative	Negative
	318	January	Huduma centre	40				1	31-40					31-40	1	Male	1	Married	0	Seconday/tertiary	1	Non student	0	Repeat	O+ve	0	Voluntary	0	Mobile	13.4	Negative	Negative	Negative	Negative	Negative	0	Negative	Negative	Negative	Negative	Negative	Negative
	319	January	Huduma centre	45						1	41-50			41-50	1	Male	1	Married	0	Seconday/tertiary	1	Non student	0	Repeat	B+ve	0	Voluntary	0	Mobile	14.5	Negative	Negative	Negative	Negative	Negative	0	Negative	Negative	Negative	Negative	Negative	Negative
	320	January	Huduma centre	25	18-25									18-25	1	Male	0	Single	0	Seconday/tertiary	1	Non student	0	Repeat	A+ve	0	Voluntary	0	Mobile	16.1	Negative	Negative	Negative	Negative	Negative	0	Negative	Negative	Negative	Negative	Negative	Negative
	321	January	Huduma centre	46						1	41-50			41-50	1	Male	1	Married	0	Seconday/tertiary			0	Repeat	O+ve	0	Voluntary	0	Mobile	13.2	Negative	Negative	Negative	Negative	Negative	0	Negative	Negative	Negative	Negative	Negative	Negative
	322	January	Huduma centre	30		1	26-30							26-30	1	Male	1	Married	0	Seconday/tertiary			0	Repeat	O+ve	0	Voluntary	0	Mobile	12.5	Negative	Negative	Negative	Negative	Negative	0	Negative	Negative	Negative	Negative	Negative	Negative
	323	January	Huduma centre	29		1	26-30							26-30	1	Male	1	Married	0	Seconday/tertiary	1	Non student	0	Repeat	O+ve	0	Voluntary	0	Mobile	14.2	Negative	Negative	Negative	Negative	Negative	0	Negative	Negative	Negative	Negative	Negative	Negative
	324	January	Huduma centre	23	18-25									18-25	1	Male	1	Married	0	Seconday/tertiary	1	Non student	1	First timer	B+ve	0	Voluntary	0	Mobile	15.1	Negative	Negative	Negative	Negative	Negative	0	Negative	Negative	Negative	Negative	Negative	Negative
	325	January	Huduma centre	32				1	31-40					31-40	1	Male	1	Married	0	Seconday/tertiary	0	Student	0	Repeat	O+ve	0	Voluntary	0	Mobile	14.9	Negative	Negative	Negative	Negative	Negative	0	Negative	Negative	Negative	Negative	Negative	Negative
	326	January	Lungalunga secondary	19	18-25									18-25	1	Male	0	Single	0	Seconday/tertiary	0	Student	1	First timer	B+ve	0	Voluntary	0	Mobile	14.6	Negative	Negative	Negative	Negative	Negative	0	Negative	Negative	Negative	Negative	Negative	Negative
	327	January	Lungalunga secondary	19	18-25									18-25	1	Male	0	Single	0	Seconday/tertiary	0	Student	1	First timer	O+ve	0	Voluntary	0	Mobile	14.7	Negative	Negative	Negative	Negative	Negative	0	Negative	Negative	Negative	Negative	Negative	Negative
	328	January	Lungalunga secondary	19	18-25									18-25	1	Male	0	Single	0	Seconday/tertiary	0	Student	1	First timer	A+ve	0	Voluntary	0	Mobile	15.2	Negative	Negative	Negative	Negative	Negative	0	Negative	Negative	Negative	Negative	Negative	Negative
	329	January	Lungalunga secondary	19	18-25									18-25	0	Female	0	Single	0	Seconday/tertiary	0	Student	0	Repeat	O+ve	0	Voluntary	0	Mobile	13.1	Negative	Negative	Negative	Negative	Negative	0	Negative	Negative	Negative	Negative	Negative	Negative
	330	January	Lungalunga secondary	21	18-25									18-25	1	Male	0	Single	0	Seconday/tertiary	0	Student	1	First timer	B+ve	0	Voluntary	0	Mobile	15.2	Negative	Negative	Negative	Negative	Negative	0	Negative	Negative	Negative	Negative	Negative	Negative
	331	January	Lungalunga secondary												1	Male	0	Single	0	Seconday/tertiary	0	Student	1	First timer	O+ve	0	Voluntary	0	Mobile	16.5	Negative	Negative	Negative	Negative	Negative	0	Negative	Negative	Negative	Negative	Negative	Negative
	332	January	Lungalunga secondary	18	18-25									18-25	1	Male	0	Single	0	Seconday/tertiary	0	Student	1	First timer	O+ve	0	Voluntary	0	Mobile	14.8	Negative	Negative	Negative	Negative	Negative	0	Negative	Negative	Negative	Negative	Negative	Negative
	333	January	Lungalunga secondary	19	18-25									18-25	1	Male	0	Single	0	Seconday/tertiary	0	Student	1	First timer	AB+ve	0	Voluntary	0	Mobile	13.1	Negative	Negative	Negative	Negative	Negative	0	Negative	Negative	Negative	Negative	Negative	Negative
	334	January	Lungalunga secondary	20	18-25									18-25	1	Male	0	Single	0	Seconday/tertiary	0	Student	1	First timer	O+ve	0	Voluntary	0	Mobile	16.3	Negative	Negative	Negative	Negative	Negative	0	Negative	Negative	Negative	Negative	Negative	Negative
	335	January	Lungalunga secondary	18	18-25									18-25	1	Male	0	Single	0	Seconday/tertiary	0	Student	1	First timer	B+ve	0	Voluntary	0	Mobile	14.4	Negative	Negative	Negative	Negative	Negative	0	Negative	Negative	Negative	Negative	Negative	Negative
	336	January	Lungalunga secondary	19	18-25									18-25	1	Male	0	Single	0	Seconday/tertiary	0	Student	1	First timer	O+ve	0	Voluntary	0	Mobile	16.6	Negative	Negative	Negative	Negative	Negative	0	Negative	Negative	Negative	Negative	Negative	Negative
	337	January	Lungalunga secondary	19	18-25									18-25	1	Male	0	Single	0	Seconday/tertiary	0	Student	1	First timer	B+ve	0	Voluntary	0	Mobile	16	Negative	Negative	Negative	Negative	Negative	0	Negative	Negative	Negative	Negative	Negative	Negative
	338	January	Lungalunga secondary	19	18-25									18-25	1	Male	0	Single	0	Seconday/tertiary	0	Student	1	First timer	A+ve	0	Voluntary	0	Mobile	13.3	Negative	Negative	Negative	Negative	Negative	0	Negative	Negative	Negative	Negative	Negative	Negative
	339	January	Lungalunga secondary	20	18-25									18-25	1	Male	0	Single	0	Seconday/tertiary	0	Student	1	First timer	O+ve	0	Voluntary	0	Mobile	14.8	Negative	Negative	Negative	Negative	Negative	0	Negative	Negative	Negative	Negative	Negative	Negative
	340	January	Lungalunga secondary	20	18-25									18-25	1	Male	0	Single	0	Seconday/tertiary	0	Student	1	First timer	O+ve	0	Voluntary	0	Mobile	16.3	Negative	Negative	Negative	Negative	Negative	0	Negative	Negative	Negative	Negative	Negative	Negative
	341	January	Lungalunga secondary	18	18-25									18-25	1	Male	0	Single	0	Seconday/tertiary	0	Student	1	First timer	B+ve	0	Voluntary	0	Mobile	15.7	Negative	Negative	Negative	Negative	Negative	0	Negative	Negative	Negative	Negative	Negative	Negative
	342	January	Koblez hall	26		1	26-30							26-30	1	Male	0	Single	0	Seconday/tertiary			1	First timer	A+ve	0	Voluntary	0	Mobile	13.1	Negative	Negative	Negative	Negative	Negative	0	Negative	Negative	Negative	Negative	Negative	Negative
	343	January	Koblez hall	19	18-25									18-25	0	Female	0	Single	1	None/Primary			1	First timer	O+ve	0	Voluntary	0	Mobile	13.3	Negative	Negative	Negative	Negative	Negative	0	Negative	Negative	Negative	Negative	Negative	Negative
	344	January	Koblez hall	20	18-25									18-25	0	Female	0	Single	0	Seconday/tertiary	1	Non student	0	Repeat	B-ve	0	Voluntary	0	Mobile	12.7	Negative	Negative	Negative	Negative	Negative	0	Negative	Negative	Negative	Negative	Negative	Negative
	345	January	Koblez hall	25	18-25									18-25	0	Female	0	Single	1	None/Primary			1	First timer	B+ve	0	Voluntary	0	Mobile	12.5	Negative	Negative	Negative	Negative	Negative	0	Negative	Negative	Negative	Negative	Negative	Negative
	346	January	Koblez hall	33				1	31-40					31-40	1	Male			0	Seconday/tertiary	1	Non student	0	Repeat	O+ve	0	Voluntary	0	Mobile	13.1	Negative	Negative	Negative	Negative	Negative	0	Negative	Negative	Negative	Negative	Negative	Negative
	347	January	Koblez hall	40				1	31-40					31-40	1	Male	1	Married	0	Seconday/tertiary	1	Non student	0	Repeat	A+ve	0	Voluntary	0	Mobile	13.2	Negative	Negative	Negative	Negative	Negative	0	Negative	Negative	Negative	Negative	Negative	Negative
	348	January	Koblez hall	23	18-25									18-25	0	Female	0	Single	0	Seconday/tertiary			1	First timer	O+ve	0	Voluntary	0	Mobile	12.7	Negative	Negative	Negative	Negative	Negative	0	Negative	Negative	Negative	Negative	Negative	Negative
	349	January	Koblez hall	39				1	31-40					31-40	1	Male	1	Married			1	Non student	0	Repeat	O+ve	0	Voluntary	0	Mobile	14	Negative	Negative	Negative	Negative	Negative	0	Negative	Negative	Negative	Negative	Negative	Negative
	350	January	Koblez hall	22	18-25									18-25	0	Female	0	Single	1	None/Primary			1	First timer	A+ve	0	Voluntary	0	Mobile	12.8	Negative	Negative	Negative	Negative	Negative	0	Negative	Negative	Negative	Negative	Negative	Negative
	351	January	Koblez hall	37				1	31-40					31-40	0	Female	0	Single	0	Seconday/tertiary	1	Non student	0	Repeat	A+ve	0	Voluntary	0	Mobile	12.9	Negative	Negative	Negative	Negative	Negative	0	Negative	Negative	Negative	Negative	Negative	Negative
	352	January	Koblez hall	24	18-25									18-25	0	Female	1	Married	0	Seconday/tertiary			0	Repeat	A+ve	0	Voluntary	0	Mobile	12.8	Negative	Negative	Negative	Negative	Negative	0	Negative	Negative	Negative	Negative	Negative	Negative
	353	January	Koblez hall	24	18-25									18-25	0	Female	0	Single	0	Seconday/tertiary			0	Repeat	B+ve	0	Voluntary	0	Mobile	13	Negative	Negative	Negative	Negative	Negative	0	Negative	Negative	Negative	Negative	Negative	Negative
	354	January	Koblez hall	36				1	31-40					31-40	0	Female	0	Single			1	Non student	0	Repeat	B+ve	0	Voluntary	0	Mobile	12.9	Negative	Negative	Negative	Negative	Negative	0	Negative	Negative	Negative	Negative	Negative	Negative
	355	January	Koblez hall	21	18-25									18-25	0	Female	0	Single	0	Seconday/tertiary	0	Student	1	First timer	B+ve	0	Voluntary	0	Mobile	13.7	Negative	Negative	Negative	Negative	Negative	0	Negative	Negative	Negative	Negative	Negative	Negative
	356	January	Koblez hall	46						1	41-50			41-50	1	Male	1	Married	0	Seconday/tertiary	1	Non student	1	First timer	O+ve	0	Voluntary	0	Mobile	13.6	Negative	Negative	Negative	Negative	Negative	0	Negative	Negative	Negative	Negative	Negative	Negative
	357	January	Koblez hall	34				1	31-40					31-40	1	Male	1	Married			1	Non student	1	First timer	B+ve	0	Voluntary	0	Mobile	16.5	Negative	Negative	Negative	Negative	Negative	0	Negative	Negative	Negative	Negative	Negative	Negative
	358	January	Koblez hall	27		1	26-30							26-30	0	Female	0	Single					0	Repeat	A+ve	0	Voluntary	0	Mobile	12.5	Negative	Negative	Negative	Negative	Negative	0	Negative	Negative	Negative	Negative	Negative	Negative
	359	January	Koblez hall	28		1	26-30							26-30	0	Female	0	Single			1	Non student	0	Repeat	O-ve	0	Voluntary	0	Mobile	14.9	Negative	Negative	Negative	Negative	Negative	0	Negative	Negative	Negative	Negative	Negative	Negative
	360	January	Koblez hall	31				1	31-40					31-40	1	Male	1	Married	0	Seconday/tertiary			0	Repeat	B+ve	0	Voluntary	0	Mobile	14.5	Negative	Negative	Negative	Negative	Negative	0	Negative	Negative	Negative	Negative	Negative	Negative
	361	January	Koblez hall	40				1	31-40					31-40	1	Male	1	Married	0	Seconday/tertiary	1	Non student	1	First timer	O+ve	0	Voluntary	0	Mobile	15.6	Negative	Negative	Negative	Negative	Negative	0	Negative	Negative	Negative	Negative	Negative	Negative
	362	January	Koblez hall	34				1	31-40					31-40	1	Male	0	Single	0	Seconday/tertiary			0	Repeat	O+ve	0	Voluntary	0	Mobile	14.9	Negative	Negative	Negative	Negative	Negative	0	Negative	Negative	Negative	Negative	Negative	Negative
	363	January	Koblez hall	19	18-25									18-25	0	Female	0	Single	0	Seconday/tertiary			0	Repeat	B+ve	0	Voluntary	0	Mobile	12.5	Negative	Negative	Negative	Negative	Negative	0	Negative	Negative	Negative	Negative	Negative	Negative
	364	January	Koblez hall	44						1	41-50			41-50	1	Male			0	Seconday/tertiary	1	Non student	0	Repeat	O+ve	0	Voluntary	0	Mobile	13.8	Negative	Negative	Negative	Negative	Negative	0	Negative	Negative	Negative	Negative	Negative	Negative
	365	January	Koblez hall	28		1	26-30							26-30	0	Female	1	Married	0	Seconday/tertiary	1	Non student	0	Repeat	A+ve	0	Voluntary	0	Mobile	12.8	Negative	Negative	Negative	Negative	Negative	0	Negative	Negative	Negative	Negative	Negative	Negative
	366	January	Magaoni secondary	18	18-25									18-25	1	Male	0	Single	0	Seconday/tertiary	0	Student	1	First timer	O+ve	0	Voluntary	0	Mobile	14.6	Negative	Negative	Negative	Negative	Negative	0	Negative	Negative	Negative	Negative	Negative	Negative
	367	January	Magaoni secondary												1	Male	0	Single	0	Seconday/tertiary	0	Student	1	First timer	O+ve	0	Voluntary	0	Mobile	13.7	Negative	Negative	Negative	Negative	Negative	0	Negative	Negative	Negative	Negative	Negative	Negative
	368	January	Magaoni secondary	19	18-25									18-25	1	Male	0	Single	0	Seconday/tertiary	0	Student	1	First timer	O+ve	0	Voluntary	0	Mobile	15.5	Negative	Negative	Negative	Negative	Negative	0	Negative	Negative	Negative	Negative	Negative	Negative
	369	January	Magaoni secondary	28		1	26-30							26-30	1	Male			0	Seconday/tertiary			0	Repeat	O+ve	0	Voluntary	0	Mobile	16.5	Negative	Negative	Negative	Negative	Negative	0	Negative	Negative	Negative	Negative	Negative	Negative
	370	January	Magaoni secondary	20	18-25									18-25	1	Male	0	Single	0	Seconday/tertiary	0	Student	1	First timer	O+ve	0	Voluntary	0	Mobile	13.3	Negative	Negative	Negative	Negative	Negative	0	Negative	Negative	Negative	Negative	Negative	Negative
	371	January	Magaoni secondary	20	18-25									18-25	1	Male	0	Single	0	Seconday/tertiary	0	Student	1	First timer	A+ve	0	Voluntary	0	Mobile	14.2	Negative	Negative	Negative	Negative	Negative	0	Negative	Negative	Negative	Negative	Negative	Negative
	372	January	Magaoni secondary	18	18-25									18-25	1	Male	0	Single	0	Seconday/tertiary	0	Student	1	First timer	A+ve	0	Voluntary	0	Mobile	13.8	Negative	Negative	Negative	Negative	Negative	0	Negative	Negative	Negative	Negative	Negative	Negative
	373	January	Magaoni secondary	20	18-25									18-25	1	Male	0	Single	0	Seconday/tertiary	0	Student	0	Repeat	O+ve	0	Voluntary	0	Mobile	14.1	Negative	Negative	Negative	Negative	Negative	0	Negative	Negative	Negative	Negative	Negative	Negative
	374	January	Magaoni secondary	18	18-25									18-25	1	Male	0	Single	0	Seconday/tertiary	0	Student	0	Repeat	O+ve	0	Voluntary	0	Mobile	12.9	Negative	Negative	Negative	Negative	Negative	0	Negative	Negative	Negative	Negative	Negative	Negative
	375	January	Magaoni secondary	19	18-25									18-25	1	Male	0	Single	0	Seconday/tertiary	0	Student	1	First timer	A+ve	0	Voluntary	0	Mobile	16	Negative	Negative	Negative	Negative	Negative	0	Negative	Negative	Negative	Negative	Negative	Negative
	376	January	Magaoni secondary	18	18-25									18-25	1	Male	0	Single	0	Seconday/tertiary	0	Student	1	First timer	O-ve	0	Voluntary	0	Mobile	17.6	Negative	Negative	Negative	Negative	Negative	0	Negative	Negative	Negative	Negative	Negative	Negative
	377	January	Magaoni secondary	20	18-25									18-25	1	Male	0	Single	0	Seconday/tertiary	0	Student	0	Repeat	O+ve	0	Voluntary	0	Mobile	12.8	Negative	Negative	Negative	Negative	Negative	0	Negative	Negative	Negative	Negative	Negative	Negative
	378	January	Redeemed church	56								1	>50	>50	1	Male	1	Married	1	None/Primary			1	First timer	B+ve	0	Voluntary	0	Mobile	14.6	Negative	Negative	Negative	Negative	Negative	0	Negative	Negative	Negative	Negative	Negative	Negative
	379	January	Redeemed church	28		1	26-30							26-30	1	Male	0	Single	0	Seconday/tertiary	1	Non student	1	First timer	O+ve	0	Voluntary	0	Mobile	13.9	Negative	Negative	Negative	Negative	Negative	0	Negative	Negative	Negative	Negative	Negative	Negative
	380	January	Redeemed church	39				1	31-40					31-40	1	Male	0	Single	0	Seconday/tertiary	1	Non student	1	First timer	A+ve	0	Voluntary	0	Mobile	14.1	Negative	Negative	Negative	Negative	Negative	0	Negative	Negative	Negative	Negative	Negative	Negative
	381	January	Redeemed church	33				1	31-40					31-40	0	Female	1	Married	1	None/Primary	1	Non student	1	First timer	B+ve	0	Voluntary	0	Mobile	12.8	Negative	Negative	Negative	Negative	Negative	0	Negative	Negative	Negative	Negative	Negative	Negative
	382	January	Redeemed church	43						1	41-50			41-50	1	Male	1	Married	0	Seconday/tertiary	1	Non student	0	Repeat	B+ve	0	Voluntary	0	Mobile	17.2	Negative	Negative	Negative	Negative	Negative	0	Negative	Negative	Negative	Negative	Negative	Negative
	383	January	Redeemed church	40				1	31-40					31-40	0	Female	1	Married	1	None/Primary			1	First timer	O+ve	0	Voluntary	0	Mobile	13.1	Negative	Negative	Negative	Negative	Negative	0	Negative	Negative	Negative	Negative	Negative	Negative
	384	March	KSBTC	25	18-25									18-25	1	Male	1	Married	1	None/Primary	1	Non student	1	First timer		1	FRD	1	Static	15.2	Negative	Negative	Negative	Negative	Negative	0	Negative	Negative	Negative	Negative	Negative	Negative
	385	March	KSBTC	30		1	26-30							26-30	1	Male	0	Single	0	Seconday/tertiary	0	Student	0	Repeat	B+ve	0	Voluntary	1	Static	15.3	Negative	Negative	Negative	Negative	Negative	0	Negative	Negative	Negative	Negative	Negative	Negative
	386	March	KSBTC	54								1	>50	>50	1	Male	1	Married	1	None/Primary	1	Non student	0	Repeat	A+ve	1	FRD	1	Static	13.5	Negative	Negative	Negative	Negative	Negative	0	Negative	Negative	Negative	Negative	Negative	Negative
	387	March	KSBTC	19	18-25									18-25	0	Female	0	Single	0	Seconday/tertiary	0	Student	1	First timer	O+ve	0	Voluntary	1	Static	14.1	Negative	Negative	Negative	Negative	Negative	0	Negative	Negative	Negative	Negative	Negative	Negative
	388	March	KSBTC	27		1	26-30							26-30	1	Male	0	Single	1	None/Primary					O+ve	1	FRD	1	Static	13.9	Negative	Negative	Negative	Negative	Negative	0	Negative	Negative	Negative	Negative	Negative	Negative
	389	March	KSBTC	23	18-25									18-25	1	Male	0	Single	0	Seconday/tertiary	0	Student	0	Repeat	O+ve	1	FRD	1	Static	14.4	Negative	Negative	Negative	Negative	Negative	0	Negative	Negative	Negative	Negative	Negative	Negative
	390	March	KSBTC	33				1	31-40					31-40	1	Male	1	Married	0	Seconday/tertiary			1	First timer	AB+ve	1	FRD	1	Static	15.9	Negative	Negative	Negative	Negative	Negative	0	Negative	Negative	Negative	Negative	Negative	Negative
	391	March	KSBTC	21	18-25									18-25	1	Male	1	Married	1	None/Primary			0	Repeat	O+ve	1	FRD	1	Static	13.6	Negative	Negative	Negative	Negative	Negative	0	Negative	Negative	Negative	Negative	Negative	Negative
	392	March	KSBTC	32				1	31-40					31-40	1	Male	1	Married	1	None/Primary					O+ve	1	FRD	1	Static	15.8	Negative	Negative	Negative	Negative	Negative	0	Negative	Negative	Negative	Negative	Negative	Negative
	393	March	KSBTC	28		1	26-30							26-30	1	Male	0	Single	0	Seconday/tertiary	1	Non student	0	Repeat	B+ve	0	Voluntary	1	Static	13.9	Negative	Negative	Negative	Negative	Negative	0	Negative	Negative	Negative	Negative	Negative	Negative
	394	March	KSBTC	45						1	41-50			41-50	1	Male	1	Married	1	None/Primary	1	Non student	0	Repeat	O+ve	1	FRD	1	Static	13.9	Negative	Negative	Negative	Negative	Negative	0	Negative	Negative	Negative	Negative	Negative	Negative
	395	March	KSBTC	42						1	41-50			41-50	1	Male	1	Married	1	None/Primary			0	Repeat	O+ve	1	FRD	1	Static	12.7	Negative	Negative	Negative	Negative	Negative	0	Negative	Negative	Negative	Negative	Negative	Negative
	396	March	KSBTC	41						1	41-50			41-50	1	Male	1	Married	1	None/Primary					A+ve	1	FRD	1	Static	13.2	Negative	Negative	Negative	Negative	Negative	0	Negative	Negative	Negative	Negative	Negative	Negative
	397	March	Kwale boys high	18	18-25									18-25	1	Male	0	Single	0	Seconday/tertiary			1	First timer	A+ve	0	Voluntary	0	Mobile	14.7	Negative	Negative	Negative	Negative	Negative	0	Negative	Negative	Negative	Negative	Negative	Negative
	398	March	Kwale boys high	18	18-25									18-25	1	Male	0	Single	0	Seconday/tertiary	0	Student	0	Repeat	O+ve	0	Voluntary	0	Mobile	13.9	Negative	Negative	Negative	Negative	Negative	0	Negative	Negative	Negative	Negative	Negative	Negative
	399	March	Kwale boys high	20	18-25									18-25	1	Male	0	Single	0	Seconday/tertiary	0	Student	1	First timer	B+ve	0	Voluntary	0	Mobile	15.1	Negative	Negative	Negative	Negative	Negative	0	Negative	Negative	Negative	Negative	Negative	Negative
	400	March	Kwale boys high	16	16-17	0	16-17	0	16-17	0	16-17	0	16-17	16-17	1	Male	0	Single	0	Seconday/tertiary	0	Student	1	First timer	O+ve	0	Voluntary	0	Mobile	13.7	Negative	Negative	Negative	Negative	Negative	0	Negative	Negative	Negative	Negative	Negative	Negative
	401	March	Kwale boys high	18	18-25									18-25	1	Male	0	Single	0	Seconday/tertiary	0	Student	1	First timer	B+ve	0	Voluntary	0	Mobile	15.1	Negative	Negative	Negative	Negative	Negative	0	Negative	Negative	Negative	Negative	Negative	Negative
	402	March	Kwale boys high	18	18-25									18-25	1	Male	0	Single	0	Seconday/tertiary	0	Student	1	First timer	B+ve	0	Voluntary	0	Mobile	14.1	Negative	Negative	Negative	Negative	Negative	0	Negative	Negative	Negative	Negative	Negative	Negative
	403	March	Kwale boys high	19	18-25									18-25	1	Male	0	Single	0	Seconday/tertiary	0	Student	1	First timer	O+ve	0	Voluntary	0	Mobile	14.5	Negative	Negative	Negative	Negative	Negative	0	Negative	Negative	Negative	Negative	Negative	Negative
	404	March	Kwale boys high	21	18-25									18-25	1	Male	0	Single	0	Seconday/tertiary	0	Student	0	Repeat	O+ve	0	Voluntary	0	Mobile	16	Negative	Negative	Negative	Negative	Negative	0	Negative	Negative	Negative	Negative	Negative	Negative
	405	March	Kwale boys high	19	18-25									18-25	1	Male	0	Single	0	Seconday/tertiary	0	Student	1	First timer	O+ve	0	Voluntary	0	Mobile	14.2	Negative	Negative	Negative	Negative	Negative	0	Negative	Negative	Negative	Negative	Negative	Negative
	406	March	Kwale boys high	20	18-25									18-25	1	Male	0	Single	0	Seconday/tertiary	0	Student	1	First timer	O+ve	0	Voluntary	0	Mobile	13.5	Negative	Negative	Negative	Negative	Negative	0	Negative	Negative	Negative	Negative	Negative	Negative
	407	March	Kwale boys high	23	18-25									18-25	1	Male	0	Single	0	Seconday/tertiary	0	Student	1	First timer	O+ve	0	Voluntary	0	Mobile	15.7	Negative	Negative	Negative	Negative	Negative	0	Negative	Negative	Negative	Negative	Negative	Negative
	408	March	Kwale boys high	18	18-25									18-25	1	Male	0	Single	0	Seconday/tertiary	0	Student	1	First timer	O+ve	0	Voluntary	0	Mobile	15.5	Negative	Negative	Negative	Negative	Negative	0	Negative	Negative	Negative	Negative	Negative	Negative
	409	March	Kwale boys high	18	18-25									18-25	1	Male	0	Single	0	Seconday/tertiary	0	Student	1	First timer	A+ve	0	Voluntary	0	Mobile	15	Negative	Negative	Negative	Negative	Negative	0	Negative	Negative	Negative	Negative	Negative	Negative
	410	March	Kwale boys high	16	16-17	0	16-17	0	16-17	0	16-17	0	16-17	16-17	1	Male	0	Single	0	Seconday/tertiary	0	Student	1	First timer	A+ve	0	Voluntary	0	Mobile	15.5	Negative	Negative	Negative	Negative	Negative	0	Negative	Negative	Negative	Negative	Negative	Negative
	411	March	Kwale boys high	17	16-17	0	16-17	0	16-17	0	16-17	0	16-17	16-17	1	Male	0	Single	0	Seconday/tertiary	0	Student	1	First timer	O-ve	0	Voluntary	0	Mobile	13	Negative	Negative	Negative	Negative	Negative	0	Negative	Negative	Negative	Negative	Negative	Negative
	412	March	Kwale boys high	17	16-17	0	16-17	0	16-17	0	16-17	0	16-17	16-17	1	Male	0	Single	0	Seconday/tertiary	0	Student	1	First timer	O+ve	0	Voluntary	0	Mobile	13.8	Negative	Negative	Negative	Negative	Negative	0	Negative	Negative	Negative	Negative	Negative	Negative
	413	March	Kwale boys high	20	18-25									18-25	1	Male	0	Single	0	Seconday/tertiary	0	Student	1	First timer	O+ve	0	Voluntary	0	Mobile	15.9	Negative	Negative	Negative	Negative	Negative	0	Negative	Negative	Negative	Negative	Negative	Negative
	414	March	Kwale boys high	21	18-25									18-25	1	Male	0	Single	0	Seconday/tertiary	0	Student	1	First timer	O+ve	0	Voluntary	0	Mobile	14.3	Negative	Negative	Negative	Negative	Negative	0	Negative	Negative	Negative	Negative	Negative	Negative
	415	March	Kwale boys high	21	18-25									18-25	1	Male	0	Single	0	Seconday/tertiary	0	Student	1	First timer	A+ve	0	Voluntary	0	Mobile	16.9	Negative	Negative	Negative	Negative	Negative	0	Negative	Negative	Negative	Negative	Negative	Negative
	416	March	Kwale boys high	18	18-25									18-25	1	Male	0	Single	0	Seconday/tertiary	0	Student	1	First timer	B+ve	0	Voluntary	0	Mobile	15.3	Negative	Negative	Negative	Negative	Negative	0	Negative	Negative	Negative	Negative	Negative	Negative
	417	March	Kwale boys high	18	18-25									18-25	1	Male	0	Single	0	Seconday/tertiary	0	Student	1	First timer	O+ve	0	Voluntary	0	Mobile	14.2	Negative	Negative	Negative	Negative	Negative	0	Negative	Negative	Negative	Negative	Negative	Negative
	418	March	Kwale boys high	19	18-25									18-25	1	Male	0	Single	0	Seconday/tertiary	0	Student	0	Repeat	O+ve	0	Voluntary	0	Mobile	16	Negative	Negative	Negative	Negative	Negative	0	Negative	Negative	Negative	Negative	Negative	Negative
	419	March	Kwale boys high	21	18-25									18-25	1	Male	0	Single	0	Seconday/tertiary	0	Student	1	First timer	B-ve	0	Voluntary	0	Mobile	16.7	Negative	Negative	Negative	Negative	Negative	0	Negative	Negative	Negative	Negative	Negative	Negative
	420	March	Kwale boys high	18	18-25									18-25	1	Male	0	Single	0	Seconday/tertiary	0	Student	1	First timer	A+ve	0	Voluntary	0	Mobile	16.9	Negative	Negative	Negative	Negative	Negative	0	Negative	Negative	Negative	Negative	Negative	Negative
	421	March	Kwale boys high	17	16-17	0	16-17	0	16-17	0	16-17	0	16-17	16-17	1	Male	0	Single	0	Seconday/tertiary	0	Student	0	Repeat	A+ve	0	Voluntary	0	Mobile	14.5	Negative	Negative	Negative	Negative	Negative	0	Negative	Negative	Negative	Negative	Negative	Negative
	422	March	Kwale boys high	20	18-25									18-25	1	Male	0	Single	0	Seconday/tertiary	0	Student	1	First timer	O+ve	0	Voluntary	0	Mobile	15.4	Negative	Negative	Negative	Negative	Negative	0	Negative	Negative	Negative	Negative	Negative	Negative
	423	March	Kwale boys high	20	18-25									18-25	1	Male	0	Single	0	Seconday/tertiary	0	Student	0	Repeat	B+ve	0	Voluntary	0	Mobile	15.3	Negative	Negative	Negative	Negative	Negative	0	Negative	Negative	Negative	Negative	Negative	Negative
	424	March	Kwale boys high	19	18-25									18-25	1	Male	0	Single	0	Seconday/tertiary	0	Student	0	Repeat		0	Voluntary	0	Mobile	14.2	Negative	Negative	Negative	Negative	Negative	0	Negative	Negative	Negative	Negative	Negative	Negative
	425	March	Kwale boys high	20	18-25									18-25	1	Male	0	Single	0	Seconday/tertiary	0	Student	1	First timer	O+ve	0	Voluntary	0	Mobile	14.2	Negative	Negative	Negative	Negative	Negative	0	Negative	Negative	Negative	Negative	Negative	Negative
	426	March	Kwale boys high	17	16-17	0	16-17	0	16-17	0	16-17	0	16-17	16-17	1	Male	0	Single	0	Seconday/tertiary	0	Student	0	Repeat	A+ve	0	Voluntary	0	Mobile	15	Negative	Negative	Negative	Negative	Negative	0	Negative	Negative	Negative	Negative	Negative	Negative
	427	March	Kwale boys high	19	18-25									18-25	1	Male	0	Single	0	Seconday/tertiary	0	Student	1	First timer	O+ve	0	Voluntary	0	Mobile	14	Negative	Negative	Negative	Negative	Negative	0	Negative	Negative	Negative	Negative	Negative	Negative
	428	March	Kwale boys high	17	16-17	0	16-17	0	16-17	0	16-17	0	16-17	16-17	1	Male	0	Single	0	Seconday/tertiary	0	Student	1	First timer	O+ve	0	Voluntary	0	Mobile	14.5	Negative	Negative	Negative	Negative	Negative	0	Negative	Negative	Negative	Negative	Negative	Negative
	429	March	Kwale boys high	17	16-17	0	16-17	0	16-17	0	16-17	0	16-17	16-17	1	Male	0	Single	0	Seconday/tertiary	0	Student	1	First timer	A+ve	0	Voluntary	0	Mobile	14.4	Negative	Negative	Negative	Negative	Negative	0	Negative	Negative	Negative	Negative	Negative	Negative
	430	March	Kwale boys high	19	18-25									18-25	1	Male	0	Single	0	Seconday/tertiary	0	Student	1	First timer	O-ve	0	Voluntary	0	Mobile	15.1	Negative	Negative	Negative	Negative	Negative	0	Negative	Negative	Negative	Negative	Negative	Negative
	431	March	Kwale boys high	18	18-25									18-25	1	Male	0	Single	0	Seconday/tertiary	0	Student	1	First timer	O+ve	0	Voluntary	0	Mobile	14.8	Negative	Negative	Negative	Negative	Negative	0	Negative	Negative	Negative	Negative	Negative	Negative
	432	March	Kwale boys high	19	18-25									18-25	1	Male	0	Single	0	Seconday/tertiary	0	Student	0	Repeat	O+ve	0	Voluntary	0	Mobile	16.5	Negative	Negative	Negative	Negative	Negative	0	Negative	Negative	Negative	Negative	Negative	Negative
	433	March	Kwale boys high	18	18-25									18-25	1	Male	0	Single	0	Seconday/tertiary	0	Student	1	First timer	O+ve	0	Voluntary	0	Mobile	15.1	Negative	Negative	Negative	Negative	Negative	0	Negative	Negative	Negative	Negative	Negative	Negative
	434	March	Kwale boys high	18	18-25									18-25	1	Male	0	Single	0	Seconday/tertiary	0	Student	1	First timer	B+ve	0	Voluntary	0	Mobile	15.8	Negative	Negative	Negative	Negative	Negative	0	Negative	Negative	Negative	Negative	Negative	Negative
	435	March	Kwale boys high	20	18-25									18-25	1	Male	0	Single	0	Seconday/tertiary	0	Student	1	First timer	O+ve	0	Voluntary	0	Mobile	13.7	Negative	Negative	Negative	Negative	Negative	0	Negative	Negative	Negative	Negative	Negative	Negative
	436	March	Tiwi girls	19	18-25									18-25	0	Female	0	Single	0	Seconday/tertiary	0	Student	1	First timer	O+ve	0	Voluntary	0	Mobile	12.7	Negative	Negative	Negative	Negative	Negative	0	Negative	Negative	Negative	Negative	Negative	Negative
	437	March	Tiwi girls	17	16-17	0	16-17	0	16-17	0	16-17	0	16-17	16-17	0	Female	0	Single	0	Seconday/tertiary	0	Student	1	First timer	O+ve	0	Voluntary	0	Mobile	13.6	Negative	Negative	Negative	Negative	Negative	0	Negative	Negative	Negative	Negative	Negative	Negative
	438	March	Tiwi girls	18	18-25									18-25	0	Female	0	Single	0	Seconday/tertiary	0	Student	1	First timer	A+ve	0	Voluntary	0	Mobile	13.6	Negative	Negative	Negative	Negative	Negative	0	Negative	Negative	Negative	Negative	Negative	Negative
	439	March	Tiwi girls	17	16-17	0	16-17	0	16-17	0	16-17	0	16-17	16-17	0	Female	0	Single	0	Seconday/tertiary	0	Student	1	First timer	O+ve	0	Voluntary	0	Mobile	13.2	Negative	Negative	Negative	Negative	Negative	0	Negative	Negative	Negative	Negative	Negative	Negative
	440	March	Tiwi girls	16	16-17	0	16-17	0	16-17	0	16-17	0	16-17	16-17	0	Female	0	Single	0	Seconday/tertiary	0	Student	1	First timer	O+ve	0	Voluntary	0	Mobile	13.6	Negative	Negative	Negative	Negative	Negative	0	Negative	Negative	Negative	Negative	Negative	Negative
	441	March	Tiwi girls	18	18-25									18-25	0	Female	0	Single	0	Seconday/tertiary	0	Student	1	First timer	A+ve	0	Voluntary	0	Mobile	12.7	Negative	Negative	Negative	Negative	Negative	0	Negative	Negative	Negative	Negative	Negative	Negative
	442	March	Tiwi girls	17	16-17	0	16-17	0	16-17	0	16-17	0	16-17	16-17	0	Female	0	Single	0	Seconday/tertiary	0	Student	1	First timer	B+ve	0	Voluntary	0	Mobile	12.8	Negative	Negative	Negative	Negative	Negative	0	Negative	Negative	Negative	Negative	Negative	Negative
	443	March	Tiwi girls	18	18-25									18-25	0	Female	0	Single	0	Seconday/tertiary	0	Student	1	First timer	O+ve	0	Voluntary	0	Mobile	12.8	Negative	Negative	Negative	Negative	Negative	0	Negative	Negative	Negative	Negative	Negative	Negative
	444	March	Tiwi girls	19	18-25									18-25	0	Female	0	Single	0	Seconday/tertiary	0	Student	1	First timer	O+ve	0	Voluntary	0	Mobile	12.8	Negative	Negative	Negative	Negative	Negative	0	Negative	Negative	Negative	Negative	Negative	Negative
	445	March	Tiwi girls	18	18-25									18-25	0	Female	0	Single	0	Seconday/tertiary	0	Student	1	First timer	A+ve	0	Voluntary	0	Mobile	14.3	Negative	Negative	Negative	Negative	Negative	0	Negative	Negative	Negative	Negative	Negative	Negative
	446	March	Tiwi girls	19	18-25									18-25	0	Female	0	Single	0	Seconday/tertiary	0	Student	1	First timer	O+ve	0	Voluntary	0	Mobile	12.9	Negative	Negative	Negative	Negative	Negative	0	Negative	Negative	Negative	Negative	Negative	Negative
	447	March	Tiwi girls	20	18-25									18-25	0	Female	0	Single	0	Seconday/tertiary	0	Student	1	First timer	A+ve	0	Voluntary	0	Mobile	12.7	Negative	Negative	Negative	Negative	Negative	0	Negative	Negative	Negative	Negative	Negative	Negative
	448	March	Tiwi girls	19	18-25									18-25	0	Female	0	Single	0	Seconday/tertiary	0	Student	1	First timer	A+ve	0	Voluntary	0	Mobile	12.6	Negative	Negative	Negative	Negative	Negative	0	Negative	Negative	Negative	Negative	Negative	Negative
	449	March	Tiwi girls	20	18-25									18-25	0	Female	0	Single	0	Seconday/tertiary	0	Student	1	First timer	AB+ve	0	Voluntary	0	Mobile	13.5	Negative	Negative	Negative	Negative	Negative	0	Negative	Negative	Negative	Negative	Negative	Negative
	450	March	Tiwi girls	18	18-25									18-25	0	Female	0	Single	0	Seconday/tertiary	0	Student	1	First timer	O+ve	0	Voluntary	0	Mobile	13	Negative	Negative	Negative	Negative	Negative	0	Negative	Negative	Negative	Negative	Negative	Negative
	451	March	Waa girls	17	16-17	0	16-17	0	16-17	0	16-17	0	16-17	16-17	0	Female	0	Single	0	Seconday/tertiary	0	Student	1	First timer	AB+ve	0	Voluntary	0	Mobile	12.6	Negative	Negative	Negative	Negative	Negative	0	Negative	Negative	Negative	Negative	Negative	Negative
	452	March	Waa girls	18	18-25									18-25	0	Female	0	Single	0	Seconday/tertiary	0	Student	1	First timer	B+ve	0	Voluntary	0	Mobile	13.6	Negative	Negative	Negative	Negative	Negative	0	Negative	Negative	Negative	Negative	Negative	Negative
	453	March	Waa girls	17	16-17	0	16-17	0	16-17	0	16-17	0	16-17	16-17	0	Female	0	Single	0	Seconday/tertiary	0	Student	1	First timer	O+ve	0	Voluntary	0	Mobile	13.3	Negative	Negative	Negative	Negative	Negative	0	Negative	Negative	Negative	Negative	Negative	Negative
	454	March	Waa girls	18	18-25									18-25	0	Female	0	Single	0	Seconday/tertiary	0	Student	1	First timer	O+ve	0	Voluntary	0	Mobile	13.7	Negative	Negative	Negative	Negative	Negative	0	Negative	Negative	Negative	Negative	Negative	Negative
	455	March	Waa girls	18	18-25									18-25	0	Female	0	Single	0	Seconday/tertiary	0	Student	1	First timer	O+ve	0	Voluntary	0	Mobile	14.9	Negative	Negative	Negative	Negative	Negative	0	Negative	Negative	Negative	Negative	Negative	Negative
	456	March	Waa girls	17	16-17	0	16-17	0	16-17	0	16-17	0	16-17	16-17	0	Female	0	Single	0	Seconday/tertiary	0	Student	1	First timer	O+ve	0	Voluntary	0	Mobile	13.7	Negative	Negative	Negative	Negative	Negative	0	Negative	Negative	Negative	Negative	Negative	Negative
	457	March	Waa girls	18	18-25									18-25	0	Female	0	Single	0	Seconday/tertiary	0	Student	1	First timer	A+ve	0	Voluntary	0	Mobile	13.9	Negative	Negative	Negative	Negative	Negative	0	Negative	Negative	Negative	Negative	Negative	Negative
	458	March	Waa girls	16	16-17	0	16-17	0	16-17	0	16-17	0	16-17	16-17	0	Female	0	Single	0	Seconday/tertiary	0	Student	1	First timer	B+ve	0	Voluntary	0	Mobile	13.9	Negative	Negative	Negative	Negative	Negative	0	Negative	Negative	Negative	Negative	Negative	Negative
	459	March	Waa girls	16	16-17	0	16-17	0	16-17	0	16-17	0	16-17	16-17	0	Female	0	Single	0	Seconday/tertiary	0	Student	1	First timer	A+ve	0	Voluntary	0	Mobile	13.5	Negative	Negative	Negative	Negative	Negative	0	Negative	Negative	Negative	Negative	Negative	Negative
	460	March	Waa girls	17	16-17	0	16-17	0	16-17	0	16-17	0	16-17	16-17	0	Female	0	Single	0	Seconday/tertiary	0	Student	1	First timer	O+ve	0	Voluntary	0	Mobile	13.7	Negative	Negative	Negative	Negative	Negative	0	Negative	Negative	Negative	Negative	Negative	Negative
	461	March	Waa girls	17	16-17	0	16-17	0	16-17	0	16-17	0	16-17	16-17	0	Female	0	Single	0	Seconday/tertiary	0	Student	1	First timer	A+ve	0	Voluntary	0	Mobile	12.9	Negative	Negative	Negative	Negative	Negative	0	Negative	Negative	Negative	Negative	Negative	Negative
	462	March	Waa girls	17	16-17	0	16-17	0	16-17	0	16-17	0	16-17	16-17	0	Female	0	Single	0	Seconday/tertiary	0	Student	1	First timer	O-ve	0	Voluntary	0	Mobile	14.5	Negative	Negative	Negative	Negative	Negative	0	Negative	Negative	Negative	Negative	Negative	Negative
	463	March	Waa girls	17	16-17	0	16-17	0	16-17	0	16-17	0	16-17	16-17	0	Female	0	Single	0	Seconday/tertiary	0	Student	1	First timer	A+ve	0	Voluntary	0	Mobile	13.1	Negative	Negative	Negative	Negative	Negative	0	Negative	Negative	Negative	Negative	Negative	Negative
	464	March	Waa girls	20	18-25									18-25	0	Female	0	Single	0	Seconday/tertiary	0	Student	1	First timer	O+ve	0	Voluntary	0	Mobile	13.1	Negative	Negative	Negative	Negative	Negative	0	Negative	Negative	Negative	Negative	Negative	Negative
	465	March	Waa girls	19	18-25									18-25	0	Female	0	Single	0	Seconday/tertiary	0	Student	1	First timer	B+ve	0	Voluntary	0	Mobile	12.9	Negative	Negative	Negative	Negative	Negative	0	Negative	Negative	Negative	Negative	Negative	Negative
	466	March	Waa girls	20	18-25									18-25	0	Female	0	Single	0	Seconday/tertiary	0	Student	1	First timer	O+ve	0	Voluntary	0	Mobile	13.1	Negative	Negative	Negative	Negative	Negative	0	Negative	Negative	Negative	Negative	Negative	Negative
	467	March	Waa girls	18	18-25									18-25	0	Female	0	Single	0	Seconday/tertiary	0	Student	1	First timer	O+ve	0	Voluntary	0	Mobile	12.7	Negative	Negative	Negative	Negative	Negative	0	Negative	Negative	Negative	Negative	Negative	Negative
	468	March	Waa girls	18	18-25									18-25	0	Female	0	Single	0	Seconday/tertiary	0	Student	1	First timer	A+ve	0	Voluntary	0	Mobile	12.8	Negative	Negative	Negative	Negative	Negative	0	Negative	Negative	Negative	Negative	Negative	Negative
	469	March	Waa girls	19	18-25									18-25	0	Female	0	Single	0	Seconday/tertiary	0	Student	1	First timer	A+ve	0	Voluntary	0	Mobile	13.5	Negative	Negative	Negative	Negative	Negative	0	Negative	Negative	Negative	Negative	Negative	Negative
	470	March	Waa girls	16	16-17	0	16-17	0	16-17	0	16-17	0	16-17	16-17	0	Female	0	Single	0	Seconday/tertiary	0	Student	1	First timer	A+ve	0	Voluntary	0	Mobile	13.2	Negative	Negative	Negative	Negative	Negative	0	Negative	Negative	Negative	Negative	Negative	Negative
	471	March	Waa girls	16	16-17	0	16-17	0	16-17	0	16-17	0	16-17	16-17	0	Female	0	Single	0	Seconday/tertiary	0	Student	1	First timer	B+ve	0	Voluntary	0	Mobile	12.6	Negative	Negative	Negative	Negative	Negative	0	Negative	Negative	Negative	Negative	Negative	Negative
	472	March	Waa girls	19	18-25									18-25	0	Female	0	Single	0	Seconday/tertiary	0	Student	1	First timer	O+ve	0	Voluntary	0	Mobile	13.9	Negative	Negative	Negative	Negative	Negative	0	Negative	Negative	Negative	Negative	Negative	Negative
	473	March	Waa girls	17	16-17	0	16-17	0	16-17	0	16-17	0	16-17	16-17	0	Female	0	Single	0	Seconday/tertiary	0	Student	1	First timer	B+ve	0	Voluntary	0	Mobile	14	Negative	Negative	Negative	Negative	Negative	0	Negative	Negative	Negative	Negative	Negative	Negative
	474	March	Waa girls	18	18-25									18-25	0	Female	0	Single	0	Seconday/tertiary	0	Student	1	First timer	O+ve	0	Voluntary	0	Mobile	14.1	Negative	Negative	Negative	Negative	Negative	0	Negative	Negative	Negative	Negative	Negative	Negative
	475	March	Waa girls	16	16-17	0	16-17	0	16-17	0	16-17	0	16-17	16-17	0	Female	0	Single	0	Seconday/tertiary	0	Student	1	First timer	A+ve	0	Voluntary	0	Mobile	12.6	Negative	Negative	Negative	Negative	Negative	0	Negative	Negative	Negative	Negative	Negative	Negative
	476	March	Waa girls	17	16-17	0	16-17	0	16-17	0	16-17	0	16-17	16-17	0	Female	0	Single	0	Seconday/tertiary	0	Student	1	First timer	O-ve	0	Voluntary	0	Mobile	12.7	Negative	Negative	Negative	Negative	Negative	0	Negative	Negative	Negative	Negative	Negative	Negative
	477	March	Waa girls	17	16-17	0	16-17	0	16-17	0	16-17	0	16-17	16-17	0	Female	0	Single	0	Seconday/tertiary	0	Student	1	First timer	O+ve	0	Voluntary	0	Mobile	13.5	Negative	Negative	Negative	Negative	Negative	0	Negative	Negative	Negative	Negative	Negative	Negative
	478	March	Waa girls	20	18-25									18-25	0	Female	0	Single	0	Seconday/tertiary	0	Student	1	First timer	B+ve	0	Voluntary	0	Mobile	13.2	Negative	Negative	Negative	Negative	Negative	0	Negative	Negative	Negative	Negative	Negative	Negative
	479	March	Waa girls	17	16-17	0	16-17	0	16-17	0	16-17	0	16-17	16-17	0	Female	0	Single	0	Seconday/tertiary	0	Student	1	First timer	B+ve	0	Voluntary	0	Mobile	13.8	Negative	Negative	Negative	Negative	Negative	0	Negative	Negative	Negative	Negative	Negative	Negative
	480	March	Waa girls	18	18-25									18-25	0	Female	0	Single	0	Seconday/tertiary	0	Student	1	First timer	O+ve	0	Voluntary	0	Mobile	13.3	Negative	Negative	Negative	Negative	Negative	0	Negative	Negative	Negative	Negative	Negative	Negative
	481	March	Waa girls	17	16-17	0	16-17	0	16-17	0	16-17	0	16-17	16-17	0	Female	0	Single	0	Seconday/tertiary	0	Student	1	First timer	A+ve	0	Voluntary	0	Mobile	13.1	Negative	Negative	Negative	Negative	Negative	0	Negative	Negative	Negative	Negative	Negative	Negative
	482	March	Waa girls	16	16-17	0	16-17	0	16-17	0	16-17	0	16-17	16-17	0	Female	0	Single	0	Seconday/tertiary	0	Student	1	First timer	B+ve	0	Voluntary	0	Mobile	13.7	Negative	Negative	Negative	Negative	Negative	0	Negative	Negative	Negative	Negative	Negative	Negative
	483	March	Waa girls	20	18-25									18-25	0	Female	0	Single	0	Seconday/tertiary	0	Student	1	First timer	O+ve	0	Voluntary	0	Mobile	14.2	Negative	Negative	Negative	Negative	Negative	0	Negative	Negative	Negative	Negative	Negative	Negative
	484	March	Waa girls	17	16-17	0	16-17	0	16-17	0	16-17	0	16-17	16-17	0	Female	0	Single	0	Seconday/tertiary	0	Student	1	First timer	A+ve	0	Voluntary	0	Mobile	13.6	Negative	Negative	Negative	Negative	Negative	0	Negative	Negative	Negative	Negative	Negative	Negative
	485	March	Waa girls	18	18-25									18-25	0	Female	0	Single	0	Seconday/tertiary	0	Student	1	First timer	O+ve	0	Voluntary	0	Mobile	13.9	Negative	Negative	Negative	Negative	Negative	0	Negative	Negative	Negative	Negative	Negative	Negative
	486	March	Waa girls	18	18-25									18-25	0	Female	0	Single	0	Seconday/tertiary	0	Student	1	First timer	A+ve	0	Voluntary	0	Mobile	12.8	Negative	Negative	Negative	Negative	Negative	0	Negative	Negative	Negative	Negative	Negative	Negative
	487	March	Waa girls	17	16-17	0	16-17	0	16-17	0	16-17	0	16-17	16-17	0	Female	0	Single	0	Seconday/tertiary	0	Student	1	First timer	B+ve	0	Voluntary	0	Mobile	12.8	Negative	Negative	Negative	Negative	Negative	0	Negative	Negative	Negative	Negative	Negative	Negative
	488	March	Waa girls	19	18-25									18-25	0	Female	0	Single	0	Seconday/tertiary	0	Student	1	First timer	O+ve	0	Voluntary	0	Mobile	13.5	Negative	Negative	Negative	Negative	Negative	0	Negative	Negative	Negative	Negative	Negative	Negative
	489	March	Waa girls	16	16-17	0	16-17	0	16-17	0	16-17	0	16-17	16-17	0	Female	0	Single	0	Seconday/tertiary	0	Student	1	First timer	B+ve	0	Voluntary	0	Mobile	14.1	Negative	Negative	Negative	Negative	Negative	0	Negative	Negative	Negative	Negative	Negative	Negative
	490	March	Waa girls	16	16-17	0	16-17	0	16-17	0	16-17	0	16-17	16-17	0	Female	0	Single	0	Seconday/tertiary	0	Student	1	First timer	B+ve	0	Voluntary	0	Mobile	14.3	Negative	Negative	Negative	Negative	Negative	0	Negative	Negative	Negative	Negative	Negative	Negative
	491	March	Waa girls	17	16-17	0	16-17	0	16-17	0	16-17	0	16-17	16-17	0	Female	0	Single	0	Seconday/tertiary	0	Student	1	First timer	O+ve	0	Voluntary	0	Mobile	13.5	Negative	Negative	Negative	Negative	Negative	0	Negative	Negative	Negative	Negative	Negative	Negative
	492	March	Waa girls	18	18-25									18-25	0	Female	0	Single	0	Seconday/tertiary	0	Student	1	First timer	A+ve	0	Voluntary	0	Mobile	12.7	Negative	Negative	Negative	Negative	Negative	0	Negative	Negative	Negative	Negative	Negative	Negative
	493	March	Waa girls	16	16-17	0	16-17	0	16-17	0	16-17	0	16-17	16-17	0	Female	0	Single	0	Seconday/tertiary	0	Student	1	First timer	O+ve	0	Voluntary	0	Mobile	13.1	Negative	Negative	Negative	Negative	Negative	0	Negative	Negative	Negative	Negative	Negative	Negative
	494	March	Waa girls	16	16-17	0	16-17	0	16-17	0	16-17	0	16-17	16-17	0	Female	0	Single	0	Seconday/tertiary	0	Student	1	First timer	O+ve	0	Voluntary	0	Mobile	13.5	Negative	Negative	Negative	Negative	Negative	0	Negative	Negative	Negative	Negative	Negative	Negative
	495	March	Waa girls	16	16-17	0	16-17	0	16-17	0	16-17	0	16-17	16-17	0	Female	0	Single	0	Seconday/tertiary	0	Student	1	First timer	AB+ve	0	Voluntary	0	Mobile	13.5	Negative	Negative	Negative	Negative	Negative	0	Negative	Negative	Negative	Negative	Negative	Negative
	496	March	Waa girls	17	16-17	0	16-17	0	16-17	0	16-17	0	16-17	16-17	0	Female	0	Single	0	Seconday/tertiary	0	Student	1	First timer	A+ve	0	Voluntary	0	Mobile	13.2	Negative	Negative	Negative	Negative	Negative	0	Negative	Negative	Negative	Negative	Negative	Negative
	497	March	Waa girls	17	16-17	0	16-17	0	16-17	0	16-17	0	16-17	16-17	0	Female	0	Single	0	Seconday/tertiary	0	Student	1	First timer	O+ve	0	Voluntary	0	Mobile	13.5	Negative	Negative	Negative	Negative	Negative	0	Negative	Negative	Negative	Negative	Negative	Negative
	498	March	Waa girls	17	16-17	0	16-17	0	16-17	0	16-17	0	16-17	16-17	0	Female	0	Single	0	Seconday/tertiary	0	Student	1	First timer	O+ve	0	Voluntary	0	Mobile	13.5	Negative	Negative	Negative	Negative	Negative	0	Negative	Negative	Negative	Negative	Negative	Negative
	499	March	Waa girls	17	16-17	0	16-17	0	16-17	0	16-17	0	16-17	16-17	0	Female	0	Single	0	Seconday/tertiary	0	Student	1	First timer	A+ve	0	Voluntary	0	Mobile	13.5	Negative	Negative	Negative	Negative	Negative	0	Negative	Negative	Negative	Negative	Negative	Negative
	500	March	Waa girls	18	18-25									18-25	0	Female	0	Single	0	Seconday/tertiary	0	Student	1	First timer	O+ve	0	Voluntary	0	Mobile	13.6	Negative	Negative	Negative	Negative	Negative	0	Negative	Negative	Negative	Negative	Negative	Negative
	501	March	Waa girls	18	18-25									18-25	0	Female	0	Single	0	Seconday/tertiary	0	Student	1	First timer	O+ve	0	Voluntary	0	Mobile	14.6	Negative	Negative	Negative	Negative	Negative	0	Negative	Negative	Negative	Negative	Negative	Negative
	502	March	Waa girls	19	18-25									18-25	0	Female	0	Single	0	Seconday/tertiary	0	Student	1	First timer	O+ve	0	Voluntary	0	Mobile	13.1	Negative	Negative	Negative	Negative	Negative	0	Negative	Negative	Negative	Negative	Negative	Negative
	503	March	Waa girls	18	18-25									18-25	0	Female	0	Single	0	Seconday/tertiary	0	Student	1	First timer	O+ve	0	Voluntary	0	Mobile	13.7	Negative	Negative	Negative	Negative	Negative	0	Negative	Negative	Negative	Negative	Negative	Negative
	504	March	Waa girls	16	16-17	0	16-17	0	16-17	0	16-17	0	16-17	16-17	0	Female	0	Single	0	Seconday/tertiary	0	Student	1	First timer	B+ve	0	Voluntary	0	Mobile	12.9	Negative	Negative	Negative	Negative	Negative	0	Negative	Negative	Negative	Negative	Negative	Negative
	505	March	Waa girls	18	18-25									18-25	0	Female	0	Single	0	Seconday/tertiary	0	Student	1	First timer	O+ve	0	Voluntary	0	Mobile	13.1	Negative	Negative	Negative	Negative	Negative	0	Negative	Negative	Negative	Negative	Negative	Negative
	506	March	Waa girls	18	18-25									18-25	0	Female	0	Single	0	Seconday/tertiary	0	Student	1	First timer	A+ve	0	Voluntary	0	Mobile	12.9	Negative	Negative	Negative	Negative	Negative	0	Negative	Negative	Negative	Negative	Negative	Negative
	507	March	Waa girls	18	18-25									18-25	0	Female	0	Single	0	Seconday/tertiary	0	Student	1	First timer	B+ve	0	Voluntary	0	Mobile	13.5	Negative	Negative	Negative	Negative	Negative	0	Negative	Negative	Negative	Negative	Negative	Negative
	508	March	Waa girls	17	16-17	0	16-17	0	16-17	0	16-17	0	16-17	16-17	0	Female	0	Single	0	Seconday/tertiary	0	Student	1	First timer	O+ve	0	Voluntary	0	Mobile	13.5	Negative	Negative	Negative	Negative	Negative	0	Negative	Negative	Negative	Negative	Negative	Negative
	509	March	Waa girls	18	18-25									18-25	0	Female	0	Single	0	Seconday/tertiary	0	Student	1	First timer	O+ve	0	Voluntary	0	Mobile	13.7	Negative	Negative	Negative	Negative	Negative	0	Negative	Negative	Negative	Negative	Negative	Negative
	510	March	Waa girls	16	16-17	0	16-17	0	16-17	0	16-17	0	16-17	16-17	0	Female	0	Single	0	Seconday/tertiary	0	Student	1	First timer		0	Voluntary	0	Mobile	13.5	Negative	Negative	Negative	Negative	Negative	0	Negative	Negative	Negative	Negative	Negative	Negative
	511	March	Waa girls	20	18-25									18-25	0	Female	0	Single	0	Seconday/tertiary	0	Student	1	First timer	O+ve	0	Voluntary	0	Mobile	13.5	Negative	Negative	Negative	Negative	Negative	0	Negative	Negative	Negative	Negative	Negative	Negative
	512	March	Waa girls	19	18-25									18-25	0	Female	0	Single	0	Seconday/tertiary	0	Student	1	First timer	O+ve	0	Voluntary	0	Mobile	13.6	Negative	Negative	Negative	Negative	Negative	0	Negative	Negative	Negative	Negative	Negative	Negative
	513	March	Waa girls	18	18-25									18-25	0	Female	0	Single	0	Seconday/tertiary	0	Student	1	First timer	A+ve	0	Voluntary	0	Mobile	13.5	Negative	Negative	Negative	Negative	Negative	0	Negative	Negative	Negative	Negative	Negative	Negative
	514	March	Waa girls	19	18-25									18-25	0	Female	0	Single	0	Seconday/tertiary	0	Student	1	First timer	O+ve	0	Voluntary	0	Mobile	13.6	Negative	Negative	Negative	Negative	Negative	0	Negative	Negative	Negative	Negative	Negative	Negative
	515	March	Waa girls	18	18-25									18-25	0	Female	0	Single	0	Seconday/tertiary	0	Student	1	First timer	A+ve	0	Voluntary	0	Mobile	13.4	Negative	Negative	Negative	Negative	Negative	0	Negative	Negative	Negative	Negative	Negative	Negative
	516	March	Waa girls	21	18-25									18-25	0	Female	0	Single	0	Seconday/tertiary	0	Student	1	First timer	O+ve	0	Voluntary	0	Mobile	13.7	Negative	Negative	Negative	Negative	Negative	0	Negative	Negative	Negative	Negative	Negative	Negative
	517	March	Waa girls	17	16-17	0	16-17	0	16-17	0	16-17	0	16-17	16-17	0	Female	0	Single	0	Seconday/tertiary	0	Student	1	First timer	B+ve	0	Voluntary	0	Mobile	12.5	Negative	Negative	Negative	Negative	Negative	0	Negative	Negative	Negative	Negative	Negative	Negative
	518	March	Waa girls	16	16-17	0	16-17	0	16-17	0	16-17	0	16-17	16-17	0	Female	0	Single	0	Seconday/tertiary	0	Student	1	First timer	O+ve	0	Voluntary	0	Mobile	12.9	Negative	Negative	Negative	Negative	Negative	0	Negative	Negative	Negative	Negative	Negative	Negative
	519	March	Waa girls	19	18-25									18-25	0	Female	0	Single	0	Seconday/tertiary	0	Student	1	First timer	O+ve	0	Voluntary	0	Mobile	12.5	Negative	Negative	Negative	Negative	Negative	0	Negative	Negative	Negative	Negative	Negative	Negative
	520	March	Waa girls	18	18-25									18-25	0	Female	0	Single	0	Seconday/tertiary	0	Student	1	First timer	O+ve	0	Voluntary	0	Mobile	13.9	Negative	Negative	Negative	Negative	Negative	0	Negative	Negative	Negative	Negative	Negative	Negative
	521	March	Waa girls	19	18-25									18-25	0	Female	0	Single	0	Seconday/tertiary	0	Student	1	First timer	O+ve	0	Voluntary	0	Mobile	12.6	Negative	Negative	Negative	Negative	Negative	0	Negative	Negative	Negative	Negative	Negative	Negative
	522	March	Waa girls	18	18-25									18-25	0	Female	0	Single	0	Seconday/tertiary	0	Student	1	First timer	A+ve	0	Voluntary	0	Mobile	12.9	Negative	Negative	Negative	Negative	Negative	0	Negative	Negative	Negative	Negative	Negative	Negative
	523	March	Waa girls	20	18-25									18-25	0	Female	0	Single	0	Seconday/tertiary	0	Student	1	First timer	O+ve	0	Voluntary	0	Mobile	12.7	Negative	Negative	Negative	Negative	Negative	0	Negative	Negative	Negative	Negative	Negative	Negative
	524	March	Waa girls	18	18-25									18-25	0	Female	0	Single	0	Seconday/tertiary	0	Student	1	First timer	B+ve	0	Voluntary	0	Mobile	14.3	Negative	Negative	Negative	Negative	Negative	0	Negative	Negative	Negative	Negative	Negative	Negative
	525	March	Waa girls	19	18-25									18-25	0	Female	0	Single	0	Seconday/tertiary	0	Student	1	First timer	B+ve	0	Voluntary	0	Mobile	12.6	Negative	Negative	Negative	Negative	Negative	0	Negative	Negative	Negative	Negative	Negative	Negative
	526	March	Waa girls	18	18-25									18-25	0	Female	0	Single	0	Seconday/tertiary	0	Student	1	First timer	A+ve	0	Voluntary	0	Mobile	13.1	Negative	Negative	Negative	Negative	Negative	0	Negative	Negative	Negative	Negative	Negative	Negative
	527	March	Waa girls	18	18-25									18-25	0	Female	0	Single	0	Seconday/tertiary	0	Student	1	First timer	O+ve	0	Voluntary	0	Mobile	12.5	Negative	Negative	Negative	Negative	Negative	0	Negative	Negative	Negative	Negative	Negative	Negative
	528	March	Waa girls	18	18-25									18-25	0	Female	0	Single	0	Seconday/tertiary	0	Student	1	First timer	O+ve	0	Voluntary	0	Mobile	13.9	Negative	Negative	Negative	Negative	Negative	0	Negative	Negative	Negative	Negative	Negative	Negative
	529	March	Waa girls	18	18-25									18-25	0	Female	0	Single	0	Seconday/tertiary	0	Student	1	First timer	O+ve	0	Voluntary	0	Mobile	13.5	Negative	Negative	Negative	Negative	Negative	0	Negative	Negative	Negative	Negative	Negative	Negative
	530	March	Waa girls	18	18-25									18-25	0	Female	0	Single	0	Seconday/tertiary	0	Student	1	First timer	A+ve	0	Voluntary	0	Mobile	13.4	Negative	Negative	Negative	Negative	Negative	0	Negative	Negative	Negative	Negative	Negative	Negative
	531	March	Waa girls	18	18-25									18-25	0	Female	0	Single	0	Seconday/tertiary	0	Student	1	First timer	O+ve	0	Voluntary	0	Mobile	12.6	Negative	Negative	Negative	Negative	Negative	0	Negative	Negative	Negative	Negative	Negative	Negative
	532	March	Waa girls	17	16-17	0	16-17	0	16-17	0	16-17	0	16-17	16-17	0	Female	0	Single	0	Seconday/tertiary	0	Student	1	First timer	O+ve	0	Voluntary	0	Mobile	13.5	Negative	Negative	Negative	Negative	Negative	0	Negative	Negative	Negative	Negative	Negative	Negative
	533	March	KSBTC	26		1	26-30							26-30	1	Male	1	Married	1	None/Primary			1	First timer	A+ve	1	FRD	1	Static	13.2	Negative	Negative	Negative	Negative	Negative	0	Negative	Negative	Negative	Negative	Negative	Negative
	534	March	KSBTC	26		1	26-30							26-30	1	Male	1	Married	0	Seconday/tertiary			0	Repeat	O+ve	1	FRD	1	Static	16.8	Negative	Negative	Negative	Negative	Negative	0	Negative	Negative	Negative	Negative	Negative	Negative
	535	March	KSBTC	49						1	41-50			41-50	1	Male	1	Married	1	None/Primary	1	Non student	1	First timer	O+ve	1	FRD	1	Static	14	Negative	Negative	Negative	Negative	Negative	0	Negative	Negative	Negative	Negative	Negative	Negative
	536	March	KSBTC	42						1	41-50			41-50	1	Male	1	Married	0	Seconday/tertiary	1	Non student	0	Repeat	B+ve	1	FRD	1	Static	15	Negative	Negative	Negative	Negative	Negative	0	Negative	Negative	Negative	Negative	Negative	Negative
	537	March	Muhaka Secondary	17	16-17	0	16-17	0	16-17	0	16-17	0	16-17	16-17	1	Male	0	Single	0	Seconday/tertiary	0	Student	1	First timer	O+ve	0	Voluntary	0	Mobile	14.6	Negative	Negative	Negative	Negative	Negative	0	Negative	Negative	Negative	Negative	Negative	Negative
	538	March	Muhaka Secondary	17	16-17	0	16-17	0	16-17	0	16-17	0	16-17	16-17	0	Female	0	Single	0	Seconday/tertiary	0	Student	1	First timer	O+ve	0	Voluntary	0	Mobile	13.8	Positive	Positive	Negative	Negative	Positive	1	Positive	Negative	Negative	Negative		Negative
	539	March	Muhaka Secondary	22	18-25									18-25	1	Male	0	Single	0	Seconday/tertiary	0	Student	1	First timer	B+ve	0	Voluntary	0	Mobile	15.8	Negative	Negative	Negative	Negative	Negative	0	Negative	Negative	Negative	Negative	Negative	Negative
	540	March	KSBTC	29		1	26-30							26-30	1	Male	1	Married	1	None/Primary			1	First timer	O+ve	1	FRD	1	Static	16.6	Negative	Negative	Negative	Negative	Negative	0	Negative	Negative	Negative	Negative	Negative	Negative
	541	March	KSBTC	29		1	26-30							26-30	0	Female	1	Married	0	Seconday/tertiary	1	Non student	0	Repeat	A+ve	1	FRD	1	Static	13.8	Negative	Negative	Negative	Negative	Negative	0	Negative	Negative	Negative	Negative	Negative	Negative
	542	March	KSBTC	22	18-25									18-25	0	Female	0	Single	0	Seconday/tertiary			0	Repeat	O+ve	1	FRD	1	Static	14.2	Negative	Negative	Negative	Negative	Negative	0	Negative	Negative	Negative	Negative	Negative	Negative
	543	March	KSBTC	42						1	41-50			41-50	1	Male	1	Married	0	Seconday/tertiary	1	Non student	0	Repeat	O+ve	1	FRD	1	Static	13.6	Negative	Negative	Negative	Negative	Negative	0	Negative	Negative	Negative	Negative	Negative	Negative
	544	March	Kingwede Girls	28		1	26-30							26-30	1	Male	0	Single	0	Seconday/tertiary	1	Non student	1	First timer	O+ve	0	Voluntary	0	Mobile	13.7	Negative	Negative	Negative	Negative	Negative	0	Negative	Negative	Negative	Negative	Negative	Negative
	545	March	Muhaka Secondary	20	18-25									18-25	1	Male	0	Single	0	Seconday/tertiary	0	Student	1	First timer	O+ve	0	Voluntary	0	Mobile	13.1	Negative	Negative	Negative	Negative	Negative	0	Negative	Negative	Negative	Negative	Negative	Negative
	546	March	Muhaka Secondary	20	18-25									18-25	1	Male	0	Single	0	Seconday/tertiary	0	Student	1	First timer	O+ve	0	Voluntary	0	Mobile	16.2	Negative	Negative	Negative	Negative	Negative	0	Negative	Negative	Negative	Negative	Negative	Negative
	547	March	Muhaka Secondary	20	18-25									18-25	1	Male	0	Single	0	Seconday/tertiary	0	Student	1	First timer	O+ve	0	Voluntary	0	Mobile	14.9	Negative	Negative	Negative	Negative	Negative	0	Negative	Negative	Negative	Negative	Negative	Negative
	548	March	Muhaka Secondary	20	18-25									18-25	1	Male	0	Single	0	Seconday/tertiary	0	Student	1	First timer	O+ve	0	Voluntary	0	Mobile	14	Negative	Negative	Negative	Negative	Negative	0	Negative	Negative	Negative	Negative	Negative	Negative
	549	March	Kingwede Girls	20	18-25									18-25	0	Female	0	Single	0	Seconday/tertiary	0	Student	0	Repeat	B+ve	0	Voluntary	0	Mobile	12.5	Negative	Negative	Negative	Negative	Negative	0	Negative	Negative	Negative	Negative	Negative	Negative
	550	March	Kingwede Girls	18	18-25									18-25	0	Female	0	Single	0	Seconday/tertiary	0	Student	1	First timer	A+ve	0	Voluntary	0	Mobile	13.5	Negative	Negative	Negative	Negative	Negative	0	Negative	Negative	Negative	Negative	Negative	Negative
	551	March	Kingwede Girls	17	16-17	0	16-17	0	16-17	0	16-17	0	16-17	16-17	0	Female	0	Single	0	Seconday/tertiary	0	Student	1	First timer	O+ve	0	Voluntary	0	Mobile	13.1	Negative	Negative	Negative	Negative	Negative	0	Negative	Negative	Negative	Negative	Negative	Negative
	552	March	Kingwede Girls	35				1	31-40					31-40	1	Male	1	Married	0	Seconday/tertiary	1	Non student	0	Repeat	A+ve	0	Voluntary	0	Mobile	14.9	Negative	Negative	Negative	Negative	Negative	0	Negative	Negative	Negative	Negative	Negative	Negative
	553	March	Kingwede Girls	17	16-17	0	16-17	0	16-17	0	16-17	0	16-17	16-17	0	Female	0	Single	0	Seconday/tertiary	0	Student	1	First timer	O+ve	0	Voluntary	0	Mobile	13.2	Negative	Negative	Negative	Negative	Negative	0	Negative	Negative	Negative	Negative	Negative	Negative
	554	March	Kingwede Girls	17	16-17	0	16-17	0	16-17	0	16-17	0	16-17	16-17	0	Female	0	Single	0	Seconday/tertiary	0	Student	1	First timer	O+ve	0	Voluntary	0	Mobile	13.5	Negative	Negative	Negative	Negative	Negative	0	Negative	Negative	Negative	Negative	Negative	Negative
	555	March	Kingwede Girls	17	16-17	0	16-17	0	16-17	0	16-17	0	16-17	16-17	0	Female	0	Single	0	Seconday/tertiary	0	Student	1	First timer	O+ve	0	Voluntary	0	Mobile	13	Negative	Negative	Negative	Negative	Negative	0	Negative	Negative	Negative	Negative	Negative	Negative
	556	March	Kingwede Girls	19	18-25									18-25	0	Female	0	Single	0	Seconday/tertiary	0	Student	1	First timer	A+ve	0	Voluntary	0	Mobile	15	Negative	Negative	Negative	Negative	Negative	0	Negative	Negative	Negative	Negative	Negative	Negative
	557	March	Kingwede Girls	16	16-17	0	16-17	0	16-17	0	16-17	0	16-17	16-17	0	Female	0	Single	0	Seconday/tertiary	0	Student	1	First timer	B+ve	0	Voluntary	0	Mobile	15	Negative	Negative	Negative	Negative	Negative	0	Negative	Negative	Negative	Negative	Negative	Negative
	558	March	Kingwede Girls	17	16-17	0	16-17	0	16-17	0	16-17	0	16-17	16-17	0	Female	0	Single	0	Seconday/tertiary	0	Student	1	First timer	A+ve	0	Voluntary	0	Mobile	12.8	Negative	Negative	Negative	Negative	Negative	0	Negative	Negative	Negative	Negative	Negative	Negative
	559	March	Kingwede Girls	16	16-17	0	16-17	0	16-17	0	16-17	0	16-17	16-17	0	Female	0	Single	0	Seconday/tertiary	0	Student	1	First timer	O+ve	0	Voluntary	0	Mobile	12.5	Negative	Negative	Negative	Negative	Negative	0	Negative	Negative	Negative	Negative	Negative	Negative
	560	March	Kingwede Girls	18	18-25									18-25	0	Female	0	Single	0	Seconday/tertiary	0	Student	1	First timer	B+ve	0	Voluntary	0	Mobile	15.1	Negative	Negative	Negative	Negative	Negative	0	Negative	Negative	Negative	Negative	Negative	Negative
	561	March	Kingwede Girls	18	18-25									18-25	0	Female	0	Single	0	Seconday/tertiary	0	Student	1	First timer	O+ve	0	Voluntary	0	Mobile	13.6	Negative	Negative	Negative	Negative	Negative	0	Negative	Negative	Negative	Negative	Negative	Negative
	562	March	Kingwede Girls	17	16-17	0	16-17	0	16-17	0	16-17	0	16-17	16-17	0	Female	0	Single	0	Seconday/tertiary	0	Student	1	First timer	A+ve	0	Voluntary	0	Mobile	13.2	Negative	Negative	Negative	Negative	Negative	0	Negative	Negative	Negative	Negative	Negative	Negative
	563	March	Kingwede Girls	17	16-17	0	16-17	0	16-17	0	16-17	0	16-17	16-17	0	Female	0	Single	0	Seconday/tertiary	0	Student	1	First timer	A+ve	0	Voluntary	0	Mobile	13.8	Negative	Negative	Negative	Negative	Negative	0	Negative	Negative	Negative	Negative	Negative	Negative
	564	March	Kingwede Girls	19	18-25									18-25	0	Female	0	Single	0	Seconday/tertiary	0	Student	1	First timer	O+ve	0	Voluntary	0	Mobile	13.5	Negative	Negative	Negative	Negative	Negative	0	Negative	Negative	Negative	Negative	Negative	Negative
	565	March	Kingwede Girls	17	16-17	0	16-17	0	16-17	0	16-17	0	16-17	16-17	0	Female	0	Single	0	Seconday/tertiary	0	Student	1	First timer	O+ve	0	Voluntary	0	Mobile	13.5	Negative	Negative	Negative	Negative	Negative	0	Negative	Negative	Negative	Negative	Negative	Negative
	566	March	Kingwede Girls	17	16-17	0	16-17	0	16-17	0	16-17	0	16-17	16-17	0	Female	0	Single	0	Seconday/tertiary	0	Student	1	First timer	O+ve	0	Voluntary	0	Mobile	13.2	Negative	Negative	Negative	Negative	Negative	0	Negative	Negative	Negative	Negative	Negative	Negative
	567	March	Kingwede Girls	16	16-17	0	16-17	0	16-17	0	16-17	0	16-17	16-17	0	Female	0	Single	0	Seconday/tertiary	0	Student	1	First timer	O+ve	0	Voluntary	0	Mobile	13.1	Negative	Negative	Negative	Negative	Negative	0	Negative	Negative	Negative	Negative	Negative	Negative
	568	March	Kingwede Girls	17	16-17	0	16-17	0	16-17	0	16-17	0	16-17	16-17	0	Female	0	Single	0	Seconday/tertiary	0	Student	1	First timer	O+ve	0	Voluntary	0	Mobile	13.5	Negative	Negative	Negative	Negative	Negative	0	Negative	Negative	Negative	Negative	Negative	Negative
	569	March	Kingwede Girls	18	18-25									18-25	0	Female	0	Single	0	Seconday/tertiary	0	Student	1	First timer	A+ve	0	Voluntary	0	Mobile	13.5	Negative	Negative	Negative	Negative	Negative	0	Negative	Negative	Negative	Negative	Negative	Negative
	570	March	Kingwede Girls	17	16-17	0	16-17	0	16-17	0	16-17	0	16-17	16-17	0	Female	0	Single	0	Seconday/tertiary	0	Student	1	First timer	B+ve	0	Voluntary	0	Mobile	13.4	Negative	Negative	Negative	Negative	Negative	0	Negative	Negative	Negative	Negative	Negative	Negative
	571	March	Kingwede Girls	19	18-25									18-25	0	Female	0	Single	0	Seconday/tertiary	0	Student	1	First timer	O+ve	0	Voluntary	0	Mobile	13.1	Negative	Negative	Negative	Negative	Negative	0	Negative	Negative	Negative	Negative	Negative	Negative
	572	March	Kingwede Girls	17	16-17	0	16-17	0	16-17	0	16-17	0	16-17	16-17	0	Female	0	Single	0	Seconday/tertiary	0	Student	1	First timer	O+ve	0	Voluntary	0	Mobile	12.7	Negative	Negative	Negative	Negative	Negative	0	Negative	Negative	Negative	Negative	Negative	Negative
	573	March	Kingwede Girls	19	18-25									18-25	0	Female	0	Single	0	Seconday/tertiary	0	Student	1	First timer	A+ve	0	Voluntary	0	Mobile	13.5	Negative	Negative	Negative	Negative	Negative	0	Negative	Negative	Negative	Negative	Negative	Negative
	574	March	Kingwede Girls	17	16-17	0	16-17	0	16-17	0	16-17	0	16-17	16-17	0	Female	0	Single	0	Seconday/tertiary	0	Student	1	First timer	B+ve	0	Voluntary	0	Mobile	12.6	Negative	Negative	Negative	Negative	Negative	0	Negative	Negative	Negative	Negative	Negative	Negative
	575	March	Kingwede Girls	17	16-17	0	16-17	0	16-17	0	16-17	0	16-17	16-17	0	Female	0	Single	0	Seconday/tertiary	0	Student	1	First timer	O+ve	0	Voluntary	0	Mobile	12.9	Negative	Negative	Negative	Negative	Negative	0	Negative	Negative	Negative	Negative	Negative	Negative
	576	March	Kingwede Girls	17	16-17	0	16-17	0	16-17	0	16-17	0	16-17	16-17	0	Female	0	Single	0	Seconday/tertiary	0	Student	1	First timer	B+ve	0	Voluntary	0	Mobile	13.3	Negative	Negative	Negative	Negative	Negative	0	Negative	Negative	Negative	Negative	Negative	Negative
	577	March	Mvindeni secondary	18	18-25									18-25	1	Male	0	Single	0	Seconday/tertiary	0	Student	1	First timer	A+ve	0	Voluntary	0	Mobile	15.2	Negative	Negative	Negative	Negative	Negative	0	Negative	Negative	Negative	Negative	Negative	Negative
	578	March	Mvindeni secondary	16	16-17	0	16-17	0	16-17	0	16-17	0	16-17	16-17	1	Male	0	Single	0	Seconday/tertiary	0	Student	1	First timer	O+ve	0	Voluntary	0	Mobile	15.8	Negative	Negative	Negative	Negative	Negative	0	Negative	Negative	Negative	Negative	Negative	Negative
	579	March	Mvindeni secondary	20	18-25									18-25	1	Male	0	Single	0	Seconday/tertiary	0	Student	1	First timer	O+ve	0	Voluntary	0	Mobile	14.4	Negative	Negative	Negative	Negative	Negative	0	Negative	Negative	Negative	Negative	Negative	Negative
	580	March	Mvindeni secondary	16	16-17	0	16-17	0	16-17	0	16-17	0	16-17	16-17	1	Male	0	Single	0	Seconday/tertiary	0	Student	1	First timer	O+ve	0	Voluntary	0	Mobile	14.6	Negative	Negative	Negative	Negative	Negative	0	Negative	Negative	Negative	Negative	Negative	Negative
	581	March	Mvindeni secondary	21	18-25									18-25	0	Female	0	Single	0	Seconday/tertiary	0	Student	1	First timer	A+ve	0	Voluntary	0	Mobile	12.5	Negative	Negative	Negative	Negative	Negative	0	Negative	Negative	Negative	Negative	Negative	Negative
	582	March	Mvindeni secondary	19	18-25									18-25	1	Male	0	Single	0	Seconday/tertiary	0	Student	1	First timer	O+ve	0	Voluntary	0	Mobile	15.6	Negative	Negative	Negative	Negative	Negative	0	Negative	Negative	Negative	Negative	Negative	Negative
	583	March	Mvindeni secondary	16	16-17	0	16-17	0	16-17	0	16-17	0	16-17	16-17	0	Female	0	Single	0	Seconday/tertiary	0	Student	1	First timer	O+ve	0	Voluntary	0	Mobile	13.1	Negative	Negative	Negative	Negative	Negative	0	Negative	Negative	Negative	Negative	Negative	Negative
	584	March	Mvindeni secondary	19	18-25									18-25	1	Male	0	Single	0	Seconday/tertiary	0	Student	1	First timer	O+ve	0	Voluntary	0	Mobile	15.2	Negative	Negative	Negative	Negative	Negative	0	Negative	Negative	Negative	Negative	Negative	Negative
	585	March	Mvindeni secondary	18	18-25									18-25	1	Male	0	Single	0	Seconday/tertiary	0	Student	1	First timer	B+ve	0	Voluntary	0	Mobile	15.6	Negative	Negative	Negative	Negative	Negative	0	Negative	Negative	Negative	Negative	Negative	Negative
	586	March	Mvindeni secondary	17	16-17	0	16-17	0	16-17	0	16-17	0	16-17	16-17	1	Male	0	Single	0	Seconday/tertiary	0	Student	1	First timer	A+ve	0	Voluntary	0	Mobile	14.8	Negative	Negative	Negative	Negative	Negative	0	Negative	Negative	Negative	Negative	Negative	Negative
	587	March	Mvindeni secondary	18	18-25									18-25	1	Male	0	Single	0	Seconday/tertiary	0	Student	1	First timer	A+ve	0	Voluntary	0	Mobile	16.1	Negative	Negative	Negative	Negative	Negative	0	Negative	Negative	Negative	Negative	Negative	Negative
	588	March	Mvindeni secondary	16	16-17	0	16-17	0	16-17	0	16-17	0	16-17	16-17	0	Female	0	Single	0	Seconday/tertiary	0	Student	1	First timer	A+ve	0	Voluntary	0	Mobile	12.8	Negative	Negative	Negative	Negative	Negative	0	Negative	Negative	Negative	Negative	Negative	Negative
	589	March	Mvindeni secondary	20	18-25									18-25	1	Male	0	Single	0	Seconday/tertiary	0	Student	1	First timer	O+ve	0	Voluntary	0	Mobile	17.3	Negative	Negative	Negative	Negative	Negative	0	Negative	Negative	Negative	Negative	Negative	Negative
	590	March	Mvindeni secondary	17	16-17	0	16-17	0	16-17	0	16-17	0	16-17	16-17	1	Male	0	Single	0	Seconday/tertiary	0	Student	1	First timer	O+ve	0	Voluntary	0	Mobile	15	Negative	Negative	Negative	Negative	Negative	0	Negative	Negative	Negative	Negative	Negative	Negative
	591	March	Mvindeni secondary	32				1	31-40					31-40	0	Female	1	Married	0	Seconday/tertiary	1	Non student	1	First timer	O+ve	0	Voluntary	0	Mobile	14.6	Negative	Negative	Negative	Negative	Negative	0	Negative	Negative	Negative	Negative	Negative	Negative
	592	March	Mvindeni secondary	17	16-17	0	16-17	0	16-17	0	16-17	0	16-17	16-17	1	Male	0	Single	0	Seconday/tertiary	0	Student	1	First timer	B+ve	0	Voluntary	0	Mobile	16.9	Negative	Negative	Negative	Negative	Negative	0	Negative	Negative	Negative	Negative	Negative	Negative
	593	March	Mvindeni secondary	17	16-17	0	16-17	0	16-17	0	16-17	0	16-17	16-17	1	Male	0	Single	0	Seconday/tertiary	0	Student	1	First timer	A+ve	0	Voluntary	0	Mobile	14.3	Negative	Negative	Negative	Negative	Negative	0	Negative	Negative	Negative	Negative	Negative	Negative
	594	March	Mvindeni secondary	17	16-17	0	16-17	0	16-17	0	16-17	0	16-17	16-17	1	Male	0	Single	0	Seconday/tertiary	0	Student	1	First timer	O+ve	0	Voluntary	0	Mobile	15.6	Negative	Negative	Negative	Negative	Negative	0	Negative	Negative	Negative	Negative	Negative	Negative
	595	March	Mvindeni secondary	16	16-17	0	16-17	0	16-17	0	16-17	0	16-17	16-17	1	Male	0	Single	0	Seconday/tertiary	0	Student	1	First timer	A+ve	0	Voluntary	0	Mobile	16.9	Negative	Negative	Negative	Negative	Negative	0	Negative	Negative	Negative	Negative	Negative	Negative
	596	March	Mvindeni secondary	19	18-25									18-25	0	Female	0	Single	0	Seconday/tertiary	0	Student	1	First timer	A+ve	0	Voluntary	0	Mobile	12.5	Negative	Negative	Negative	Negative	Negative	0	Negative	Negative	Negative	Negative	Negative	Negative
	597	March	Mvindeni secondary	16	16-17	0	16-17	0	16-17	0	16-17	0	16-17	16-17	1	Male	0	Single	0	Seconday/tertiary	0	Student	1	First timer	A+ve	0	Voluntary	0	Mobile	13.6	Negative	Negative	Negative	Negative	Negative	0	Negative	Negative	Negative	Negative	Negative	Negative
	598	March	Mvindeni secondary	19	18-25									18-25	1	Male	0	Single	0	Seconday/tertiary	0	Student	1	First timer	A+ve	0	Voluntary	0	Mobile	16	Negative	Negative	Negative	Negative	Negative	0	Negative	Negative	Negative	Negative	Negative	Negative
	599	March	Mvindeni secondary	19	18-25									18-25	1	Male	0	Single	0	Seconday/tertiary	0	Student	1	First timer	B+ve	0	Voluntary	0	Mobile	14.4	Negative	Negative	Negative	Negative	Negative	0	Negative	Negative	Negative	Negative	Negative	Negative
	600	March	Mvindeni secondary	16	16-17	0	16-17	0	16-17	0	16-17	0	16-17	16-17	1	Male	0	Single	0	Seconday/tertiary	0	Student	1	First timer	B+ve	0	Voluntary	0	Mobile	15.7	Negative	Negative	Negative	Negative	Negative	0	Negative	Negative	Negative	Negative	Negative	Negative
	601	March	KSBTC	43						1	41-50			41-50	1	Male	1	Married	0	Seconday/tertiary	1	Non student	1	First timer	B+ve	1	FRD	1	Static	14.6	Negative	Negative	Negative	Negative	Negative	0	Negative	Negative	Negative	Negative	Negative	Negative
	602	March	KSBTC	36				1	31-40					31-40	1	Male	1	Married	0	Seconday/tertiary	1	Non student	0	Repeat	O+ve	1	FRD	1	Static	13.2	Negative	Negative	Negative	Negative	Negative	0	Negative	Negative	Negative	Negative	Negative	Negative
	603	March	KSBTC	18	18-25									18-25	1	Male	0	Single	0	Seconday/tertiary	0	Student	1	First timer	O+ve	1	FRD	1	Static	13.9	Negative	Negative	Negative	Negative	Negative	0	Negative	Negative	Negative	Negative	Negative	Negative
	604	March	KSBTC	48						1	41-50			41-50	1	Male	1	Married	1	None/Primary	1	Non student	1	First timer	O+ve	1	FRD	1	Static	13.6	Negative	Negative	Negative	Negative	Negative	0	Negative	Negative	Negative	Negative	Negative	Negative
	605	March	KSBTC	27		1	26-30							26-30	1	Male	0	Single	0	Seconday/tertiary			0	Repeat	A+ve	1	FRD	1	Static	17.8	Negative	Negative	Negative	Negative	Negative	0	Negative	Negative	Negative	Negative	Negative	Negative
	606	March	KSBTC	23	18-25									18-25	1	Male	0	Single	0	Seconday/tertiary			0	Repeat	O+ve	1	FRD	1	Static	15.1	Negative	Negative	Negative	Negative	Negative	0	Negative	Negative	Negative	Negative	Negative	Negative
	607	March	KSBTC	39				1	31-40					31-40	1	Male	1	Married	1	None/Primary	1	Non student	1	First timer	O+ve	1	FRD	1	Static	14.4	Negative	Negative	Negative	Negative	Negative	0	Negative	Negative	Negative	Negative	Negative	Negative
	608	March	Kwale Girls	18	18-25									18-25	0	Female	0	Single	0	Seconday/tertiary	0	Student	0	Repeat	O+ve	0	Voluntary	0	Mobile	13	Negative	Negative	Negative	Negative	Negative	0	Negative	Negative	Negative	Negative	Negative	Negative
	609	March	Kwale Girls	17	16-17	0	16-17	0	16-17	0	16-17	0	16-17	16-17	0	Female	0	Single	0	Seconday/tertiary	0	Student	1	First timer	B+ve	0	Voluntary	0	Mobile	12.5	Negative	Negative	Negative	Negative	Negative	0	Negative	Negative	Negative	Negative	Negative	Negative
	610	March	Kwale Girls	17	16-17	0	16-17	0	16-17	0	16-17	0	16-17	16-17	0	Female	0	Single	0	Seconday/tertiary	0	Student	1	First timer	O+ve	0	Voluntary	0	Mobile	12.8	Negative	Negative	Negative	Negative	Negative	0	Negative	Negative	Negative	Negative	Negative	Negative
	611	March	Kwale Girls	45						1	41-50			41-50	1	Male	1	Married	0	Seconday/tertiary	1	Non student	0	Repeat	A+ve	0	Voluntary	0	Mobile	16.5	Negative	Negative	Negative	Negative	Negative	0	Negative	Negative	Negative	Negative	Negative	Negative
	612	March	Kwale Girls	16	16-17	0	16-17	0	16-17	0	16-17	0	16-17	16-17	0	Female	0	Single	0	Seconday/tertiary	0	Student	1	First timer	O+ve	0	Voluntary	0	Mobile	14.6	Negative	Negative	Negative	Negative	Negative	0	Negative	Negative	Negative	Negative	Negative	Negative
	613	March	Kwale Girls	16	16-17	0	16-17	0	16-17	0	16-17	0	16-17	16-17	0	Female	0	Single	0	Seconday/tertiary	0	Student	1	First timer	B+ve	0	Voluntary	0	Mobile	14.6	Negative	Negative	Negative	Negative	Negative	0	Negative	Negative	Negative	Negative	Negative	Negative
	614	March	Kwale Girls	17	16-17	0	16-17	0	16-17	0	16-17	0	16-17	16-17	0	Female	0	Single	0	Seconday/tertiary	0	Student	1	First timer	O+ve	0	Voluntary	0	Mobile	15.3	Negative	Negative	Negative	Negative	Negative	0	Negative	Negative	Negative	Negative	Negative	Negative
	615	March	Kwale Girls	16	16-17	0	16-17	0	16-17	0	16-17	0	16-17	16-17	0	Female	0	Single	0	Seconday/tertiary	0	Student	1	First timer	B+ve	0	Voluntary	0	Mobile	14.1	Negative	Negative	Negative	Negative	Negative	0	Negative	Negative	Negative	Negative	Negative	Negative
	616	March	Kwale Girls	16	16-17	0	16-17	0	16-17	0	16-17	0	16-17	16-17	0	Female	0	Single	0	Seconday/tertiary	0	Student	1	First timer	A+ve	0	Voluntary	0	Mobile	15	Negative	Negative	Negative	Negative	Negative	0	Negative	Negative	Negative	Negative	Negative	Negative
	617	March	Kwale Girls	17	16-17	0	16-17	0	16-17	0	16-17	0	16-17	16-17	0	Female	0	Single	0	Seconday/tertiary	0	Student	1	First timer	O+ve	0	Voluntary	0	Mobile	12.6	Negative	Negative	Negative	Negative	Negative	0	Negative	Negative	Negative	Negative	Negative	Negative
	618	March	Kwale Girls	18	18-25									18-25	0	Female	0	Single	0	Seconday/tertiary	0	Student	1	First timer	O+ve	0	Voluntary	0	Mobile	14.6	Negative	Negative	Negative	Negative	Negative	0	Negative	Negative	Negative	Negative	Negative	Negative
	619	March	Kwale Girls	16	16-17	0	16-17	0	16-17	0	16-17	0	16-17	16-17	0	Female	0	Single	0	Seconday/tertiary	0	Student	1	First timer	A+ve	0	Voluntary	0	Mobile	12.5	Negative	Negative	Negative	Negative	Negative	0	Negative	Negative	Negative	Negative	Negative	Negative
	620	March	Kwale Girls	18	18-25									18-25	0	Female	0	Single	0	Seconday/tertiary	0	Student	1	First timer	AB+ve	0	Voluntary	0	Mobile	14.9	Negative	Negative	Negative	Negative	Negative	0	Negative	Negative	Negative	Negative	Negative	Negative
	621	March	Kwale Girls	18	18-25									18-25	0	Female	0	Single	0	Seconday/tertiary	0	Student	1	First timer	B+ve	0	Voluntary	0	Mobile	13.3	Negative	Negative	Negative	Negative	Negative	0	Negative	Negative	Negative	Negative	Negative	Negative
	622	March	Kwale Girls	16	16-17	0	16-17	0	16-17	0	16-17	0	16-17	16-17	0	Female	0	Single	0	Seconday/tertiary	0	Student	1	First timer	B+ve	0	Voluntary	0	Mobile	12.7	Negative	Negative	Negative	Negative	Negative	0	Negative	Negative	Negative	Negative	Negative	Negative
	623	March	Kwale Girls	17	16-17	0	16-17	0	16-17	0	16-17	0	16-17	16-17	0	Female	0	Single	0	Seconday/tertiary	0	Student	1	First timer	O+ve	0	Voluntary	0	Mobile	14.6	Negative	Negative	Negative	Negative	Negative	0	Negative	Negative	Negative	Negative	Negative	Negative
	624	March	Kwale Girls	18	18-25									18-25	0	Female	0	Single	0	Seconday/tertiary	0	Student	1	First timer	A+ve	0	Voluntary	0	Mobile	14.3	Negative	Negative	Negative	Negative	Negative	0	Negative	Negative	Negative	Negative	Negative	Negative
	625	March	Kwale Girls	16	16-17	0	16-17	0	16-17	0	16-17	0	16-17	16-17	0	Female	0	Single	0	Seconday/tertiary	0	Student	1	First timer	O+ve	0	Voluntary	0	Mobile	12.8	Negative	Negative	Negative	Negative	Negative	0	Negative	Negative	Negative	Negative	Negative	Negative
	626	March	Kwale Girls	16	16-17	0	16-17	0	16-17	0	16-17	0	16-17	16-17	0	Female	0	Single	0	Seconday/tertiary	0	Student	1	First timer	A+ve	0	Voluntary	0	Mobile	14.6	Negative	Negative	Negative	Negative	Negative	0	Negative	Negative	Negative	Negative	Negative	Negative
	627	March	Kwale Girls	19	18-25									18-25	0	Female	0	Single	0	Seconday/tertiary	0	Student	1	First timer	O+ve	0	Voluntary	0	Mobile	14.5	Negative	Negative	Negative	Negative	Negative	0	Negative	Negative	Negative	Negative	Negative	Negative
	628	March	Kwale Girls	18	18-25									18-25	0	Female	0	Single	0	Seconday/tertiary	0	Student	1	First timer	O+ve	0	Voluntary	0	Mobile	13.8	Negative	Negative	Negative	Negative	Negative	0	Negative	Negative	Negative	Negative	Negative	Negative
	629	March	Kwale Girls	17	16-17	0	16-17	0	16-17	0	16-17	0	16-17	16-17	0	Female	0	Single	0	Seconday/tertiary	0	Student	0	Repeat	A+ve	0	Voluntary	0	Mobile	14.6	Negative	Negative	Negative	Negative	Negative	0	Negative	Negative	Negative	Negative	Negative	Negative
	630	March	Kwale Girls	28		1	26-30							26-30	1	Male	1	Married	0	Seconday/tertiary	1	Non student	1	First timer	O+ve	0	Voluntary	0	Mobile	14.1	Negative	Negative	Negative	Negative	Negative	0	Negative	Negative	Negative	Negative	Negative	Negative
	631	March	Kwale Girls	16	16-17	0	16-17	0	16-17	0	16-17	0	16-17	16-17	0	Female	0	Single	0	Seconday/tertiary	0	Student	1	First timer	O+ve	0	Voluntary	0	Mobile	14.6	Negative	Negative	Negative	Negative	Negative	0	Negative	Negative	Negative	Negative	Negative	Negative
	632	March	Kwale Girls	19	18-25									18-25	0	Female	0	Single	0	Seconday/tertiary	0	Student	0	Repeat	O+ve	0	Voluntary	0	Mobile	14.6	Negative	Negative	Negative	Negative	Negative	0	Negative	Negative	Negative	Negative	Negative	Negative
	633	March	Kwale Girls	16	16-17	0	16-17	0	16-17	0	16-17	0	16-17	16-17	0	Female	0	Single	0	Seconday/tertiary	0	Student	1	First timer	A+ve	0	Voluntary	0	Mobile	13.3	Negative	Negative	Negative	Negative	Negative	0	Negative	Negative	Negative	Negative	Negative	Negative
	634	March	Kwale Girls	16	16-17	0	16-17	0	16-17	0	16-17	0	16-17	16-17	0	Female	0	Single	0	Seconday/tertiary	0	Student	1	First timer	A+ve	0	Voluntary	0	Mobile	13.5	Negative	Negative	Negative	Negative	Negative	0	Negative	Negative	Negative	Negative	Negative	Negative
	635	March	Kwale Girls	16	16-17	0	16-17	0	16-17	0	16-17	0	16-17	16-17	0	Female	0	Single	0	Seconday/tertiary	0	Student	1	First timer	O+ve	0	Voluntary	0	Mobile	14.6	Negative	Negative	Negative	Negative	Negative	0	Negative	Negative	Negative	Negative	Negative	Negative
	636	March	KSBTC	29		1	26-30							26-30	1	Male	0	Single	0	Seconday/tertiary	1	Non student	1	First timer	A+ve	1	FRD	1	Static	14.5	Negative	Negative	Negative	Negative	Negative	0	Negative	Negative	Negative	Negative	Negative	Negative
	637	March	KSBTC	20	18-25									18-25	1	Male	0	Single	1	None/Primary			1	First timer	O+ve	1	FRD	1	Static	13.3	Negative	Negative	Negative	Negative	Negative	0	Negative	Negative	Negative	Negative	Negative	Negative
	638	March	KSBTC	31				1	31-40					31-40	1	Male	1	Married	1	None/Primary			1	First timer	B+ve	1	FRD	1	Static	13.8	Negative	Negative	Negative	Negative	Negative	0	Negative	Negative	Negative	Negative	Negative	Negative
	639	March	KSBTC	26		1	26-30							26-30	1	Male	0	Single	0	Seconday/tertiary	1	Non student	0	Repeat	B+ve	1	FRD	1	Static	13.4	Negative	Negative	Negative	Negative	Negative	0	Negative	Negative	Negative	Negative	Negative	Negative
	640	April	KSBTC	44						1	41-50			41-50	1	Male	1	Married	0	Seconday/tertiary	1	Non student	1	First timer	A+ve	1	FRD	1	Static	14.2	Negative	Negative	Negative	Negative	Negative	0	Negative	Negative	Negative	Negative	Negative	Negative
	641	April	KSBTC	54								1	>50	>50	1	Male	1	Married	1	None/Primary	1	Non student	0	Repeat	O+ve	1	FRD	1	Static	14.2	Negative	Negative	Negative	Negative	Negative	0	Negative	Negative	Negative	Negative	Negative	Negative
	642	April	KSBTC	41						1	41-50			41-50	1	Male	1	Married	1	None/Primary	1	Non student	0	Repeat	O+ve	1	FRD	1	Static	14.9	Negative	Negative	Negative	Negative	Negative	0	Negative	Negative	Negative	Negative	Negative	Negative
	643	April	KSBTC	33				1	31-40					31-40	1	Male	1	Married	0	Seconday/tertiary	1	Non student	1	First timer	O+ve	1	FRD	1	Static	14.5	Negative	Negative	Negative	Negative	Negative	0	Negative	Negative	Negative	Negative	Negative	Negative
	644	April	KSBTC	41						1	41-50			41-50	1	Male	1	Married	1	None/Primary	1	Non student	1	First timer	O+ve	1	FRD	1	Static	13.6	Negative	Negative	Negative	Negative	Negative	0	Negative	Negative	Negative	Negative	Negative	Negative
	645	April	KSBTC	47						1	41-50			41-50	1	Male	1	Married	1	None/Primary	1	Non student	1	First timer	O+ve	1	FRD	1	Static	14.3	Negative	Negative	Negative	Negative	Negative	0	Negative	Negative	Negative	Negative	Negative	Negative
	646	April	KSBTC	35				1	31-40					31-40	1	Male	1	Married	1	None/Primary			0	Repeat	O+ve	1	FRD	1	Static	15.7	Negative	Negative	Negative	Negative	Negative	0	Negative	Negative	Negative	Negative	Negative	Negative
	647	April	KSBTC	38				1	31-40					31-40	1	Male	1	Married	0	Seconday/tertiary	1	Non student	0	Repeat	O+ve	1	FRD	1	Static	14.1	Negative	Negative	Negative	Negative	Negative	0	Negative	Negative	Negative	Negative	Negative	Negative
	648	April	KSBTC												1	Male	1	Married	1	None/Primary	1	Non student	1	First timer	B+ve	1	FRD	1	Static	13.1	Negative	Negative	Negative	Negative	Negative	0	Negative	Negative	Negative	Negative	Negative	Negative
	649	April	KSBTC	34				1	31-40					31-40	1	Male	1	Married	0	Seconday/tertiary	1	Non student	0	Repeat	A+ve	0	Voluntary	1	Static	13.9	Negative	Negative	Negative	Negative	Negative	0	Negative	Negative	Negative	Negative	Negative	Negative
	650	April	KSBTC	26		1	26-30							26-30	1	Male	1	Married	1	None/Primary	1	Non student	1	First timer	O+ve	1	FRD	1	Static	13.4	Negative	Negative	Negative	Negative	Negative	0	Negative	Negative	Negative	Negative	Negative	Negative
	651	April	KSBTC	41						1	41-50			41-50	1	Male	1	Married	1	None/Primary	1	Non student	1	First timer	O+ve	1	FRD	1	Static	16.7	Negative	Negative	Negative	Negative	Negative	0	Negative	Negative	Negative	Negative	Negative	Negative
	652	April	KSBTC	46						1	41-50			41-50	1	Male	1	Married	0	Seconday/tertiary	1	Non student	0	Repeat	O+ve	0	Voluntary	1	Static	13.9	Negative	Negative	Negative	Negative	Negative	0	Negative	Negative	Negative	Negative	Negative	Negative
	653	April	KSBTC	41						1	41-50			41-50	1	Male	1	Married	1	None/Primary	1	Non student	1	First timer	A+ve	1	FRD	1	Static	14.9	Negative	Negative	Negative	Negative	Negative	0	Negative	Negative	Negative	Negative	Negative	Negative
	654	April	KSBTC	30		1	26-30							26-30	1	Male	1	Married	1	None/Primary	1	Non student	1	First timer	A+ve	1	FRD	1	Static	13.4	Negative	Negative	Negative	Negative	Negative	0	Negative	Negative	Negative	Negative	Negative	Negative
	655	April	KSBTC												1	Male	0	Single	1	None/Primary			1	First timer	A+ve	1	FRD	1	Static	19.1	Negative	Negative	Negative	Negative	Negative	0	Negative	Negative	Negative	Negative	Negative	Negative
	656	April	KSBTC	25	18-25									18-25	1	Male	1	Married	0	Seconday/tertiary			1	First timer	A+ve	1	FRD	1	Static	16.9	Negative	Negative	Negative	Negative	Negative	0	Negative	Negative	Negative	Negative	Negative	Negative
	657	April	KSBTC	21	18-25									18-25	0	Female	0	Single	0	Seconday/tertiary	0	Student	0	Repeat	O+ve	0	Voluntary	1	Static	13	Negative	Negative	Negative	Negative	Negative	0	Negative	Negative	Negative	Negative	Negative	Negative
	658	April	KSBTC	44						1	41-50			41-50	1	Male	1	Married	0	Seconday/tertiary	1	Non student	1	First timer	A+ve	1	FRD	1	Static	14.1	Negative	Negative	Negative	Negative	Negative	0	Negative	Negative	Negative	Negative	Negative	Negative
	659	April	KSBTC	44						1	41-50			41-50	1	Male	1	Married	0	Seconday/tertiary	1	Non student	0	Repeat	B+ve	1	FRD	1	Static	13.8	Negative	Negative	Negative	Negative	Negative	0	Negative	Negative	Negative	Negative	Negative	Negative
	660	April	KSBTC	40				1	31-40					31-40	1	Male	1	Married	1	None/Primary			0	Repeat	O+ve	1	FRD	1	Static	13	Negative	Negative	Negative	Negative	Negative	0	Negative	Negative	Negative	Negative	Negative	Negative
	661	April	KSBTC	22	18-25									18-25	1	Male	0	Single	0	Seconday/tertiary	0	Student	0	Repeat	B+ve	0	Voluntary	1	Static	15.7	Negative	Negative	Negative	Negative	Negative	0	Negative	Negative	Negative	Negative	Negative	Negative
	662	April	KSBTC	47						1	41-50			41-50	1	Male	1	Married	1	None/Primary			1	First timer	B+ve	1	FRD	1	Static	13	Negative	Negative	Negative	Negative	Negative	0	Negative	Negative	Negative	Negative	Negative	Negative
	663	April	KSBTC	35				1	31-40					31-40	1	Male	0	Single	1	None/Primary			1	First timer	O+ve	1	FRD	1	Static	17.4	Negative	Negative	Negative	Negative	Negative	0	Negative	Negative	Negative	Negative	Negative	Negative
	664	April	KSBTC	27		1	26-30							26-30	1	Male	0	Single	1	None/Primary			1	First timer	O+ve	1	FRD	1	Static	13.8	Negative	Negative	Negative	Negative	Negative	0	Negative	Negative	Negative	Negative	Negative	Negative
	665	April	White house	42						1	41-50			41-50	1	Male	0	Single	1	None/Primary	1	Non student	1	First timer	B+ve	0	Voluntary	0	Mobile	16	Negative	Negative	Negative	Negative	Negative	0	Negative	Negative	Negative	Negative	Negative	Negative
	666	April	White house	37				1	31-40					31-40	1	Male	1	Married	1	None/Primary	1	Non student	1	First timer	O+ve	0	Voluntary	0	Mobile	15.6	Negative	Negative	Negative	Negative	Negative	0	Negative	Negative	Negative	Negative	Negative	Negative
	667	April	White house	34				1	31-40					31-40	1	Male	1	Married	0	Seconday/tertiary	1	Non student	0	Repeat	O-ve	0	Voluntary	0	Mobile	14.6	Negative	Negative	Negative	Negative	Negative	0	Negative	Negative	Negative	Negative	Negative	Negative
	668	April	White house	29		1	26-30							26-30	1	Male	0	Single	0	Seconday/tertiary	1	Non student	0	Repeat	A+ve	0	Voluntary	0	Mobile	12.8	Negative	Negative	Negative	Negative	Negative	0	Negative	Negative	Negative	Negative	Negative	Negative
	669	April	White house	22	18-25									18-25	0	Female	1	Married	0	Seconday/tertiary	1	Non student	0	Repeat	O+ve	0	Voluntary	0	Mobile	14.6	Negative	Negative	Negative	Negative	Negative	0	Negative	Negative	Negative	Negative	Negative	Negative
	670	April	White house	35				1	31-40					31-40	1	Male			1	None/Primary	1	Non student	1	First timer	B+ve	0	Voluntary	0	Mobile	14.9	Negative	Negative	Negative	Negative	Negative	0	Negative	Negative	Negative	Negative	Negative	Negative
	671	April	White house	29		1	26-30							26-30	0	Female	0	Single	0	Seconday/tertiary			0	Repeat	O+ve	0	Voluntary	0	Mobile	13.7	Negative	Negative	Negative	Negative	Negative	0	Negative	Negative	Negative	Negative	Negative	Negative
	672	April	White house	31				1	31-40					31-40	0	Female	1	Married	1	None/Primary	1	Non student	1	First timer	O+ve	0	Voluntary	0	Mobile	15.2	Negative	Negative	Negative	Negative	Negative	0	Negative	Negative	Negative	Negative	Negative	Negative
	673	April	White house	24	18-25									18-25	0	Female	0	Single	1	None/Primary	1	Non student	0	Repeat	O+ve	0	Voluntary	0	Mobile	14.5	Negative	Negative	Negative	Negative	Negative	0	Negative	Negative	Negative	Negative	Negative	Negative
	674	April	White house	46						1	41-50			41-50	1	Male	1	Married	0	Seconday/tertiary	1	Non student	1	First timer	B+ve	0	Voluntary	0	Mobile	14.8	Negative	Negative	Negative	Negative	Negative	0	Negative	Negative	Negative	Negative	Negative	Negative
	675	April	Msambweni secondary	23	18-25									18-25	1	Male	0	Single	0	Seconday/tertiary	0	Student	1	First timer	A+ve	0	Voluntary	0	Mobile	15.4	Negative	Negative	Negative	Negative	Negative	0	Negative	Negative	Negative	Negative	Negative	Negative
	676	April	Msambweni secondary	21	18-25									18-25	1	Male	0	Single	0	Seconday/tertiary	0	Student	1	First timer	A+ve	0	Voluntary	0	Mobile	15	Negative	Negative	Negative	Negative	Negative	0	Negative	Negative	Negative	Negative	Negative	Negative
	677	April	Msambweni secondary	19	18-25									18-25	1	Male	0	Single	0	Seconday/tertiary	0	Student	1	First timer	A+ve	0	Voluntary	0	Mobile	15.9	Negative	Negative	Negative	Negative	Negative	0	Negative	Negative	Negative	Negative	Negative	Negative
	678	April	Msambweni secondary	18	18-25									18-25	1	Male	0	Single	0	Seconday/tertiary	0	Student	1	First timer	O+ve	0	Voluntary	0	Mobile	13.2	Negative	Negative	Negative	Negative	Negative	0	Negative	Negative	Negative	Negative	Negative	Negative
	679	April	Msambweni secondary	19	18-25									18-25	1	Male	0	Single	0	Seconday/tertiary	0	Student	1	First timer	A+ve	0	Voluntary	0	Mobile	14.5	Negative	Negative	Negative	Negative	Negative	0	Negative	Negative	Negative	Negative	Negative	Negative
	680	April	Msambweni secondary	18	18-25									18-25	1	Male	0	Single	0	Seconday/tertiary	0	Student	1	First timer	O+ve	0	Voluntary	0	Mobile	16.2	Negative	Negative	Negative	Negative	Negative	0	Negative	Negative	Negative	Negative	Negative	Negative
	681	April	Msambweni secondary	18	18-25									18-25	1	Male	0	Single	0	Seconday/tertiary	0	Student	0	Repeat	O+ve	0	Voluntary	0	Mobile	16.9	Negative	Negative	Negative	Negative	Negative	0	Negative	Negative	Negative	Negative	Negative	Negative
	682	April	Msambweni secondary	26		1	26-30							26-30	0	Female	0	Single	0	Seconday/tertiary	1	Non student	0	Repeat	O+ve	0	Voluntary	0	Mobile	13.4	Negative	Negative	Negative	Negative	Negative	0	Negative	Negative	Negative	Negative	Negative	Negative
	683	April	Msambweni secondary	18	18-25									18-25	1	Male	0	Single	0	Seconday/tertiary	0	Student	1	First timer	O+ve	0	Voluntary	0	Mobile	14	Negative	Negative	Negative	Negative	Negative	0	Negative	Negative	Negative	Negative	Negative	Negative
	684	April	Msambweni secondary	17	16-17	0	16-17	0	16-17	0	16-17	0	16-17	16-17	1	Male	0	Single	0	Seconday/tertiary	0	Student	1	First timer	O+ve	0	Voluntary	0	Mobile	13.6	Negative	Negative	Negative	Negative	Negative	0	Negative	Negative	Negative	Negative	Negative	Negative
	685	April	Msambweni secondary	18	18-25									18-25	1	Male	0	Single	0	Seconday/tertiary	0	Student	1	First timer	A+ve	0	Voluntary	0	Mobile	13.1	Negative	Negative	Negative	Negative	Negative	0	Negative	Negative	Negative	Negative	Negative	Negative
	686	April	Msambweni secondary	19	18-25									18-25	1	Male	0	Single	0	Seconday/tertiary	0	Student	1	First timer	O+ve	0	Voluntary	0	Mobile	14.4	Negative	Negative	Negative	Negative	Negative	0	Negative	Negative	Negative	Negative	Negative	Negative
	687	April	Msambweni secondary	19	18-25									18-25	1	Male	0	Single	0	Seconday/tertiary	0	Student	1	First timer	O+ve	0	Voluntary	0	Mobile	16.9	Negative	Negative	Negative	Negative	Negative	0	Negative	Negative	Negative	Negative	Negative	Negative
	688	April	Msambweni secondary	17	16-17	0	16-17	0	16-17	0	16-17	0	16-17	16-17	1	Male	0	Single	0	Seconday/tertiary	0	Student	1	First timer	O+ve	0	Voluntary	0	Mobile	12.8	Negative	Negative	Negative	Negative	Negative	0	Negative	Negative	Negative	Negative	Negative	Negative
	689	April	Msambweni secondary	16	16-17	0	16-17	0	16-17	0	16-17	0	16-17	16-17	1	Male	0	Single	0	Seconday/tertiary	0	Student	1	First timer	O+ve	0	Voluntary	0	Mobile	15.4	Negative	Negative	Negative	Negative	Negative	0	Negative	Negative	Negative	Negative	Negative	Negative
	690	April	Msambweni secondary	19	18-25									18-25	1	Male	0	Single	0	Seconday/tertiary	0	Student	1	First timer	A+ve	0	Voluntary	0	Mobile	15.2	Negative	Negative	Negative	Negative	Negative	0	Negative	Negative	Negative	Negative	Negative	Negative
	691	April	Msambweni secondary	18	18-25									18-25	1	Male	0	Single	0	Seconday/tertiary	0	Student	1	First timer	A+ve	0	Voluntary	0	Mobile	12.8	Negative	Negative	Negative	Negative	Negative	0	Negative	Negative	Negative	Negative	Negative	Negative
	692	April	Msambweni secondary	18	18-25									18-25	1	Male	0	Single	0	Seconday/tertiary	0	Student	1	First timer	A+ve	0	Voluntary	0	Mobile	14	Negative	Negative	Negative	Negative	Negative	0	Negative	Negative	Negative	Negative	Negative	Negative
	693	April	Msambweni secondary	17	16-17	0	16-17	0	16-17	0	16-17	0	16-17	16-17	1	Male	0	Single	0	Seconday/tertiary	0	Student	1	First timer	O-ve	0	Voluntary	0	Mobile	14.7	Negative	Negative	Negative	Negative	Negative	0	Negative	Negative	Negative	Negative	Negative	Negative
	694	April	Msambweni secondary	17	16-17	0	16-17	0	16-17	0	16-17	0	16-17	16-17	1	Male	0	Single	0	Seconday/tertiary	0	Student	1	First timer	O+ve	0	Voluntary	0	Mobile	15.1	Negative	Negative	Negative	Negative	Negative	0	Negative	Negative	Negative	Negative	Negative	Negative
	695	April	Msambweni secondary	20	18-25									18-25	1	Male	0	Single	0	Seconday/tertiary	0	Student	1	First timer	B+ve	0	Voluntary	0	Mobile	15	Negative	Negative	Negative	Negative	Negative	0	Negative	Negative	Negative	Negative	Negative	Negative
	696	April	Msambweni secondary	21	18-25									18-25	1	Male	0	Single	0	Seconday/tertiary	0	Student	0	Repeat	O+ve	0	Voluntary	0	Mobile	16.1	Negative	Negative	Negative	Negative	Negative	0	Negative	Negative	Negative	Negative	Negative	Negative
	697	April	Msambweni secondary	17	16-17	0	16-17	0	16-17	0	16-17	0	16-17	16-17	1	Male	0	Single	0	Seconday/tertiary	0	Student	1	First timer	B+ve	0	Voluntary	0	Mobile	12.7	Negative	Negative	Negative	Negative	Negative	0	Negative	Negative	Negative	Negative	Negative	Negative
	698	April	Msambweni secondary	19	18-25									18-25	1	Male	0	Single	0	Seconday/tertiary	0	Student	1	First timer	O+ve	0	Voluntary	0	Mobile	16.1	Negative	Negative	Negative	Negative	Negative	0	Negative	Negative	Negative	Negative	Negative	Negative
	699	April	Msambweni secondary	17	16-17	0	16-17	0	16-17	0	16-17	0	16-17	16-17	1	Male	0	Single	0	Seconday/tertiary	0	Student	1	First timer	B+ve	0	Voluntary	0	Mobile	15.9	Negative	Negative	Negative	Negative	Negative	0	Negative	Negative	Negative	Negative	Negative	Negative
	700	April	Msambweni secondary	20	18-25									18-25	1	Male	0	Single	0	Seconday/tertiary	0	Student	1	First timer	O+ve	0	Voluntary	0	Mobile	15.6	Negative	Negative	Negative	Negative	Negative	0	Negative	Negative	Negative	Negative	Negative	Negative
	701	April	Msambweni secondary	16	16-17	0	16-17	0	16-17	0	16-17	0	16-17	16-17	1	Male	0	Single	0	Seconday/tertiary	0	Student	1	First timer	B+ve	0	Voluntary	0	Mobile	15	Negative	Negative	Negative	Negative	Negative	0	Negative	Negative	Negative	Negative	Negative	Negative
	702	April	Kinango secondary	19	18-25									18-25	1	Male	0	Single	0	Seconday/tertiary	0	Student	1	First timer	A+ve	0	Voluntary	0	Mobile	15.7	Negative	Negative	Negative	Negative	Negative	0	Negative	Negative	Negative	Negative	Negative	Negative
	703	April	Kinango secondary	21	18-25									18-25	1	Male	0	Single	0	Seconday/tertiary	0	Student	0	Repeat	O+ve	0	Voluntary	0	Mobile	14.5	Negative	Negative	Negative	Negative	Negative	0	Negative	Negative	Negative	Negative	Negative	Negative
	704	April	Kinango secondary	18	18-25									18-25	1	Male	0	Single	0	Seconday/tertiary	0	Student	0	Repeat	O+ve	0	Voluntary	0	Mobile	13.4	Negative	Negative	Negative	Negative	Negative	0	Negative	Negative	Negative	Negative	Negative	Negative
	705	April	Kinango secondary	17	16-17	0	16-17	0	16-17	0	16-17	0	16-17	16-17	1	Male	0	Single	0	Seconday/tertiary	0	Student	1	First timer	A+ve	0	Voluntary	0	Mobile	13.4	Negative	Negative	Negative	Negative	Negative	0	Negative	Negative	Negative	Negative	Negative	Negative
	706	April	Kinango secondary	20	18-25									18-25	1	Male	0	Single	0	Seconday/tertiary	0	Student	0	Repeat	O+ve	0	Voluntary	0	Mobile	13.8	Negative	Negative	Negative	Negative	Negative	0	Negative	Negative	Negative	Negative	Negative	Negative
	707	April	Kinango secondary	20	18-25									18-25	1	Male	0	Single	0	Seconday/tertiary	0	Student	0	Repeat	B+ve	0	Voluntary	0	Mobile	14.2	Negative	Negative	Negative	Negative	Negative	0	Negative	Negative	Negative	Negative	Negative	Negative
	708	April	Kinango secondary	20	18-25									18-25	1	Male	0	Single	0	Seconday/tertiary	0	Student	0	Repeat	A+ve	0	Voluntary	0	Mobile	14.6	Negative	Negative	Negative	Negative	Negative	0	Negative	Negative	Negative	Negative	Negative	Negative
	709	April	Kinango secondary	20	18-25									18-25	1	Male	0	Single	0	Seconday/tertiary	0	Student	1	First timer	A+ve	0	Voluntary	0	Mobile	13.7	Negative	Negative	Negative	Negative	Negative	0	Negative	Negative	Negative	Negative	Negative	Negative
	710	April	Kinango secondary	16	16-17	0	16-17	0	16-17	0	16-17	0	16-17	16-17	1	Male	0	Single	0	Seconday/tertiary	0	Student	1	First timer	A+ve	0	Voluntary	0	Mobile	12.9	Negative	Negative	Negative	Negative	Negative	0	Negative	Negative	Negative	Negative	Negative	Negative
	711	April	Kinango secondary	20	18-25									18-25	1	Male	0	Single	0	Seconday/tertiary	0	Student	1	First timer	A+ve	0	Voluntary	0	Mobile	15.9	Negative	Negative	Negative	Negative	Negative	0	Negative	Negative	Negative	Negative	Negative	Negative
	712	April	Kinango secondary	18	18-25									18-25	1	Male	0	Single	0	Seconday/tertiary	0	Student	1	First timer	O+ve	0	Voluntary	0	Mobile	14.8	Negative	Negative	Negative	Negative	Negative	0	Negative	Negative	Negative	Negative	Negative	Negative
	713	April	Kinango secondary	18	18-25									18-25	1	Male	0	Single	0	Seconday/tertiary	0	Student	1	First timer	O+ve	0	Voluntary	0	Mobile	12.5	Negative	Negative	Negative	Negative	Negative	0	Negative	Negative	Negative	Negative	Negative	Negative
	714	April	Kinango secondary	21	18-25									18-25	1	Male	0	Single	0	Seconday/tertiary	0	Student	0	Repeat	AB+ve	0	Voluntary	0	Mobile	15.7	Negative	Negative	Negative	Negative	Negative	0	Negative	Negative	Negative	Negative	Negative	Negative
	715	April	Kinango secondary	19	18-25									18-25	1	Male	0	Single	0	Seconday/tertiary	0	Student	1	First timer	A+ve	0	Voluntary	0	Mobile	14.9	Negative	Negative	Negative	Negative	Negative	0	Negative	Negative	Negative	Negative	Negative	Negative
	716	April	Kinango secondary	18	18-25									18-25	1	Male	0	Single	0	Seconday/tertiary	0	Student	1	First timer	A+ve	0	Voluntary	0	Mobile	15.4	Negative	Negative	Negative	Negative	Negative	0	Negative	Negative	Negative	Negative	Negative	Negative
	717	April	Kinango secondary	21	18-25									18-25	1	Male	0	Single	0	Seconday/tertiary	0	Student	0	Repeat	O+ve	0	Voluntary	0	Mobile	14.6	Negative	Positive	Negative	Negative	Positive	1	Negative	Negative	Negative	Negative	Negative	Negative
	718	April	Kinango secondary	19	18-25									18-25	1	Male	0	Single	0	Seconday/tertiary	0	Student	1	First timer	O+ve	0	Voluntary	0	Mobile	15.9	Negative	Negative	Negative	Negative	Negative	0	Negative	Negative	Negative	Negative	Negative	Negative
	719	April	Kinango secondary	21	18-25									18-25	1	Male	0	Single	0	Seconday/tertiary	0	Student	0	Repeat	O+ve	0	Voluntary	0	Mobile	14.5	Negative	Negative	Negative	Negative	Negative	0	Negative	Negative	Negative	Negative	Negative	Negative
	720	April	Kinango secondary	20	18-25									18-25	1	Male	0	Single	0	Seconday/tertiary	0	Student	0	Repeat	O+ve	0	Voluntary	0	Mobile	17.2	Negative	Negative	Negative	Negative	Negative	0	Negative	Negative	Negative	Negative	Negative	Negative
	721	April	Kinango secondary	20	18-25									18-25	1	Male	0	Single	0	Seconday/tertiary	0	Student	1	First timer	O+ve	0	Voluntary	0	Mobile	15.6	Negative	Negative	Negative	Negative	Negative	0	Negative	Negative	Negative	Negative	Negative	Negative
	722	April	Kinango secondary	19	18-25									18-25	1	Male	0	Single	0	Seconday/tertiary	0	Student	0	Repeat	A+ve	0	Voluntary	0	Mobile	14.4	Positive	Positive	Negative	Negative	Positive	1	Positive	Negative	Negative	Negative		Negative
	723	April	Kinango secondary	20	18-25									18-25	1	Male	0	Single	0	Seconday/tertiary	0	Student	0	Repeat	O+ve	0	Voluntary	0	Mobile	13	Negative	Negative	Negative	Negative	Negative	0	Negative	Negative	Negative	Negative	Negative	Negative
	724	April	Kinango secondary	19	18-25									18-25	1	Male	0	Single	0	Seconday/tertiary	0	Student	1	First timer	AB+ve	0	Voluntary	0	Mobile	15.1	Negative	Negative	Negative	Negative	Negative	0	Negative	Negative	Negative	Negative	Negative	Negative
	725	April	Kinango secondary	19	18-25									18-25	1	Male	0	Single	0	Seconday/tertiary	0	Student	1	First timer	B+ve	0	Voluntary	0	Mobile	15.3	Negative	Negative	Negative	Negative	Negative	0	Negative	Negative	Negative	Negative	Negative	Negative
	726	April	Kinango secondary	19	18-25									18-25	1	Male	0	Single	0	Seconday/tertiary	0	Student	1	First timer	B+ve	0	Voluntary	0	Mobile	14.3	Negative	Negative	Negative	Negative	Negative	0	Negative	Negative	Negative	Negative	Negative	Negative
	727	April	Kinango secondary	18	18-25									18-25	1	Male	0	Single	0	Seconday/tertiary	0	Student	1	First timer	A+ve	0	Voluntary	0	Mobile	13.7	Negative	Negative	Negative	Negative	Negative	0	Negative	Negative	Negative	Negative	Negative	Negative
	728	April	Kinango secondary	18	18-25									18-25	1	Male	0	Single	0	Seconday/tertiary	0	Student	1	First timer	O+ve	0	Voluntary	0	Mobile	13.6	Negative	Negative	Negative	Negative	Negative	0	Negative	Negative	Negative	Negative	Negative	Negative
	729	April	Kinango secondary	19	18-25									18-25	1	Male	0	Single	0	Seconday/tertiary	0	Student	0	Repeat	O+ve	0	Voluntary	0	Mobile	16.2	Negative	Negative	Negative	Negative	Negative	0	Negative	Negative	Negative	Negative	Negative	Negative
	730	April	Kinango secondary	21	18-25									18-25	1	Male	0	Single	0	Seconday/tertiary	0	Student	1	First timer	O+ve	0	Voluntary	0	Mobile	14.4	Negative	Positive	Negative	Negative	Positive	1	Negative	Negative	Negative	Negative	Negative	Negative
	731	April	Kinango secondary	18	18-25									18-25	1	Male	0	Single	0	Seconday/tertiary	0	Student	1	First timer	B+ve	0	Voluntary	0	Mobile	14.8	Negative	Negative	Negative	Negative	Negative	0	Negative	Negative	Negative	Negative	Negative	Negative
	732	April	Kinango secondary	19	18-25									18-25	1	Male	0	Single	0	Seconday/tertiary	0	Student	0	Repeat	O+ve	0	Voluntary	0	Mobile	14.7	Negative	Negative	Negative	Negative	Negative	0	Negative	Negative	Negative	Negative	Negative	Negative
	733	April	Kinango secondary	20	18-25									18-25	1	Male	0	Single	0	Seconday/tertiary	0	Student	1	First timer	B+ve	0	Voluntary	0	Mobile	15.7	Negative	Negative	Negative	Negative	Negative	0	Negative	Negative	Negative	Negative	Negative	Negative
	734	April	Kinango secondary	19	18-25									18-25	1	Male	0	Single	0	Seconday/tertiary	0	Student	0	Repeat	O+ve	0	Voluntary	0	Mobile	15.8	Negative	Negative	Negative	Negative	Negative	0	Negative	Negative	Negative	Negative	Negative	Negative
	735	April	Kinango secondary	23	18-25									18-25	1	Male	0	Single	0	Seconday/tertiary	0	Student	1	First timer	O+ve	0	Voluntary	0	Mobile	18.2	Negative	Negative	Negative	Negative	Negative	0	Negative	Negative	Negative	Negative	Negative	Negative
	736	April	Kinango secondary	16	16-17	0	16-17	0	16-17	0	16-17	0	16-17	16-17	1	Male	0	Single	0	Seconday/tertiary	0	Student	1	First timer	O+ve	0	Voluntary	0	Mobile	13.3	Negative	Negative	Negative	Negative	Negative	0	Negative	Negative	Negative	Negative	Negative	Negative
	737	April	Kinango secondary	18	18-25									18-25	1	Male	0	Single	0	Seconday/tertiary	0	Student	1	First timer	O+ve	0	Voluntary	0	Mobile	13.2	Negative	Negative	Negative	Negative	Negative	0	Negative	Negative	Negative	Negative	Negative	Negative
	738	April	Kinango secondary	17	16-17	0	16-17	0	16-17	0	16-17	0	16-17	16-17	1	Male	0	Single	0	Seconday/tertiary	0	Student	1	First timer	A+ve	0	Voluntary	0	Mobile	13.1	Negative	Negative	Negative	Negative	Negative	0	Negative	Negative	Negative	Negative	Negative	Negative
	739	April	Kinango secondary	18	18-25									18-25	1	Male	0	Single	0	Seconday/tertiary	0	Student	1	First timer	A+ve	0	Voluntary	0	Mobile	14.7	Negative	Negative	Negative	Negative	Negative	0	Negative	Negative	Negative	Negative	Negative	Negative
	740	April	Kinango secondary	16	16-17	0	16-17	0	16-17	0	16-17	0	16-17	16-17	1	Male	0	Single	0	Seconday/tertiary	0	Student	1	First timer	O+ve	0	Voluntary	0	Mobile	13.7	Negative	Negative	Negative	Negative	Negative	0	Negative	Negative	Negative	Negative	Negative	Negative
	741	April	Kinango secondary	18	18-25									18-25	1	Male	0	Single	0	Seconday/tertiary	0	Student	1	First timer	O+ve	0	Voluntary	0	Mobile	13.3	Negative	Negative	Negative	Negative	Negative	0	Negative	Negative	Negative	Negative	Negative	Negative
	742	April	Kinango secondary	18	18-25									18-25	1	Male	0	Single	0	Seconday/tertiary	0	Student	1	First timer	A+ve	0	Voluntary	0	Mobile	12.9	Negative	Negative	Negative	Negative	Negative	0	Negative	Negative	Negative	Negative	Negative	Negative
	743	April	Kinango secondary	19	18-25									18-25	1	Male	0	Single	0	Seconday/tertiary	0	Student	0	Repeat	A+ve	0	Voluntary	0	Mobile	15.4	Negative	Negative	Negative	Negative	Negative	0	Negative	Negative	Negative	Negative	Negative	Negative
	744	April	Kinango secondary	18	18-25									18-25	1	Male	0	Single	0	Seconday/tertiary	0	Student	1	First timer	O+ve	0	Voluntary	0	Mobile	14.1	Negative	Negative	Negative	Negative	Negative	0	Negative	Negative	Negative	Negative	Negative	Negative
	745	April	Kinango secondary	16	16-17	0	16-17	0	16-17	0	16-17	0	16-17	16-17	1	Male	0	Single	0	Seconday/tertiary	0	Student	1	First timer	O+ve	0	Voluntary	0	Mobile	15.4	Negative	Negative	Negative	Negative	Negative	0	Negative	Negative	Negative	Negative	Negative	Negative
	746	April	Kinango secondary	19	18-25									18-25	1	Male	0	Single	0	Seconday/tertiary	0	Student	1	First timer	B+ve	0	Voluntary	0	Mobile	15.7	Negative	Negative	Negative	Negative	Negative	0	Negative	Negative	Negative	Negative	Negative	Negative
	747	April	Kinango secondary	16	16-17	0	16-17	0	16-17	0	16-17	0	16-17	16-17	1	Male	0	Single	0	Seconday/tertiary	0	Student	1	First timer	A+ve	0	Voluntary	0	Mobile	13.9	Negative	Negative	Negative	Negative	Negative	0	Negative	Negative	Negative	Negative	Negative	Negative
	748	April	Kinango secondary	19	18-25									18-25	1	Male	0	Single	0	Seconday/tertiary	0	Student	1	First timer	O+ve	0	Voluntary	0	Mobile	13.4	Negative	Negative	Negative	Negative	Negative	0	Negative	Negative	Negative	Negative	Negative	Negative
	749	April	Kinango secondary	33				1	31-40					31-40	1	Male	1	Married	0	Seconday/tertiary	1	Non student	0	Repeat	AB+ve	0	Voluntary	0	Mobile	16.9	Negative	Negative	Negative	Negative	Negative	0	Negative	Negative	Negative	Negative	Negative	Negative
	750	April	Kinango secondary	16	16-17	0	16-17	0	16-17	0	16-17	0	16-17	16-17	1	Male	0	Single	0	Seconday/tertiary	0	Student	1	First timer	AB-ve	0	Voluntary	0	Mobile	13.6	Negative	Negative	Negative	Negative	Negative	0	Negative	Negative	Negative	Negative	Negative	Negative
	751	April	Kinango secondary	19	18-25									18-25	1	Male	0	Single	0	Seconday/tertiary	0	Student	1	First timer	A+ve	0	Voluntary	0	Mobile	17.1	Negative	Negative	Negative	Negative	Negative	0	Negative	Negative	Negative	Negative	Negative	Negative
	752	April	Kinango secondary	35				1	31-40					31-40	1	Male	1	Married	0	Seconday/tertiary	1	Non student	0	Repeat	B+ve	0	Voluntary	0	Mobile	15	Negative	Negative	Negative	Negative	Negative	0	Negative	Negative	Negative	Negative	Negative	Negative
	753	April	Kinango secondary	18	18-25									18-25	1	Male	0	Single	0	Seconday/tertiary	0	Student	1	First timer	B+ve	0	Voluntary	0	Mobile	14.5	Negative	Negative	Negative	Negative	Negative	0	Negative	Negative	Negative	Negative	Negative	Negative
	754	April	Kinango secondary	17	16-17	0	16-17	0	16-17	0	16-17	0	16-17	16-17	1	Male	0	Single	0	Seconday/tertiary	0	Student	1	First timer	O+ve	0	Voluntary	0	Mobile	13.7	Negative	Negative	Negative	Negative	Negative	0	Negative	Negative	Negative	Negative	Negative	Negative
	755	April	Kinango secondary	18	18-25									18-25	1	Male	0	Single	0	Seconday/tertiary	0	Student	0	Repeat	O+ve	0	Voluntary	0	Mobile	13.1	Negative	Negative	Negative	Negative	Negative	0	Negative	Negative	Negative	Negative	Negative	Negative
	756	April	Kinango secondary	16	16-17	0	16-17	0	16-17	0	16-17	0	16-17	16-17	1	Male	0	Single	0	Seconday/tertiary	0	Student	1	First timer	A+ve	0	Voluntary	0	Mobile	14.3	Negative	Negative	Negative	Negative	Negative	0	Negative	Negative	Negative	Negative	Negative	Negative
	757	April	Kinango secondary	28		1	26-30							26-30	1	Male	1	Married	0	Seconday/tertiary	1	Non student	1	First timer	O+ve	0	Voluntary	0	Mobile	15.9	Negative	Negative	Negative	Negative	Negative	0	Negative	Negative	Negative	Negative	Negative	Negative
	758	April	Kinango secondary	17	16-17	0	16-17	0	16-17	0	16-17	0	16-17	16-17	1	Male	0	Single	0	Seconday/tertiary	0	Student	1	First timer	O+ve	0	Voluntary	0	Mobile	14.5	Negative	Negative	Negative	Negative	Negative	0	Negative	Negative	Negative	Negative	Negative	Negative
	759	May	KSBTC	41						1	41-50			41-50	1	Male	0	Single					0	Repeat	O+ve	1	FRD	1	Static	14.2	Negative	Negative	Negative	Negative	Negative	0	Negative	Negative	Negative	Negative	Negative	Negative
	760	May	KSBTC	47						1	41-50			41-50	1	Male	1	Married	1	None/Primary			1	First timer	O+ve	1	FRD	1	Static	15.5	Negative	Negative	Negative	Negative	Negative	0	Negative	Negative	Negative	Negative	Negative	Negative
	761	May	KSBTC	54								1	>50	>50	0	Female	1	Married					1	First timer	A+ve	1	FRD	1	Static	13.8	Negative	Negative	Negative	Negative	Negative	0	Negative	Negative	Negative	Negative	Negative	Negative
	762	May	KSBTC	22	18-25									18-25	1	Male	0	Single	1	None/Primary			1	First timer	A+ve	1	FRD	1	Static	14.9	Negative	Negative	Negative	Negative	Negative	0	Negative	Negative	Negative	Negative	Negative	Negative
	763	May	Catholic church Ukunda	31				1	31-40					31-40	1	Male	1	Married	1	None/Primary	1	Non student	1	First timer	O+ve	0	Voluntary	0	Mobile	14.8	Negative	Negative	Negative	Negative	Negative	0	Negative	Negative	Negative	Negative	Negative	Negative
	764	May	Catholic church Ukunda	36				1	31-40					31-40	1	Male	1	Married	0	Seconday/tertiary	1	Non student	1	First timer	O+ve	0	Voluntary	0	Mobile	14.2	Negative	Negative	Negative	Negative	Negative	0	Negative	Negative	Negative	Negative	Negative	Negative
	765	May	Catholic church Ukunda	36				1	31-40					31-40	0	Female	1	Married	0	Seconday/tertiary			1	First timer	O+ve	0	Voluntary	0	Mobile	13.5	Negative	Negative	Negative	Negative	Negative	0	Negative	Negative	Negative	Negative	Negative	Negative
	766	May	Catholic church Ukunda	25	18-25									18-25	1	Male	0	Single	0	Seconday/tertiary	0	Student	0	Repeat	O+ve	0	Voluntary	0	Mobile	16.9	Negative	Negative	Negative	Negative	Negative	0	Negative	Negative	Negative	Negative	Negative	Negative
	767	May	Catholic church Ukunda	38				1	31-40					31-40	1	Male	1	Married	0	Seconday/tertiary	1	Non student	1	First timer	O+ve	0	Voluntary	0	Mobile	15.5	Negative	Negative	Negative	Negative	Negative	0	Negative	Negative	Negative	Negative	Negative	Negative
	768	May	Catholic church Ukunda	52								1	>50	>50	1	Male	1	Married			1	Non student	1	First timer	O+ve	0	Voluntary	0	Mobile	17	Negative	Negative	Negative	Negative	Negative	0	Negative	Negative	Negative	Negative	Negative	Negative
	769	May	Catholic church Ukunda	44						1	41-50			41-50	0	Female	1	Married	0	Seconday/tertiary	1	Non student	1	First timer	O+ve	0	Voluntary	0	Mobile	12.9	Negative	Negative	Negative	Negative	Negative	0	Negative	Negative	Negative	Negative	Negative	Negative
	770	May	Catholic church Ukunda	27		1	26-30							26-30	1	Male	0	Single	0	Seconday/tertiary			1	First timer	O+ve	0	Voluntary	0	Mobile	13.3	Negative	Negative	Negative	Negative	Negative	0	Negative	Negative	Negative	Negative	Negative	Negative
	771	May	Catholic church Ukunda	36				1	31-40					31-40	1	Male	1	Married	0	Seconday/tertiary	1	Non student	0	Repeat	O+ve	0	Voluntary	0	Mobile	16	Negative	Negative	Negative	Negative	Negative	0	Negative	Negative	Negative	Negative	Negative	Negative
	772	May	Catholic church Ukunda	41						1	41-50			41-50	1	Male	0	Single					0	Repeat	A+ve	0	Voluntary	0	Mobile	15.8	Negative	Negative	Negative	Negative	Negative	0	Negative	Negative	Negative	Negative	Negative	Negative
	773	May	Catholic church Ukunda	37				1	31-40					31-40	1	Male	0	Single	0	Seconday/tertiary	1	Non student	0	Repeat	A+ve	0	Voluntary	0	Mobile	13.4	Negative	Negative	Negative	Negative	Negative	0	Negative	Negative	Negative	Negative	Negative	Negative
	774	May	Catholic church Ukunda	34				1	31-40					31-40	1	Male	1	Married	0	Seconday/tertiary			1	First timer	A+ve	0	Voluntary	0	Mobile	14.2	Negative	Negative	Negative	Negative	Negative	0	Negative	Negative	Negative	Negative	Negative	Negative
	775	May	Catholic church Ukunda	29		1	26-30							26-30	1	Male	0	Single	0	Seconday/tertiary	1	Non student	1	First timer	A+ve	0	Voluntary	0	Mobile	14.4	Negative	Negative	Negative	Negative	Negative	0	Negative	Negative	Negative	Negative	Negative	Negative
	776	May	Catholic church Ukunda	46						1	41-50			41-50	1	Male	1	Married	0	Seconday/tertiary			0	Repeat	A+ve	0	Voluntary	0	Mobile	16.1	Negative	Negative	Negative	Negative	Negative	0	Negative	Negative	Negative	Negative	Negative	Negative
	777	May	Catholic church Ukunda	50						1	41-50			41-50	1	Male	1	Married	0	Seconday/tertiary	1	Non student	1	First timer	AB+ve	0	Voluntary	0	Mobile	15.5	Negative	Negative	Negative	Negative	Negative	0	Negative	Negative	Negative	Negative	Negative	Negative
	778	May	Catholic church Ukunda	37				1	31-40					31-40	0	Female	1	Married	0	Seconday/tertiary	1	Non student	0	Repeat	AB+ve	0	Voluntary	0	Mobile	13.1	Negative	Negative	Negative	Negative	Negative	0	Negative	Negative	Negative	Negative	Negative	Negative
	779	May	Catholic church Ukunda	37				1	31-40					31-40	0	Female	1	Married	0	Seconday/tertiary			1	First timer	AB+ve	0	Voluntary	0	Mobile	13	Negative	Negative	Negative	Negative	Negative	0	Negative	Negative	Negative	Negative	Negative	Negative
	780	May	Catholic church Ukunda	37				1	31-40					31-40	1	Male	1	Married	0	Seconday/tertiary	1	Non student	1	First timer	O-ve	0	Voluntary	0	Mobile	14.9	Negative	Negative	Negative	Negative	Negative	0	Negative	Negative	Negative	Negative	Negative	Negative
	781	May	Catholic church Ukunda	46						1	41-50			41-50	1	Male	1	Married	0	Seconday/tertiary	1	Non student	1	First timer	B+ve	0	Voluntary	0	Mobile	15	Negative	Negative	Negative	Negative	Negative	0	Negative	Negative	Negative	Negative	Negative	Negative
	782	May	Catholic church Ukunda	40				1	31-40					31-40	0	Female	0	Single	0	Seconday/tertiary	1	Non student	1	First timer	B+ve	0	Voluntary	0	Mobile	13.4	Negative	Negative	Negative	Negative	Negative	0	Negative	Negative	Negative	Negative	Negative	Negative
	783	May	Catholic church Ukunda	22	18-25									18-25	1	Male	0	Single	0	Seconday/tertiary	0	Student	0	Repeat	B+ve	0	Voluntary	0	Mobile	14.2	Negative	Negative	Negative	Negative	Negative	0	Negative	Negative	Negative	Negative	Negative	Negative
	784	May	Catholic church Ukunda	36				1	31-40					31-40	0	Female	1	Married	0	Seconday/tertiary			1	First timer	B+ve	0	Voluntary	0	Mobile	13.8	Negative	Negative	Negative	Negative	Negative	0	Negative	Negative	Negative	Negative	Negative	Negative
	785	May	Diani police station	51								1	>50	>50	1	Male	1	Married	0	Seconday/tertiary	1	Non student	1	First timer	O+ve	0	Voluntary	0	Mobile	16.4	Negative	Negative	Negative	Negative	Negative	0	Negative	Negative	Negative	Negative	Negative	Negative
	786	May	Diani police station	40				1	31-40					31-40	1	Male	1	Married	1	None/Primary	1	Non student	1	First timer	O+ve	0	Voluntary	0	Mobile	13.4	Negative	Negative	Negative	Negative	Negative	0	Negative	Negative	Negative	Negative	Negative	Negative
	787	May	Diani police station	60								1	>50	>50	1	Male	1	Married	0	Seconday/tertiary	1	Non student	0	Repeat	A+ve	0	Voluntary	0	Mobile	16.9	Negative	Negative	Negative	Negative	Negative	0	Negative	Negative	Negative	Negative	Negative	Negative
	788	May	Diani police station	41						1	41-50			41-50	1	Male	1	Married	0	Seconday/tertiary	1	Non student	0	Repeat	A+ve	0	Voluntary	0	Mobile	14.1	Negative	Negative	Negative	Negative	Negative	0	Negative	Negative	Negative	Negative	Negative	Negative
	789	May	Diani police station	61								1	>50	>50	1	Male	1	Married			1	Non student	1	First timer	A+ve	0	Voluntary	0	Mobile	13.6	Negative	Negative	Negative	Negative	Negative	0	Negative	Negative	Negative	Negative	Negative	Negative
	790	May	Diani police station	29		1	26-30							26-30	0	Female	0	Single	0	Seconday/tertiary			1	First timer	B+ve	0	Voluntary	0	Mobile	12.6	Negative	Negative	Negative	Negative	Negative	0	Negative	Negative	Negative	Negative	Negative	Negative
	791	May	KSBTC	50						1	41-50			41-50	1	Male	1	Married			1	Non student	1	First timer	O+ve	1	FRD	1	Static	14.4	Negative	Negative	Negative	Negative	Negative	0	Negative	Negative	Negative	Negative	Negative	Negative
	792	May	KSBTC	22	18-25									18-25	1	Male							1	First timer	A+ve	1	FRD	1	Static	13.6	Negative	Positive	Negative	Negative	Positive	1	Negative	Negative	Negative	Negative	Negative	Negative
	793	May	KSBTC	44						1	41-50			41-50	0	Female	1	Married			1	Non student	0	Repeat	AB-ve	0	Voluntary	1	Static	13.5	Negative	Negative	Negative	Negative	Negative	0	Negative	Negative	Negative	Negative	Negative	Negative
	794	May	KSBTC	35				1	31-40					31-40	1	Male										1	FRD	1	Static	15.2	Negative	Negative	Negative	Negative	Negative	0	Negative	Negative	Negative	Negative	Negative	Negative
	795	May	St. Mary's seminary	19	18-25									18-25	1	Male	0	Single	0	Seconday/tertiary	0	Student	0	Repeat	A+ve	0	Voluntary	0	Mobile	13.8	Negative	Negative	Negative	Negative	Negative	0	Negative	Negative	Negative	Negative	Negative	Negative
	796	May	St. Mary's seminary	18	18-25									18-25	1	Male	0	Single	0	Seconday/tertiary	0	Student	1	First timer	AB+ve	0	Voluntary	0	Mobile	18.2	Negative	Negative	Negative	Negative	Negative	0	Negative	Negative	Negative	Negative	Negative	Negative
	797	May	St. Mary's seminary	16	16-17	0	16-17	0	16-17	0	16-17	0	16-17	16-17	1	Male	0	Single	0	Seconday/tertiary	0	Student	1	First timer	B+ve	0	Voluntary	0	Mobile	15.8	Negative	Negative	Negative	Negative	Negative	0	Negative	Negative	Negative	Negative	Negative	Negative
	798	May	St. Mary's seminary	16	16-17	0	16-17	0	16-17	0	16-17	0	16-17	16-17	1	Male	0	Single	0	Seconday/tertiary	0	Student	1	First timer	B+ve	0	Voluntary	0	Mobile	12.8	Negative	Negative	Negative	Negative	Negative	0	Negative	Negative	Negative	Negative	Negative	Negative
	799	May	St. Mary's seminary	19	18-25									18-25	1	Male	0	Single	0	Seconday/tertiary	0	Student	1	First timer	B+ve	0	Voluntary	0	Mobile	14.3	Negative	Negative	Negative	Negative	Negative	0	Negative	Negative	Negative	Negative	Negative	Negative
	800	May	St. Mary's seminary	19	18-25									18-25	1	Male	0	Single	0	Seconday/tertiary	0	Student	1	First timer	B+ve	0	Voluntary	0	Mobile	13.5	Negative	Negative	Negative	Negative	Negative	0	Negative	Negative	Negative	Negative	Negative	Negative
	801	May	St. Mary's seminary	16	16-17	0	16-17	0	16-17	0	16-17	0	16-17	16-17	1	Male	0	Single	0	Seconday/tertiary	0	Student	1	First timer	B+ve	0	Voluntary	0	Mobile	13	Negative	Negative	Negative	Negative	Negative	0	Negative	Negative	Negative	Negative	Negative	Negative
	802	May	St. Mary's seminary	20	18-25									18-25	1	Male	0	Single	0	Seconday/tertiary	0	Student	0	Repeat	A+ve	0	Voluntary	0	Mobile	16.3	Negative	Negative	Negative	Negative	Negative	0	Negative	Negative	Negative	Negative	Negative	Negative
	803	May	St. Mary's seminary	17	16-17	0	16-17	0	16-17	0	16-17	0	16-17	16-17	1	Male	0	Single	0	Seconday/tertiary	0	Student	0	Repeat	AB+ve	0	Voluntary	0	Mobile	12.8	Negative	Negative	Negative	Negative	Negative	0	Negative	Negative	Negative	Negative	Negative	Negative
	804	May	St. Mary's seminary	20	18-25									18-25	1	Male	0	Single	0	Seconday/tertiary	0	Student	1	First timer	B+ve	0	Voluntary	0	Mobile	15.6	Negative	Negative	Negative	Negative	Negative	0	Negative	Negative	Negative	Negative	Negative	Negative
	805	May	St. Mary's seminary	17	16-17	0	16-17	0	16-17	0	16-17	0	16-17	16-17	1	Male	0	Single	0	Seconday/tertiary	0	Student	1	First timer	A+ve	0	Voluntary	0	Mobile	14	Negative	Negative	Negative	Negative	Negative	0	Negative	Negative	Negative	Negative	Negative	Negative
	806	May	St. Mary's seminary	16	16-17	0	16-17	0	16-17	0	16-17	0	16-17	16-17	1	Male	0	Single	0	Seconday/tertiary	0	Student	1	First timer	A+ve	0	Voluntary	0	Mobile	14.6	Negative	Negative	Negative	Negative	Negative	0	Negative	Negative	Negative	Negative	Negative	Negative
	807	May	St. Mary's seminary	17	16-17	0	16-17	0	16-17	0	16-17	0	16-17	16-17	1	Male	0	Single	0	Seconday/tertiary	0	Student	1	First timer	A+ve	0	Voluntary	0	Mobile	14.6	Negative	Negative	Negative	Negative	Negative	0	Negative	Negative	Negative	Negative	Negative	Negative
	808	May	St. Mary's seminary	20	18-25									18-25	1	Male	0	Single	0	Seconday/tertiary	0	Student	1	First timer	O+ve	0	Voluntary	0	Mobile	15.5	Negative	Negative	Negative	Negative	Negative	0	Negative	Negative	Negative	Negative	Negative	Negative
	809	May	St. Mary's seminary	18	18-25									18-25	1	Male	0	Single	0	Seconday/tertiary	0	Student	0	Repeat	O+ve	0	Voluntary	0	Mobile	14.6	Negative	Negative	Negative	Negative	Negative	0	Negative	Negative	Negative	Negative	Negative	Negative
	810	May	St. Mary's seminary	17	16-17	0	16-17	0	16-17	0	16-17	0	16-17	16-17	1	Male	0	Single	0	Seconday/tertiary	0	Student	1	First timer	B+ve	0	Voluntary	0	Mobile	18	Negative	Negative	Negative	Negative	Negative	0	Negative	Negative	Negative	Negative	Negative	Negative
	811	May	St. Mary's seminary	17	16-17	0	16-17	0	16-17	0	16-17	0	16-17	16-17	1	Male	0	Single	0	Seconday/tertiary	0	Student	1	First timer	O+ve	0	Voluntary	0	Mobile	15.4	Negative	Negative	Negative	Negative	Negative	0	Negative	Negative	Negative	Negative	Negative	Negative
	812	May	St. Mary's seminary	18	18-25									18-25	1	Male	0	Single	0	Seconday/tertiary	0	Student	1	First timer	O+ve	0	Voluntary	0	Mobile	15.2	Negative	Negative	Negative	Negative	Negative	0	Negative	Negative	Negative	Negative	Negative	Negative
	813	May	St. Mary's seminary	16	16-17	0	16-17	0	16-17	0	16-17	0	16-17	16-17	1	Male	0	Single	0	Seconday/tertiary	0	Student	1	First timer	O+ve	0	Voluntary	0	Mobile	14.2	Negative	Negative	Negative	Negative	Negative	0	Negative	Negative	Negative	Negative	Negative	Negative
	814	May	St. Mary's seminary	16	16-17	0	16-17	0	16-17	0	16-17	0	16-17	16-17	1	Male	0	Single	0	Seconday/tertiary	0	Student	1	First timer	O+ve	0	Voluntary	0	Mobile	15.4	Negative	Negative	Negative	Negative	Negative	0	Negative	Negative	Negative	Negative	Negative	Negative
	815	May	St. Mary's seminary	17	16-17	0	16-17	0	16-17	0	16-17	0	16-17	16-17	1	Male	0	Single	0	Seconday/tertiary	0	Student	1	First timer	O+ve	0	Voluntary	0	Mobile	15.5	Negative	Negative	Negative	Negative	Negative	0	Negative	Negative	Negative	Negative	Negative	Negative
	816	May	St. Mary's seminary	16	16-17	0	16-17	0	16-17	0	16-17	0	16-17	16-17	1	Male	0	Single	0	Seconday/tertiary	0	Student	1	First timer	O+ve	0	Voluntary	0	Mobile	14.5	Negative	Negative	Negative	Negative	Negative	0	Negative	Negative	Negative	Negative	Negative	Negative
	817	May	St. Mary's seminary	16	16-17	0	16-17	0	16-17	0	16-17	0	16-17	16-17	1	Male	0	Single	0	Seconday/tertiary	0	Student	1	First timer	O+ve	0	Voluntary	0	Mobile	13.7	Negative	Negative	Negative	Negative	Negative	0	Negative	Negative	Negative	Negative	Negative	Negative
	818	May	St. Mary's seminary	18	18-25									18-25	1	Male	0	Single	0	Seconday/tertiary	0	Student	1	First timer	O+ve	0	Voluntary	0	Mobile	15.1	Negative	Negative	Negative	Negative	Negative	0	Negative	Negative	Negative	Negative	Negative	Negative
	819	May	St. Mary's seminary	18	18-25									18-25	1	Male	0	Single	0	Seconday/tertiary	0	Student	1	First timer	O+ve	0	Voluntary	0	Mobile	15.6	Negative	Negative	Negative	Negative	Negative	0	Negative	Negative	Negative	Negative	Negative	Negative
	820	May	St. Mary's seminary	16	16-17	0	16-17	0	16-17	0	16-17	0	16-17	16-17	1	Male	0	Single	0	Seconday/tertiary	0	Student	1	First timer	A+ve	0	Voluntary	0	Mobile	12.7	Negative	Negative	Negative	Negative	Negative	0	Negative	Negative	Negative	Negative	Negative	Negative
	821	May	St. Mary's seminary	23	18-25									18-25	1	Male	0	Single	0	Seconday/tertiary	0	Student	0	Repeat	A+ve	0	Voluntary	0	Mobile	14.6	Negative	Negative	Negative	Negative	Negative	0	Negative	Negative	Negative	Negative	Negative	Negative
	822	May	St. Mary's seminary	18	18-25									18-25	1	Male	0	Single	0	Seconday/tertiary	0	Student	0	Repeat	O+ve	0	Voluntary	0	Mobile	13.2	Negative	Negative	Negative	Negative	Negative	0	Negative	Negative	Negative	Negative	Negative	Negative
	823	May	St. Mary's seminary	18	18-25									18-25	1	Male	0	Single	0	Seconday/tertiary	0	Student	1	First timer	O+ve	0	Voluntary	0	Mobile	13.6	Negative	Negative	Negative	Negative	Negative	0	Negative	Negative	Negative	Negative	Negative	Negative
	824	May	St. Mary's seminary	17	16-17	0	16-17	0	16-17	0	16-17	0	16-17	16-17	1	Male	0	Single	0	Seconday/tertiary	0	Student	1	First timer	O+ve	0	Voluntary	0	Mobile	17.9	Negative	Negative	Negative	Negative	Negative	0	Negative	Negative	Negative	Negative	Negative	Negative
	825	May	St. Mary's seminary	20	18-25									18-25	1	Male	0	Single	0	Seconday/tertiary	0	Student	1	First timer	O+ve	0	Voluntary	0	Mobile	16.7	Negative	Negative	Negative	Negative	Negative	0	Negative	Negative	Negative	Negative	Negative	Negative
	826	May	St. Mary's seminary	17	16-17	0	16-17	0	16-17	0	16-17	0	16-17	16-17	1	Male	0	Single	0	Seconday/tertiary	0	Student	0	Repeat	O+ve	0	Voluntary	0	Mobile	14.6	Negative	Negative	Negative	Negative	Negative	0	Negative	Negative	Negative	Negative	Negative	Negative
	827	May	St. Mary's seminary	30		1	26-30							26-30	1	Male	1	Married	0	Seconday/tertiary	1	Non student	1	First timer	O+ve	0	Voluntary	0	Mobile	14.6	Negative	Negative	Negative	Negative	Negative	0	Negative	Negative	Negative	Negative	Negative	Negative
	828	May	St. Mary's seminary	17	16-17	0	16-17	0	16-17	0	16-17	0	16-17	16-17	1	Male	0	Single	0	Seconday/tertiary	0	Student	0	Repeat	O+ve	0	Voluntary	0	Mobile	15.1	Negative	Negative	Negative	Negative	Negative	0	Negative	Negative	Negative	Negative	Negative	Negative
	829	May	St. Mary's seminary	20	18-25									18-25	1	Male	0	Single	0	Seconday/tertiary	0	Student	1	First timer	O+ve	0	Voluntary	0	Mobile	14.4	Negative	Negative	Negative	Negative	Negative	0	Negative	Negative	Negative	Negative	Negative	Negative
	830	May	St. Mary's seminary	18	18-25									18-25	1	Male	0	Single	0	Seconday/tertiary	0	Student	1	First timer	B+ve	0	Voluntary	0	Mobile	14.9	Negative	Negative	Negative	Negative	Negative	0	Negative	Negative	Negative	Negative	Negative	Negative
	831	May	St. Mary's seminary	17	16-17	0	16-17	0	16-17	0	16-17	0	16-17	16-17	1	Male	0	Single	0	Seconday/tertiary	0	Student	1	First timer	B+ve	0	Voluntary	0	Mobile	15.4	Negative	Negative	Negative	Negative	Negative	0	Negative	Negative	Negative	Negative	Negative	Negative
	832	May	DC's office	30		1	26-30							26-30	1	Male			0	Seconday/tertiary	1	Non student	1	First timer	B+ve	0	Voluntary	0	Mobile	13	Negative	Negative	Negative	Negative	Negative	0	Negative	Negative	Negative	Negative	Negative	Negative
	833	May	DC's office	27		1	26-30							26-30	1	Male	0	Single	0	Seconday/tertiary	1	Non student	1	First timer	A+ve	0	Voluntary	0	Mobile	14.3	Negative	Positive	Negative	Negative	Positive	1	Negative	Negative	Negative	Negative	Negative	Negative
	834	May	DC's office	33				1	31-40					31-40	1	Male	1	Married	0	Seconday/tertiary	1	Non student	1	First timer	B+ve	0	Voluntary	0	Mobile	14.9	Negative	Negative	Negative	Negative	Negative	0	Negative	Negative	Negative	Negative	Negative	Negative
	835	May	DC's office	30		1	26-30							26-30	1	Male	1	Married	0	Seconday/tertiary	1	Non student	0	Repeat	A+ve	0	Voluntary	0	Mobile	16.8	Negative	Negative	Negative	Negative	Negative	0	Negative	Negative	Negative	Negative	Negative	Negative
	836	May	DC's office	30		1	26-30							26-30	1	Male	1	Married	0	Seconday/tertiary	1	Non student	0	Repeat	A+ve	0	Voluntary	0	Mobile	16	Negative	Negative	Negative	Negative	Negative	0	Negative	Negative	Negative	Negative	Negative	Negative
	837	May	DC's office	23	18-25									18-25	1	Male	0	Single	0	Seconday/tertiary			1	First timer	O+ve	0	Voluntary	0	Mobile	14.7	Negative	Negative	Negative	Negative	Negative	0	Negative	Negative	Negative	Negative	Negative	Negative
	838	May	DC's office	29		1	26-30							26-30	1	Male	0	Single	0	Seconday/tertiary	1	Non student	1	First timer	O+ve	0	Voluntary	0	Mobile	15.7	Negative	Negative	Negative	Negative	Negative	0	Negative	Negative	Negative	Negative	Negative	Negative
	839	May	DC's office	28		1	26-30							26-30	1	Male	1	Married	0	Seconday/tertiary	1	Non student	0	Repeat	O+ve	0	Voluntary	0	Mobile	16.3	Negative	Negative	Negative	Negative	Negative	0	Negative	Negative	Negative	Negative	Negative	Negative
	840	May	KSBTC	24	18-25									18-25	1	Male	0	Single	0	Seconday/tertiary			0	Repeat	AB+ve	1	FRD	1	Static	17.2	Negative	Positive	Negative	Negative	Positive	1	Negative	Negative	Negative	Negative	Negative	Negative
	841	May	KSBTC	30		1	26-30							26-30	1	Male	1	Married	1	None/Primary			1	First timer	B+ve	1	FRD	1	Static	17.5	Negative	Negative	Negative	Negative	Negative	0	Negative	Negative	Negative	Negative	Negative	Negative
	842	May	KSBTC	36				1	31-40					31-40	1	Male	1	Married	0	Seconday/tertiary	1	Non student	1	First timer	O+ve	1	FRD	1	Static	15.3	Negative	Negative	Negative	Negative	Negative	0	Negative	Negative	Negative	Negative	Negative	Negative
	843	May	KSBTC	41						1	41-50			41-50	1	Male	1	Married	1	None/Primary			0	Repeat	O+ve	1	FRD	1	Static	13.2	Negative	Negative	Negative	Negative	Negative	0	Negative	Negative	Negative	Negative	Negative	Negative
	844	May	KSBTC	18	18-25									18-25	1	Male	0	Single	0	Seconday/tertiary	0	Student	1	First timer	A+ve	1	FRD	1	Static	15.4	Negative	Negative	Negative	Negative	Negative	0	Negative	Negative	Negative	Negative	Negative	Negative
	845	May	KSBTC	55								1	>50	>50	1	Male	1	Married			1	Non student	0	Repeat	A+ve	1	FRD	1	Static	13.8	Negative	Positive	Negative	Negative	Positive	1	Negative	Negative	Negative	Negative	Negative	Negative
	846	May	KSBTC	42						1	41-50			41-50	1	Male	1	Married	0	Seconday/tertiary	1	Non student	1	First timer	O+ve	1	FRD	1	Static	14.5	Negative	Negative	Negative	Negative	Negative	0	Negative	Negative	Negative	Negative	Negative	Negative
	847	May	KSBTC	21	18-25									18-25	1	Male	0	Single	1	None/Primary			1	First timer	O+ve	1	FRD	1	Static	15.4	Negative	Negative	Negative	Negative	Negative	0	Negative	Negative	Negative	Negative	Negative	Negative
	848	May	KSBTC	20	18-25									18-25	1	Male	0	Single	0	Seconday/tertiary			1	First timer	A+ve	1	FRD	1	Static	14.2	Negative	Negative	Negative	Negative	Negative	0	Negative	Negative	Negative	Negative	Negative	Negative
	849	May	KSBTC	33				1	31-40					31-40	1	Male			0	Seconday/tertiary	1	Non student	1	First timer		1	FRD	1	Static	14.5	Negative	Negative	Negative	Negative	Negative	0	Negative	Negative	Negative	Negative	Negative	Negative
	850	May	KSBTC	27		1	26-30							26-30	1	Male	1	Married	0	Seconday/tertiary	1	Non student	1	First timer	B+ve	0	Voluntary	1	Static	13.6	Negative	Negative	Negative	Negative	Negative	0	Negative	Negative	Negative	Negative	Negative	Negative
	851	May	KSBTC	26		1	26-30							26-30	1	Male	1	Married	0	Seconday/tertiary	1	Non student	1	First timer	O+ve	0	Voluntary	1	Static	16.9	Negative	Negative	Negative	Negative	Negative	0	Negative	Negative	Negative	Negative	Negative	Negative
	852	May	KSBTC	33				1	31-40					31-40	1	Male	0	Single	1	None/Primary	1	Non student	1	First timer	O+ve	1	FRD	1	Static	14.7	Negative	Negative	Negative	Negative	Negative	0	Negative	Negative	Negative	Negative	Negative	Negative
	853	May	KSBTC	29		1	26-30							26-30	1	Male	0	Single	0	Seconday/tertiary			0	Repeat	O+ve	1	FRD	1	Static	15.6	Negative	Negative	Negative	Negative	Negative	0	Negative	Negative	Negative	Negative	Negative	Negative
	854	May	Redeemed church	46						1	41-50			41-50	1	Male	1	Married			1	Non student	0	Repeat	O+ve	0	Voluntary	0	Mobile	13.3	Negative	Negative	Negative	Negative	Negative	0	Negative	Negative	Negative	Negative	Negative	Negative
	855	May	Redeemed church	22	18-25									18-25	0	Female	0	Single			1	Non student	1	First timer	O+ve	0	Voluntary	0	Mobile	13.7	Negative	Negative	Negative	Negative	Negative	0	Negative	Negative	Negative	Negative	Negative	Negative
	856	May	Redeemed church	20	18-25									18-25	1	Male	0	Single	0	Seconday/tertiary	1	Non student	0	Repeat	A+ve	0	Voluntary	0	Mobile	14.5	Negative	Negative	Negative	Negative	Negative	0	Negative	Negative	Negative	Negative	Negative	Negative
	857	May	Redeemed church	27		1	26-30							26-30	0	Female	0	Single	0	Seconday/tertiary	0	Student	0	Repeat	O+ve	0	Voluntary	0	Mobile	12.5	Negative	Negative	Negative	Negative	Negative	0	Negative	Negative	Negative	Negative	Negative	Negative
	858	May	Redeemed church	32				1	31-40					31-40	1	Male	1	Married	1	None/Primary			1	First timer	O+ve	0	Voluntary	0	Mobile	15.4	Negative	Negative	Negative	Negative	Negative	0	Negative	Negative	Negative	Negative	Negative	Negative
	859	May	Redeemed church	29		1	26-30							26-30	1	Male	0	Single	0	Seconday/tertiary	1	Non student	1	First timer	B+ve	0	Voluntary	0	Mobile	16.1	Negative	Negative	Negative	Negative	Negative	0	Negative	Negative	Negative	Negative	Negative	Negative
	860	May	Redeemed church	18	18-25									18-25	1	Male	0	Single					1	First timer	B+ve	0	Voluntary	0	Mobile	17.3	Negative	Negative	Negative	Negative	Negative	0	Negative	Negative	Negative	Negative	Negative	Negative
	861	May	Redeemed church	36				1	31-40					31-40	0	Female	1	Married	0	Seconday/tertiary	1	Non student	0	Repeat	B+ve	0	Voluntary	0	Mobile	13	Negative	Negative	Negative	Negative	Negative	0	Negative	Negative	Negative	Negative	Negative	Negative
	862	May	Redeemed church	50						1	41-50			41-50	0	Female	1	Married	0	Seconday/tertiary	1	Non student	0	Repeat	AB-ve	0	Voluntary	0	Mobile	14.4	Negative	Negative	Negative	Negative	Negative	0	Negative	Negative	Negative	Negative	Negative	Negative
	863	May	Redeemed church	50						1	41-50			41-50	1	Male	1	Married	0	Seconday/tertiary	1	Non student	0	Repeat	A+ve	0	Voluntary	0	Mobile	15.7	Negative	Negative	Negative	Negative	Negative	0	Negative	Negative	Negative	Negative	Negative	Negative
	864	May	Redeemed church	36				1	31-40					31-40	1	Male	1	Married	0	Seconday/tertiary	1	Non student	0	Repeat	A+ve	0	Voluntary	0	Mobile	14.6	Negative	Negative	Negative	Negative	Negative	0	Negative	Negative	Negative	Negative	Negative	Negative
	865	May	Redeemed church	36				1	31-40					31-40	0	Female	1	Married	0	Seconday/tertiary	1	Non student	0	Repeat	A+ve	0	Voluntary	0	Mobile	13	Negative	Negative	Negative	Negative	Negative	0	Negative	Negative	Negative	Negative	Negative	Negative
	866	May	Redeemed church	54								1	>50	>50	1	Male	1	Married	0	Seconday/tertiary	1	Non student	0	Repeat	O+ve	0	Voluntary	0	Mobile	14.2	Negative	Negative	Negative	Negative	Negative	0	Negative	Negative	Negative	Negative	Negative	Negative
	867	May	Redeemed church	22	18-25									18-25	1	Male	0	Single	0	Seconday/tertiary			0	Repeat	O+ve	0	Voluntary	0	Mobile	14.3	Negative	Negative	Negative	Negative	Negative	0	Negative	Negative	Negative	Negative	Negative	Negative
	868	May	Redeemed church	23	18-25									18-25	1	Male	0	Single	0	Seconday/tertiary			1	First timer	O+ve	0	Voluntary	0	Mobile	13.5	Negative	Negative	Negative	Negative	Negative	0	Negative	Negative	Negative	Negative	Negative	Negative
	869	May	Redeemed church	33				1	31-40					31-40	0	Female			0	Seconday/tertiary	1	Non student	1	First timer	O+ve	0	Voluntary	0	Mobile	14.6	Negative	Negative	Negative	Negative	Negative	0	Negative	Negative	Negative	Negative	Negative	Negative
	870	May	Redeemed church	39				1	31-40					31-40	0	Female	1	Married			1	Non student	1	First timer	O+ve	0	Voluntary	0	Mobile	14.2	Negative	Negative	Negative	Negative	Negative	0	Negative	Negative	Negative	Negative	Negative	Negative
	871	May	KSBTC	37				1	31-40					31-40	1	Male	1	Married	1	None/Primary	1	Non student	1	First timer	O+ve	1	FRD	1	Static	13.3	Negative	Negative	Negative	Negative	Negative	0	Negative	Negative	Negative	Negative	Negative	Negative
	872	May	KSBTC	29		1	26-30							26-30	1	Male	1	Married	1	None/Primary			1	First timer	O+ve	1	FRD	1	Static	14.3	Negative	Negative	Negative	Negative	Negative	0	Negative	Negative	Negative	Negative	Negative	Negative
	873	May	KSBTC	22	18-25									18-25	1	Male	0	Single	1	None/Primary			1	First timer	O-ve	1	FRD	1	Static	13.6	Negative	Negative	Negative	Negative	Negative	0	Negative	Negative	Negative	Negative	Negative	Negative
	874	May	KSBTC	23	18-25									18-25	1	Male	0	Single	1	None/Primary			1	First timer	O+ve	1	FRD	1	Static	15.7	Negative	Negative	Negative	Negative	Negative	0	Negative	Negative	Negative	Negative	Negative	Negative
	875	May	KSBTC	45						1	41-50			41-50	1	Male	1	Married	1	None/Primary			0	Repeat	A+ve	1	FRD	1	Static	13.3	Negative	Negative	Negative	Negative	Negative	0	Negative	Negative	Negative	Negative	Negative	Negative
	876	May	KSBTC	24	18-25									18-25	1	Male	1	Married	0	Seconday/tertiary	1	Non student	0	Repeat	B+ve	1	FRD	1	Static	14.8	Negative	Positive	Negative	Negative	Positive	1	Negative	Negative	Negative	Negative	Negative	Negative
	877	May	KSBTC	26		1	26-30							26-30	1	Male	0	Single	1	None/Primary			1	First timer	O+ve	1	FRD	1	Static	13.1	Negative	Negative	Negative	Negative	Negative	0	Negative	Negative	Negative	Negative	Negative	Negative
	878	May	KSBTC	23	18-25									18-25	0	Female	0	Single	0	Seconday/tertiary	1	Non student	1	First timer	O+ve	1	FRD	1	Static	12.8	Negative	Negative	Negative	Negative	Negative	0	Negative	Negative	Negative	Negative	Negative	Negative
	879	May	KSBTC	39				1	31-40					31-40	1	Male	1	Married	1	None/Primary	1	Non student	1	First timer	O+ve	1	FRD	1	Static	14.9	Positive	Negative	Negative	Negative	Positive	1	Negative	Negative	Negative	Negative		Negative
	880	May	KSBTC	25	18-25									18-25	1	Male	0	Single	1	None/Primary	1	Non student	1	First timer	O+ve	1	FRD	1	Static	15	Negative	Negative	Negative	Negative	Negative	0	Negative	Negative	Negative	Negative	Negative	Negative
	881	May	KSBTC	60								1	>50	>50	1	Male	1	Married	1	None/Primary	1	Non student	0	Repeat	A+ve	1	FRD	1	Static	15.3	Negative	Negative	Negative	Negative	Negative	0	Negative	Negative	Negative	Negative	Negative	Negative
	882	May	KSBTC	19	18-25									18-25	1	Male	0	Single	1	None/Primary	1	Non student	1	First timer	A+ve	1	FRD	1	Static	15.1	Negative	Negative	Negative	Negative	Negative	0	Negative	Negative	Negative	Negative	Negative	Negative
	883	May	KMTC msambweni	19	18-25									18-25	1	Male	0	Single	0	Seconday/tertiary	0	Student	1	First timer	O+ve	0	Voluntary	0	Mobile	16.9	Negative	Negative	Negative	Negative	Negative	0	Negative	Negative	Negative	Negative	Negative	Negative
	884	May	KMTC msambweni	23	18-25									18-25	1	Male	0	Single	0	Seconday/tertiary	0	Student	0	Repeat	B+ve	0	Voluntary	0	Mobile	13.4	Negative	Negative	Negative	Negative	Negative	0	Negative	Negative	Negative	Negative	Negative	Negative
	885	May	KMTC msambweni	34				1	31-40					31-40	0	Female	0	Single	0	Seconday/tertiary	0	Student	1	First timer	B+ve	0	Voluntary	0	Mobile	13.5	Negative	Negative	Negative	Negative	Negative	0	Negative	Negative	Negative	Negative	Negative	Negative
	886	May	KMTC msambweni	21	18-25									18-25	0	Female	0	Single	0	Seconday/tertiary	0	Student	0	Repeat	AB+ve	0	Voluntary	0	Mobile	14.6	Negative	Negative	Negative	Negative	Negative	0	Negative	Negative	Negative	Negative	Negative	Negative
	887	May	KMTC msambweni	29		1	26-30							26-30	1	Male	0	Single	0	Seconday/tertiary	0	Student	1	First timer	O-ve	0	Voluntary	0	Mobile	15.1	Negative	Negative	Negative	Negative	Negative	0	Negative	Negative	Negative	Negative	Negative	Negative
	888	May	KMTC msambweni	21	18-25									18-25	0	Female	0	Single	0	Seconday/tertiary	0	Student	0	Repeat	O+ve	0	Voluntary	0	Mobile	12.5	Negative	Negative	Negative	Negative	Negative	0	Negative	Negative	Negative	Negative	Negative	Negative
	889	May	KMTC msambweni	23	18-25									18-25	0	Female	0	Single	0	Seconday/tertiary	0	Student	1	First timer	A+ve	0	Voluntary	0	Mobile	13.2	Negative	Negative	Negative	Negative	Negative	0	Negative	Negative	Negative	Negative	Negative	Negative
	890	May	KMTC msambweni	25	18-25									18-25	0	Female	0	Single	0	Seconday/tertiary	0	Student	0	Repeat	A+ve	0	Voluntary	0	Mobile	12.8	Negative	Negative	Negative	Negative	Negative	0	Negative	Negative	Negative	Negative	Negative	Negative
	891	May	KMTC kwale	19	18-25									18-25	0	Female	0	Single	0	Seconday/tertiary	0	Student	1	First timer	O+ve	0	Voluntary	0	Mobile	13.2	Negative	Negative	Negative	Negative	Negative	0	Negative	Negative	Negative	Negative	Negative	Negative
	892	May	KMTC kwale	22	18-25									18-25	1	Male	0	Single	0	Seconday/tertiary	0	Student	1	First timer	O+ve	0	Voluntary	0	Mobile	16.9	Negative	Negative	Negative	Negative	Negative	0	Negative	Negative	Negative	Negative	Negative	Negative
	893	May	KMTC kwale	23	18-25									18-25	0	Female	0	Single	0	Seconday/tertiary	0	Student	1	First timer	O+ve	0	Voluntary	0	Mobile	13.8	Negative	Negative	Negative	Negative	Negative	0	Negative	Negative	Negative	Negative	Negative	Negative
	894	May	KMTC kwale	22	18-25									18-25	1	Male	0	Single	0	Seconday/tertiary	0	Student	1	First timer	O+ve	0	Voluntary	0	Mobile	17.2	Negative	Negative	Negative	Negative	Negative	0	Negative	Negative	Negative	Negative	Negative	Negative
	895	May	KMTC kwale	25	18-25									18-25	0	Female	0	Single	0	Seconday/tertiary	0	Student	1	First timer	O+ve	0	Voluntary	0	Mobile	14.6	Negative	Negative	Negative	Negative	Negative	0	Negative	Negative	Negative	Negative	Negative	Negative
	896	May	KMTC kwale	26		1	26-30							26-30	1	Male	0	Single	0	Seconday/tertiary	0	Student	0	Repeat	O+ve	0	Voluntary	0	Mobile	16	Negative	Negative	Negative	Negative	Negative	0	Negative	Negative	Negative	Negative	Negative	Negative
	897	May	KMTC kwale	22	18-25									18-25	1	Male	0	Single	0	Seconday/tertiary	0	Student	0	Repeat	O+ve	0	Voluntary	0	Mobile	14	Negative	Negative	Negative	Negative	Negative	0	Negative	Negative	Negative	Negative	Negative	Negative
	898	May	KMTC kwale	23	18-25									18-25	0	Female	0	Single	0	Seconday/tertiary	0	Student	0	Repeat	O+ve	0	Voluntary	0	Mobile	14.6	Negative	Negative	Negative	Negative	Negative	0	Negative	Negative	Negative	Negative	Negative	Negative
	899	May	KMTC kwale	19	18-25									18-25	1	Male	0	Single	0	Seconday/tertiary	0	Student	0	Repeat	O+ve	0	Voluntary	0	Mobile	15.5	Negative	Negative	Negative	Negative	Negative	0	Negative	Negative	Negative	Negative	Negative	Negative
	900	May	KMTC kwale												1	Male	0	Single	0	Seconday/tertiary	0	Student	0	Repeat	B+ve	0	Voluntary	0	Mobile	14.2	Negative	Negative	Negative	Negative	Negative	0	Negative	Negative	Negative	Negative	Negative	Negative
	901	May	KMTC kwale	20	18-25									18-25	0	Female	0	Single	0	Seconday/tertiary	0	Student	1	First timer	B+ve	0	Voluntary	0	Mobile	13.2	Negative	Negative	Negative	Negative	Negative	0	Negative	Negative	Negative	Negative	Negative	Negative
	902	May	KMTC kwale	23	18-25									18-25	0	Female	0	Single	0	Seconday/tertiary	0	Student	0	Repeat	B-ve	0	Voluntary	0	Mobile	12.9	Negative	Negative	Negative	Negative	Negative	0	Negative	Negative	Negative	Negative	Negative	Negative
	903	June	Kaya Tiwi Secondary	33				1	31-40					31-40	1	Male	0	Single					1	First timer	O+ve	0	Voluntary	0	Mobile	13.9	Positive	Negative	Negative	Negative	Positive	1	Negative	Negative	Negative	Negative		Negative
	904	June	Kaya Tiwi Secondary	39				1	31-40					31-40	1	Male	0	Single	0	Seconday/tertiary	0	Student	0	Repeat	O+ve	0	Voluntary	0	Mobile	12.8	Negative	Negative	Negative	Negative	Negative	0	Negative	Negative	Negative	Negative	Negative	Negative
	905	June	Kaya Tiwi Secondary	21	18-25									18-25	0	Female	0	Single	0	Seconday/tertiary	0	Student	1	First timer	B+ve	0	Voluntary	0	Mobile	14.2	Negative	Negative	Negative	Negative	Negative	0	Negative	Negative	Negative	Negative	Negative	Negative
	906	June	Kaya Tiwi Secondary	20	18-25									18-25	1	Male	0	Single	0	Seconday/tertiary	0	Student	1	First timer	AB+ve	0	Voluntary	0	Mobile	14.9	Negative	Negative	Negative	Negative	Negative	0	Negative	Negative	Negative	Negative	Negative	Negative
	907	June	Kaya Tiwi Secondary	17	16-17	0	16-17	0	16-17	0	16-17	0	16-17	16-17	1	Male	0	Single	0	Seconday/tertiary	0	Student	1	First timer	O+ve	0	Voluntary	0	Mobile	13.6	Negative	Negative	Negative	Negative	Negative	0	Negative	Negative	Negative	Negative	Negative	Negative
	908	June	Kaya Tiwi Secondary	20	18-25									18-25	1	Male	0	Single	0	Seconday/tertiary	0	Student	0	Repeat	O+ve	0	Voluntary	0	Mobile	15.9	Negative	Negative	Negative	Negative	Negative	0	Negative	Negative	Negative	Negative	Negative	Negative
	909	June	Kaya Tiwi Secondary	20	18-25									18-25	1	Male	0	Single	0	Seconday/tertiary	0	Student	1	First timer	O+ve	0	Voluntary	0	Mobile	14.9	Negative	Negative	Negative	Negative	Negative	0	Negative	Negative	Negative	Negative	Negative	Negative
	910	June	Kaya Tiwi Secondary	19	18-25									18-25	1	Male	0	Single	0	Seconday/tertiary	0	Student	1	First timer	B+ve	0	Voluntary	0	Mobile	17.2	Negative	Negative	Negative	Negative	Negative	0	Negative	Negative	Negative	Negative	Negative	Negative
	911	June	Kaya Tiwi Secondary	21	18-25									18-25	1	Male	0	Single	0	Seconday/tertiary	0	Student	1	First timer	O+ve	0	Voluntary	0	Mobile	15.1	Negative	Negative	Negative	Negative	Negative	0	Negative	Negative	Negative	Negative	Negative	Negative
	912	June	Kaya Tiwi Secondary	21	18-25									18-25	1	Male	0	Single	0	Seconday/tertiary	0	Student	0	Repeat	O+ve	0	Voluntary	0	Mobile	14.8	Negative	Negative	Negative	Negative	Negative	0	Negative	Negative	Negative	Negative	Negative	Negative
	913	June	Kaya Tiwi Secondary	19	18-25									18-25	1	Male	0	Single	0	Seconday/tertiary	0	Student	1	First timer	A+ve	0	Voluntary	0	Mobile	13.2	Negative	Negative	Negative	Negative	Negative	0	Negative	Negative	Negative	Negative	Negative	Negative
	914	June	Kaya Tiwi Secondary	18	18-25									18-25	1	Male	0	Single	0	Seconday/tertiary	0	Student	1	First timer	A+ve	0	Voluntary	0	Mobile	13.2	Negative	Negative	Negative	Negative	Negative	0	Negative	Negative	Negative	Negative	Negative	Negative
	915	June	Kaya Tiwi Secondary	18	18-25									18-25	1	Male	0	Single	0	Seconday/tertiary	0	Student	1	First timer	A+ve	0	Voluntary	0	Mobile	15.5	Negative	Negative	Negative	Negative	Negative	0	Negative	Negative	Negative	Negative	Negative	Negative
	916	June	Kaya Tiwi Secondary	18	18-25									18-25	1	Male	0	Single	0	Seconday/tertiary	0	Student	1	First timer	O+ve	0	Voluntary	0	Mobile	15	Negative	Negative	Negative	Negative	Negative	0	Negative	Negative	Negative	Negative	Negative	Negative
	917	June	Kaya Tiwi Secondary	16	16-17	0	16-17	0	16-17	0	16-17	0	16-17	16-17	1	Male	0	Single	0	Seconday/tertiary	0	Student	1	First timer	O+ve	0	Voluntary	0	Mobile	15	Negative	Negative	Negative	Negative	Negative	0	Negative	Negative	Negative	Negative	Negative	Negative
	918	June	Kaya Tiwi Secondary	19	18-25									18-25	0	Female	0	Single	0	Seconday/tertiary	0	Student	1	First timer	O+ve	0	Voluntary	0	Mobile	12.8	Negative	Negative	Negative	Negative	Negative	0	Negative	Negative	Negative	Negative	Negative	Negative
	919	June	Kaya Tiwi Secondary	18	18-25									18-25	1	Male	0	Single	0	Seconday/tertiary	0	Student	1	First timer	O+ve	0	Voluntary	0	Mobile	14.4	Negative	Negative	Negative	Negative	Negative	0	Negative	Negative	Negative	Negative	Negative	Negative
	920	June	Kaya Tiwi Secondary	19	18-25									18-25	1	Male	0	Single	0	Seconday/tertiary	0	Student	1	First timer	O+ve	0	Voluntary	0	Mobile	12.5	Negative	Negative	Negative	Negative	Negative	0	Negative	Negative	Negative	Negative	Negative	Negative
	921	June	Kaya Tiwi Secondary	18	18-25									18-25	0	Female	0	Single	0	Seconday/tertiary	0	Student	1	First timer	O+ve	0	Voluntary	0	Mobile	12.6	Negative	Negative	Negative	Negative	Negative	0	Negative	Negative	Negative	Negative	Negative	Negative
	922	June	Kaya Tiwi Secondary	18	18-25									18-25	0	Female	0	Single	0	Seconday/tertiary	0	Student	1	First timer	O+ve	0	Voluntary	0	Mobile	14.2	Negative	Negative	Negative	Negative	Negative	0	Negative	Negative	Negative	Negative	Negative	Negative
	923	June	Kaya Tiwi Secondary	18	18-25									18-25	1	Male	0	Single	0	Seconday/tertiary	0	Student	1	First timer	O+ve	0	Voluntary	0	Mobile	13.3	Negative	Negative	Negative	Negative	Negative	0	Negative	Negative	Negative	Negative	Negative	Negative
	924	June	Kaya Tiwi Secondary	18	18-25									18-25	1	Male	0	Single	0	Seconday/tertiary	0	Student	1	First timer	O+ve	0	Voluntary	0	Mobile	17.5	Negative	Negative	Negative	Negative	Negative	0	Negative	Negative	Negative	Negative	Negative	Negative
	925	June	Kaya Tiwi Secondary	17	16-17	0	16-17	0	16-17	0	16-17	0	16-17	16-17	0	Female	0	Single	0	Seconday/tertiary	0	Student	1	First timer	B+ve	0	Voluntary	0	Mobile	13.5	Negative	Negative	Negative	Negative	Negative	0	Negative	Negative	Negative	Negative	Negative	Negative
	926	June	Kaya Tiwi Secondary	18	18-25									18-25	1	Male	0	Single	0	Seconday/tertiary	0	Student	1	First timer	A+ve	0	Voluntary	0	Mobile	14.8	Negative	Negative	Negative	Negative	Negative	0	Negative	Negative	Negative	Negative	Negative	Negative
	927	June	Kaya Tiwi Secondary	18	18-25									18-25	0	Female	0	Single	0	Seconday/tertiary	0	Student	1	First timer	O+ve	0	Voluntary	0	Mobile	13.3	Negative	Negative	Negative	Negative	Negative	0	Negative	Negative	Negative	Negative	Negative	Negative
	928	June	Kaya Tiwi Secondary	18	18-25									18-25	1	Male	0	Single	0	Seconday/tertiary	0	Student	1	First timer	A+ve	0	Voluntary	0	Mobile	15.8	Negative	Negative	Negative	Negative	Negative	0	Negative	Negative	Negative	Negative	Negative	Negative
	929	June	Kaya Tiwi Secondary	17	16-17	0	16-17	0	16-17	0	16-17	0	16-17	16-17	1	Male	0	Single	0	Seconday/tertiary	0	Student	1	First timer	A+ve	0	Voluntary	0	Mobile	13	Negative	Negative	Negative	Negative	Negative	0	Negative	Negative	Negative	Negative	Negative	Negative
	930	June	Kaya Tiwi Secondary	20	18-25									18-25	1	Male	0	Single	0	Seconday/tertiary	0	Student	1	First timer	O+ve	0	Voluntary	0	Mobile	14.8	Negative	Negative	Negative	Negative	Negative	0	Negative	Negative	Negative	Negative	Negative	Negative
	931	June	Kaya Tiwi Secondary	20	18-25									18-25	1	Male	0	Single	0	Seconday/tertiary	0	Student	1	First timer	O+ve	0	Voluntary	0	Mobile	14.2	Negative	Negative	Negative	Negative	Negative	0	Negative	Negative	Negative	Negative	Negative	Negative
	932	June	Kaya Tiwi Secondary	18	18-25									18-25	1	Male	0	Single	0	Seconday/tertiary	0	Student	1	First timer	O+ve	0	Voluntary	0	Mobile	16.9	Negative	Negative	Negative	Negative	Negative	0	Negative	Negative	Negative	Negative	Negative	Negative
	933	June	Kaya Tiwi Secondary	18	18-25									18-25	0	Female	0	Single	0	Seconday/tertiary	0	Student	1	First timer	O+ve	0	Voluntary	0	Mobile	12.8	Negative	Negative	Negative	Negative	Negative	0	Negative	Negative	Negative	Negative	Negative	Negative
	934	June	Kaya Tiwi Secondary	17	16-17	0	16-17	0	16-17	0	16-17	0	16-17	16-17	0	Female	0	Single	0	Seconday/tertiary	0	Student	1	First timer	O+ve	0	Voluntary	0	Mobile	14.6	Negative	Negative	Negative	Negative	Negative	0	Negative	Negative	Negative	Negative	Negative	Negative
	935	June	Kaya Tiwi Secondary	16	16-17	0	16-17	0	16-17	0	16-17	0	16-17	16-17	1	Male	0	Single	0	Seconday/tertiary	0	Student	1	First timer	A+ve	0	Voluntary	0	Mobile	13.8	Negative	Negative	Negative	Negative	Negative	0	Negative	Negative	Negative	Negative	Negative	Negative
	936	June	Kaya Tiwi Secondary	17	16-17	0	16-17	0	16-17	0	16-17	0	16-17	16-17	0	Female	0	Single	0	Seconday/tertiary	0	Student	1	First timer	O+ve	0	Voluntary	0	Mobile	14.2	Negative	Negative	Negative	Negative	Negative	0	Negative	Negative	Negative	Negative	Negative	Negative
	937	June	Kaya Tiwi Secondary	18	18-25									18-25	0	Female	0	Single	0	Seconday/tertiary	0	Student	1	First timer	B+ve	0	Voluntary	0	Mobile	13.3	Negative	Negative	Negative	Negative	Negative	0	Negative	Negative	Negative	Negative	Negative	Negative
	938	June	Kaya Tiwi Secondary	17	16-17	0	16-17	0	16-17	0	16-17	0	16-17	16-17	0	Female	0	Single	0	Seconday/tertiary	0	Student	1	First timer	O+ve	0	Voluntary	0	Mobile	14.6	Negative	Negative	Negative	Negative	Negative	0	Negative	Negative	Negative	Negative	Negative	Negative
	939	June	Kaya Tiwi Secondary	18	18-25									18-25	0	Female	0	Single	0	Seconday/tertiary	0	Student	1	First timer	O+ve	0	Voluntary	0	Mobile	13	Negative	Negative	Negative	Negative	Negative	0	Negative	Negative	Negative	Negative	Negative	Negative
	940	June	Kaya Tiwi Secondary	18	18-25									18-25	1	Male	0	Single	0	Seconday/tertiary	0	Student	1	First timer	A+ve	0	Voluntary	0	Mobile	15.2	Negative	Negative	Negative	Negative	Negative	0	Negative	Negative	Negative	Negative	Negative	Negative
	941	June	Kaya Tiwi Secondary	17	16-17	0	16-17	0	16-17	0	16-17	0	16-17	16-17	1	Male	0	Single	0	Seconday/tertiary	0	Student	1	First timer	O+ve	0	Voluntary	0	Mobile	13.5	Negative	Negative	Negative	Negative	Negative	0	Negative	Negative	Negative	Negative	Negative	Negative
	942	June	Kaya Tiwi Secondary	17	16-17	0	16-17	0	16-17	0	16-17	0	16-17	16-17	0	Female	0	Single	0	Seconday/tertiary	0	Student	1	First timer	O+ve	0	Voluntary	0	Mobile	13.8	Negative	Negative	Negative	Negative	Negative	0	Negative	Negative	Negative	Negative	Negative	Negative
	943	June	Kaya Tiwi Secondary	18	18-25									18-25	0	Female	0	Single	0	Seconday/tertiary	0	Student			B+ve	0	Voluntary	0	Mobile	13.5	Negative	Negative	Negative	Negative	Negative	0	Negative	Negative	Negative	Negative	Negative	Negative
	944	June	Kaya Tiwi Secondary	16	16-17	0	16-17	0	16-17	0	16-17	0	16-17	16-17	1	Male	0	Single	0	Seconday/tertiary	0	Student	1	First timer	O+ve	0	Voluntary	0	Mobile	13.9	Negative	Negative	Negative	Negative	Negative	0	Negative	Negative	Negative	Negative	Negative	Negative
	945	June	Kaya Tiwi Secondary	18	18-25									18-25	1	Male	0	Single	0	Seconday/tertiary	0	Student			O+ve	0	Voluntary	0	Mobile	13.5	Negative	Negative	Negative	Negative	Negative	0	Negative	Negative	Negative	Negative	Negative	Negative
	946	June	Kaya Tiwi Secondary	17	16-17	0	16-17	0	16-17	0	16-17	0	16-17	16-17	1	Male	0	Single	0	Seconday/tertiary	0	Student			O+ve	0	Voluntary	0	Mobile	13.5	Negative	Negative	Negative	Negative	Negative	0	Negative	Negative	Negative	Negative	Negative	Negative
	947	June	Kaya Tiwi Secondary	18	18-25									18-25	1	Male	0	Single	0	Seconday/tertiary	0	Student	1	First timer	B+ve	0	Voluntary	0	Mobile	15.5	Negative	Negative	Negative	Negative	Negative	0	Negative	Negative	Negative	Negative	Negative	Negative
	948	June	Kaya Tiwi Secondary	16	16-17	0	16-17	0	16-17	0	16-17	0	16-17	16-17	1	Male	0	Single	0	Seconday/tertiary	0	Student	1	First timer	A+ve	0	Voluntary	0	Mobile	12.7	Negative	Negative	Negative	Negative	Negative	0	Negative	Negative	Negative	Negative	Negative	Negative
	949	June	Kaya Tiwi Secondary	17	16-17	0	16-17	0	16-17	0	16-17	0	16-17	16-17	0	Female	0	Single	0	Seconday/tertiary	0	Student	1	First timer	O+ve	0	Voluntary	0	Mobile	12.6	Negative	Negative	Negative	Negative	Negative	0	Negative	Negative	Negative	Negative	Negative	Negative
	950	June	Kaya Tiwi Secondary	22	18-25									18-25	0	Female	0	Single	0	Seconday/tertiary	0	Student			O+ve	0	Voluntary	0	Mobile	14.5	Negative	Positive	Negative	Negative	Positive	1	Negative	Negative	Negative	Negative	Negative	Negative
	951	June	Kaya Tiwi Secondary	20	18-25									18-25	1	Male	0	Single	0	Seconday/tertiary	0	Student	1	First timer	O+ve	0	Voluntary	0	Mobile	15.5	Negative	Negative	Negative	Negative	Negative	0	Negative	Negative	Negative	Negative	Negative	Negative
	952	June	Kaya Tiwi Secondary	19	18-25									18-25	1	Male	0	Single	0	Seconday/tertiary	0	Student	0	Repeat	O+ve	0	Voluntary	0	Mobile	15.3	Negative	Negative	Positive	Negative	Positive	1	Negative	Negative	Negative		Negative
	953	June	Kaya Tiwi Secondary	18	18-25									18-25	1	Male	0	Single	0	Seconday/tertiary	0	Student	1	First timer	A+ve	0	Voluntary	0	Mobile	16.6	Negative	Negative	Negative	Negative	Negative	0	Negative	Negative	Negative	Negative	Negative	Negative
	954	June	Kaya Tiwi Secondary	17	16-17	0	16-17	0	16-17	0	16-17	0	16-17	16-17	1	Male	0	Single	0	Seconday/tertiary	0	Student	1	First timer	O+ve	0	Voluntary	0	Mobile	14.8	Negative	Negative	Negative	Negative	Negative	0	Negative	Negative	Negative	Negative	Negative	Negative
	955	June	Kaya Tiwi Secondary	18	18-25									18-25	1	Male	0	Single	0	Seconday/tertiary	0	Student	1	First timer	O+ve	0	Voluntary	0	Mobile	16.5	Negative	Negative	Negative	Negative	Negative	0	Negative	Negative	Negative	Negative	Negative	Negative
	956	June	Kaya Tiwi Secondary												1	Male	0	Single	0	Seconday/tertiary	0	Student	1	First timer	O+ve	0	Voluntary	0	Mobile	13.8	Negative	Negative	Negative	Negative	Negative	0	Negative	Negative	Negative	Negative	Negative	Negative
	957	June	Kaya Tiwi Secondary	17	16-17	0	16-17	0	16-17	0	16-17	0	16-17	16-17	0	Female	0	Single	0	Seconday/tertiary	0	Student	1	First timer	O+ve	0	Voluntary	0	Mobile	14.6	Negative	Negative	Negative	Negative	Negative	0	Negative	Negative	Negative	Negative	Negative	Negative
	958	June	Kaya Tiwi Secondary	18	18-25									18-25	1	Male	0	Single	0	Seconday/tertiary	0	Student	1	First timer	O+ve	0	Voluntary	0	Mobile	14.4	Negative	Negative	Negative	Negative	Negative	0	Negative	Negative	Negative	Negative	Negative	Negative
	959	June	Kaya Tiwi Secondary	17	16-17	0	16-17	0	16-17	0	16-17	0	16-17	16-17	1	Male	0	Single	0	Seconday/tertiary	0	Student	0	Repeat	B+ve	0	Voluntary	0	Mobile	15	Negative	Negative	Negative	Negative	Negative	0	Negative	Negative	Negative	Negative	Negative	Negative
	960	June	Kaya Tiwi Secondary	18	18-25									18-25	1	Male	0	Single	0	Seconday/tertiary	0	Student	1	First timer	A+ve	0	Voluntary	0	Mobile	14.8	Negative	Negative	Negative	Negative	Negative	0	Negative	Negative	Negative	Negative	Negative	Negative
	961	June	Kaya Tiwi Secondary	20	18-25									18-25	1	Male	0	Single	0	Seconday/tertiary	0	Student	1	First timer	O+ve	0	Voluntary	0	Mobile	16.8	Negative	Negative	Negative	Negative	Negative	0	Negative	Negative	Negative	Negative	Negative	Negative
	962	June	Kaya Tiwi Secondary	18	18-25									18-25	1	Male	0	Single	0	Seconday/tertiary	0	Student	1	First timer	O+ve	0	Voluntary	0	Mobile	15	Negative	Negative	Negative	Negative	Negative	0	Negative	Negative	Negative	Negative	Negative	Negative
	963	June	Kaya Tiwi Secondary	18	18-25									18-25	1	Male	0	Single	0	Seconday/tertiary	0	Student	1	First timer	O+ve	0	Voluntary	0	Mobile	15.3	Negative	Negative	Negative	Negative	Negative	0	Negative	Negative	Negative	Negative	Negative	Negative
	964	June	Kaya Tiwi Secondary	16	16-17	0	16-17	0	16-17	0	16-17	0	16-17	16-17	0	Female	0	Single	0	Seconday/tertiary	0	Student	1	First timer	O+ve	0	Voluntary	0	Mobile	13.7	Negative	Negative	Negative	Negative	Negative	0	Negative	Negative	Negative	Negative	Negative	Negative
	965	June	Kaya Tiwi Secondary	16	16-17	0	16-17	0	16-17	0	16-17	0	16-17	16-17	0	Female	0	Single	0	Seconday/tertiary	0	Student	1	First timer	A+ve	0	Voluntary	0	Mobile	13.6	Negative	Negative	Negative	Negative	Negative	0	Negative	Negative	Negative	Negative	Negative	Negative
	966	June	Kaya Tiwi Secondary	17	16-17	0	16-17	0	16-17	0	16-17	0	16-17	16-17	1	Male	0	Single	0	Seconday/tertiary	0	Student	1	First timer	O+ve	0	Voluntary	0	Mobile	13.7	Negative	Negative	Negative	Negative	Negative	0	Negative	Negative	Negative	Negative	Negative	Negative
	967	June	Kaya Tiwi Secondary	19	18-25									18-25	0	Female	0	Single	0	Seconday/tertiary	0	Student	1	First timer	O+ve	0	Voluntary	0	Mobile	12.8	Negative	Negative	Negative	Negative	Negative	0	Negative	Negative	Negative	Negative	Negative	Negative
	968	June	Kaya Tiwi Secondary	20	18-25									18-25	1	Male	0	Single	0	Seconday/tertiary	0	Student	1	First timer	B+ve	0	Voluntary	0	Mobile	14.4	Negative	Negative	Negative	Negative	Negative	0	Negative	Negative	Negative	Negative	Negative	Negative
	969	June	Kaya Tiwi Secondary	16	16-17	0	16-17	0	16-17	0	16-17	0	16-17	16-17	0	Female	0	Single	0	Seconday/tertiary	0	Student	1	First timer	A+ve	0	Voluntary	0	Mobile	13.9	Negative	Negative	Negative	Negative	Negative	0	Negative	Negative	Negative	Negative	Negative	Negative
	970	June	Kaya Tiwi Secondary	17	16-17	0	16-17	0	16-17	0	16-17	0	16-17	16-17	1	Male	0	Single	0	Seconday/tertiary	0	Student	1	First timer	A+ve	0	Voluntary	0	Mobile	15.4	Negative	Negative	Negative	Negative	Negative	0	Negative	Negative	Negative	Negative	Negative	Negative
	971	June	Kaya Tiwi Secondary	16	16-17	0	16-17	0	16-17	0	16-17	0	16-17	16-17	0	Female	0	Single	0	Seconday/tertiary	0	Student	1	First timer	O+ve	0	Voluntary	0	Mobile	13.8	Negative	Negative	Negative	Negative	Negative	0	Negative	Negative	Negative	Negative	Negative	Negative
	972	June	Kaya Tiwi Secondary	17	16-17	0	16-17	0	16-17	0	16-17	0	16-17	16-17	0	Female	0	Single	0	Seconday/tertiary	0	Student	1	First timer	A+ve	0	Voluntary	0	Mobile	15.3	Negative	Negative	Negative	Negative	Negative	0	Negative	Negative	Negative	Negative	Negative	Negative
	973	June	Kaya Tiwi Secondary	17	16-17	0	16-17	0	16-17	0	16-17	0	16-17	16-17	0	Female	0	Single	0	Seconday/tertiary	0	Student	1	First timer	O+ve	0	Voluntary	0	Mobile	15.9	Negative	Negative	Negative	Negative	Negative	0	Negative	Negative	Negative	Negative	Negative	Negative
	974	June	Kaya Tiwi Secondary	21	18-25									18-25	1	Male	0	Single	0	Seconday/tertiary	0	Student	1	First timer	O+ve	0	Voluntary	0	Mobile	14.8	Negative	Negative	Negative	Negative	Negative	0	Negative	Negative	Negative	Negative	Negative	Negative
	975	June	Kaya Tiwi Secondary	16	16-17	0	16-17	0	16-17	0	16-17	0	16-17	16-17	0	Female	0	Single	0	Seconday/tertiary	0	Student	1	First timer	O+ve	0	Voluntary	0	Mobile	13.4	Negative	Negative	Negative	Negative	Negative	0	Negative	Negative	Negative	Negative	Negative	Negative
	976	June	Kaya Tiwi Secondary	17	16-17	0	16-17	0	16-17	0	16-17	0	16-17	16-17	0	Female	0	Single	0	Seconday/tertiary	0	Student	1	First timer	O+ve	0	Voluntary	0	Mobile	14.1	Negative	Negative	Negative	Negative	Negative	0	Negative	Negative	Negative	Negative	Negative	Negative
	977	June	Kaya Tiwi Secondary	18	18-25									18-25	1	Male	0	Single	0	Seconday/tertiary	0	Student	1	First timer	A+ve	0	Voluntary	0	Mobile	16.6	Negative	Negative	Negative	Negative	Negative	0	Negative	Negative	Negative	Negative	Negative	Negative
	978	June	Kaya Tiwi Secondary	16	16-17	0	16-17	0	16-17	0	16-17	0	16-17	16-17	1	Male	0	Single	0	Seconday/tertiary	0	Student	1	First timer	A+ve	0	Voluntary	0	Mobile	12.5	Negative	Negative	Negative	Negative	Negative	0	Negative	Negative	Negative	Negative	Negative	Negative
	979	June	Kaya Tiwi Secondary	16	16-17	0	16-17	0	16-17	0	16-17	0	16-17	16-17	1	Male	0	Single	0	Seconday/tertiary	0	Student	1	First timer	O+ve	0	Voluntary	0	Mobile	15.4	Negative	Negative	Negative	Negative	Negative	0	Negative	Negative	Negative	Negative	Negative	Negative
	980	June	Kaya Tiwi Secondary	18	18-25									18-25	1	Male	0	Single	0	Seconday/tertiary	0	Student	1	First timer	O+ve	0	Voluntary	0	Mobile	14.4	Negative	Negative	Negative	Negative	Negative	0	Negative	Negative	Negative	Negative	Negative	Negative
	981	June	Kaya Tiwi Secondary	18	18-25									18-25	0	Female	0	Single	0	Seconday/tertiary	0	Student	0	Repeat	O+ve	0	Voluntary	0	Mobile	13.8	Negative	Negative	Negative	Negative	Negative	0	Negative	Negative	Negative	Negative	Negative	Negative
	982	June	Kaya Tiwi Secondary	19	18-25									18-25	0	Female	0	Single	0	Seconday/tertiary	0	Student	1	First timer	O+ve	0	Voluntary	0	Mobile	13.1	Negative	Negative	Negative	Negative	Negative	0	Negative	Negative	Negative	Negative	Negative	Negative
	983	June	Kaya Tiwi Secondary	19	18-25									18-25	1	Male	0	Single	0	Seconday/tertiary	0	Student	1	First timer	A+ve	0	Voluntary	0	Mobile	15	Negative	Negative	Positive	Positive	Positive	1	Negative	Negative	Negative		Negative
	984	June	Kaya Tiwi Secondary	18	18-25									18-25	0	Female	0	Single	0	Seconday/tertiary	0	Student	1	First timer	O+ve	0	Voluntary	0	Mobile	14.6	Negative	Negative	Negative	Negative	Negative	0	Negative	Negative	Negative	Negative	Negative	Negative
	985	June	Kaya Tiwi Secondary	18	18-25									18-25	0	Female	0	Single	0	Seconday/tertiary	0	Student	1	First timer	O+ve	0	Voluntary	0	Mobile	12.6	Negative	Negative	Negative	Negative	Negative	0	Negative	Negative	Negative	Negative	Negative	Negative
	986	June	Kaya Tiwi Secondary	19	18-25									18-25	0	Female	0	Single	0	Seconday/tertiary	0	Student	1	First timer	A+ve	0	Voluntary	0	Mobile	13.5	Negative	Negative	Negative	Negative	Negative	0	Negative	Negative	Negative	Negative	Negative	Negative
	987	June	Kaya Tiwi Secondary	17	16-17	0	16-17	0	16-17	0	16-17	0	16-17	16-17	0	Female	0	Single	0	Seconday/tertiary	0	Student	1	First timer	B+ve	0	Voluntary	0	Mobile	13.2	Negative	Negative	Negative	Negative	Negative	0	Negative	Negative	Negative	Negative	Negative	Negative
	988	June	Kaya Tiwi Secondary	17	16-17	0	16-17	0	16-17	0	16-17	0	16-17	16-17	0	Female	0	Single	0	Seconday/tertiary	0	Student	1	First timer	B+ve	0	Voluntary	0	Mobile	13.5	Negative	Negative	Negative	Negative	Negative	0	Negative	Negative	Negative	Negative	Negative	Negative
	989	June	Kaya Tiwi Secondary	16	16-17	0	16-17	0	16-17	0	16-17	0	16-17	16-17	1	Male	0	Single	0	Seconday/tertiary	0	Student	1	First timer	O+ve	0	Voluntary	0	Mobile	14.5	Negative	Negative	Negative	Negative	Negative	0	Negative	Negative	Negative	Negative	Negative	Negative
	990	June	Kaya Tiwi Secondary	19	18-25									18-25	1	Male	0	Single	0	Seconday/tertiary	0	Student	1	First timer	O+ve	0	Voluntary	0	Mobile	15	Negative	Negative	Negative	Negative	Negative	0	Negative	Negative	Negative	Negative	Negative	Negative
	991	June	Kaya Tiwi Secondary	19	18-25									18-25	0	Female	0	Single	0	Seconday/tertiary	0	Student	1	First timer	O+ve	0	Voluntary	0	Mobile	13.5	Negative	Negative	Negative	Negative	Negative	0	Negative	Negative	Negative	Negative	Negative	Negative
	992	June	Kaya Tiwi Secondary	17	16-17	0	16-17	0	16-17	0	16-17	0	16-17	16-17	1	Male	0	Single	0	Seconday/tertiary	0	Student	1	First timer	O+ve	0	Voluntary	0	Mobile	14.5	Negative	Negative	Negative	Negative	Negative	0	Negative	Negative	Negative	Negative	Negative	Negative
	993	June	Kaya Tiwi Secondary	16	16-17	0	16-17	0	16-17	0	16-17	0	16-17	16-17	1	Male	0	Single	0	Seconday/tertiary	0	Student	1	First timer	A+ve	0	Voluntary	0	Mobile	13.1	Negative	Negative	Negative	Negative	Negative	0	Negative	Negative	Negative	Negative	Negative	Negative
	994	June	Kaya Tiwi Secondary	18	18-25									18-25	1	Male	0	Single	0	Seconday/tertiary	0	Student	1	First timer	O+ve	0	Voluntary	0	Mobile	14.5	Negative	Negative	Negative	Negative	Negative	0	Negative	Negative	Negative	Negative	Negative	Negative
	995	June	Kaya Tiwi Secondary	16	16-17	0	16-17	0	16-17	0	16-17	0	16-17	16-17	1	Male	0	Single	0	Seconday/tertiary	0	Student	1	First timer	O+ve	0	Voluntary	0	Mobile	14.1	Negative	Negative	Negative	Negative	Negative	0	Negative	Negative	Negative	Negative	Negative	Negative
	996	June	Kaya Tiwi Secondary	18	18-25									18-25	1	Male	0	Single	0	Seconday/tertiary	0	Student	0	Repeat	O+ve	0	Voluntary	0	Mobile	15.3	Negative	Negative	Negative	Negative	Negative	0	Negative	Negative	Negative	Negative	Negative	Negative
	997	June	Kaya Tiwi Secondary	18	18-25									18-25	1	Male	0	Single	0	Seconday/tertiary	0	Student	1	First timer	O+ve	0	Voluntary	0	Mobile	13.5	Negative	Negative	Negative	Negative	Negative	0	Negative	Negative	Negative	Negative	Negative	Negative
	998	June	Kaya Tiwi Secondary	17	16-17	0	16-17	0	16-17	0	16-17	0	16-17	16-17	1	Male	0	Single	0	Seconday/tertiary	0	Student	1	First timer	O+ve	0	Voluntary	0	Mobile	14.7	Negative	Negative	Negative	Negative	Negative	0	Negative	Negative	Negative	Negative	Negative	Negative
	999	June	KSBTC	27		1	26-30							26-30	1	Male	1	Married			1	Non student			A+ve	1	FRD	1	Static	14.7	Negative	Negative	Negative	Negative	Negative	0	Negative	Negative	Negative	Negative	Negative	Negative
	1000	June	KSBTC	35				1	31-40					31-40	0	Female	0	Single	1	None/Primary	1	Non student	1	First timer	O+ve	1	FRD	1	Static	14.4	Negative	Negative	Negative	Negative	Negative	0	Negative	Negative	Negative	Negative	Negative	Negative
	1001	June	KSBTC	50						1	41-50			41-50			1	Married	0	Seconday/tertiary	1	Non student	0	Repeat		1	FRD	1	Static	15.5	Negative	Negative	Negative	Negative	Negative	0	Negative	Negative	Negative	Negative	Negative	Negative
	1002	June	KSBTC	34				1	31-40					31-40	1	Male	1	Married	0	Seconday/tertiary	1	Non student	0	Repeat	O+ve	1	FRD	1	Static	17	Negative	Negative	Negative	Negative	Negative	0	Negative	Negative	Negative	Negative	Negative	Negative
	1003	June	KSBTC	38				1	31-40					31-40	1	Male	1	Married	0	Seconday/tertiary	1	Non student	1	First timer	O+ve	1	FRD	1	Static	15.4	Negative	Negative	Negative	Negative	Negative	0	Negative	Negative	Negative	Negative	Negative	Negative
	1004	June	KSBTC	20	18-25									18-25	0	Female	0	Single	1	None/Primary			1	First timer	O+ve	1	FRD	1	Static	13	Negative	Negative	Negative	Negative	Negative	0	Negative	Negative	Negative	Negative	Negative	Negative
	1005	June	KSBTC	32				1	31-40					31-40	1	Male	1	Married	0	Seconday/tertiary	1	Non student	1	First timer	A+ve	1	FRD	1	Static	15.5	Negative	Negative	Negative	Negative	Negative	0	Negative	Negative	Negative	Negative	Negative	Negative
	1006	June	KSBTC	44						1	41-50			41-50	0	Female	1	Married	0	Seconday/tertiary			0	Repeat	O+ve	1	FRD	1	Static	14.6	Negative	Positive	Positive	Negative	Positive	1	Negative	Positive	Negative		Negative
	1007	June	KSBTC	29		1	26-30							26-30	1	Male	1	Married	0	Seconday/tertiary	1	Non student	0	Repeat	O+ve	1	FRD	1	Static	14	Negative	Negative	Negative	Negative	Negative	0	Negative	Negative	Negative	Negative	Negative	Negative
	1008	June	KSBTC	27		1	26-30							26-30	1	Male	0	Single	1	None/Primary	1	Non student	1	First timer	O+ve	1	FRD	1	Static	12.6	Negative	Negative	Negative	Negative	Negative	0	Negative	Negative	Negative	Negative	Negative	Negative
	1009	June	KSBTC	44						1	41-50			41-50	1	Male	0	Single	0	Seconday/tertiary	1	Non student	0	Repeat	O-ve	1	FRD	1	Static	16.3	Negative	Negative	Negative	Negative	Negative	0	Negative	Negative	Negative	Negative	Negative	Negative
	1010	June	KSBTC	27		1	26-30							26-30	1	Male			0	Seconday/tertiary	1	Non student	1	First timer	B+ve	1	FRD	1	Static	17	Negative	Positive	Negative	Negative	Positive	1	Negative	Negative	Negative	Negative	Negative	Negative
	1011	June	KSBTC	25	18-25									18-25	1	Male	0	Single	0	Seconday/tertiary	1	Non student	0	Repeat	A+ve	1	FRD	1	Static	12.5	Negative	Negative	Negative	Negative	Negative	0	Negative	Negative	Negative	Negative	Negative	Negative
	1012	June	KSBTC	29		1	26-30							26-30	1	Male	0	Single	0	Seconday/tertiary	0	Student	0	Repeat	O+ve	1	FRD	1	Static	12.5	Negative	Negative	Negative	Negative	Negative	0	Negative	Negative	Negative	Negative	Negative	Negative
	1013	June	KSBTC	46						1	41-50			41-50	0	Female	1	Married	1	None/Primary			1	First timer	O-ve	1	FRD	1	Static	12.6	Positive	Negative	Negative	Negative	Positive	1	Negative	Negative	Negative	Negative		Negative
	1014	June	KSBTC	25	18-25									18-25	1	Male	0	Single	0	Seconday/tertiary	1	Non student	1	First timer	O+ve	1	FRD	1	Static	17.2	Negative	Negative	Negative	Negative	Negative	0	Negative	Negative	Negative	Negative	Negative	Negative
	1015	June	KSBTC	29		1	26-30							26-30	1	Male	1	Married	0	Seconday/tertiary	1	Non student	1	First timer	O+ve	1	FRD	1	Static	18.3	Negative	Negative	Negative	Negative	Negative	0	Negative	Negative	Negative	Negative	Negative	Negative
	1016	June	KSBTC	26		1	26-30							26-30	1	Male	1	Married	0	Seconday/tertiary			1	First timer	A+ve	1	FRD	1	Static	13.3	Negative	Negative	Negative	Negative	Negative	0	Negative	Negative	Negative	Negative	Negative	Negative
	1017	June	KSBTC	33				1	31-40					31-40	1	Male	1	Married	1	None/Primary			1	First timer	A+ve	1	FRD	1	Static	14.8	Negative	Negative	Negative	Negative	Negative	0	Negative	Negative	Negative	Negative	Negative	Negative
	1018	June	KSBTC	43						1	41-50			41-50	1	Male	1	Married	1	None/Primary	1	Non student	0	Repeat	B+ve	1	FRD	1	Static	14.6	Negative	Negative	Negative	Negative	Negative	0	Negative	Negative	Negative	Negative	Negative	Negative
	1019	June	UON Mombasa campus	21	18-25									18-25	1	Male	0	Single	0	Seconday/tertiary	1	Non student	0	Repeat	A+ve	0	Voluntary	0	Mobile	12.5	Negative	Negative	Negative	Negative	Negative	0	Negative	Negative	Negative	Negative	Negative	Negative
	1020	June	UON Mombasa campus	20	18-25									18-25	0	Female	0	Single	0	Seconday/tertiary	0	Student	1	First timer	O+ve	0	Voluntary	0	Mobile	12.5	Negative	Negative	Negative	Negative	Negative	0	Negative	Negative	Negative	Negative	Negative	Negative
	1021	June	UON Mombasa campus	19	18-25									18-25	1	Male	0	Single	0	Seconday/tertiary	0	Student	1	First timer	O+ve	0	Voluntary	0	Mobile	12.5	Negative	Negative	Negative	Negative	Negative	0	Negative	Negative	Negative	Negative	Negative	Negative
	1022	June	UON Mombasa campus	27		1	26-30							26-30	1	Male	0	Single	0	Seconday/tertiary	0	Student	0	Repeat	O+ve	0	Voluntary	0	Mobile	12.5	Negative	Negative	Negative	Negative	Negative	0	Negative	Negative	Negative	Negative	Negative	Negative
	1023	June	UON Mombasa campus	43						1	41-50			41-50	1	Male	1	Married	0	Seconday/tertiary	1	Non student	1	First timer	A+ve	0	Voluntary	0	Mobile	12.5	Negative	Negative	Negative	Negative	Negative	0	Negative	Negative	Negative	Negative	Negative	Negative
	1024	June	UON Mombasa campus	23	18-25									18-25	0	Female	0	Single	0	Seconday/tertiary	0	Student	0	Repeat	B+ve	0	Voluntary	0	Mobile	12.5	Negative	Negative	Negative	Negative	Negative	0	Negative	Negative	Negative	Negative	Negative	Negative
	1025	June	UON Mombasa campus	22	18-25									18-25	1	Male	0	Single	0	Seconday/tertiary	0	Student	1	First timer	O+ve	0	Voluntary	0	Mobile	12.5	Negative	Negative	Negative	Negative	Negative	0	Negative	Negative	Negative	Negative	Negative	Negative
	1026	June	UON Mombasa campus	26		1	26-30							26-30	1	Male	0	Single	0	Seconday/tertiary	0	Student	1	First timer	O+ve	0	Voluntary	0	Mobile	12.5	Negative	Negative	Negative	Negative	Negative	0	Negative	Negative	Negative	Negative	Negative	Negative
	1027	June	UON Mombasa campus	21	18-25									18-25	0	Female	0	Single	0	Seconday/tertiary	0	Student	0	Repeat	O+ve	0	Voluntary	0	Mobile	12.5	Negative	Negative	Negative	Negative	Negative	0	Negative	Negative	Negative	Negative	Negative	Negative
	1028	June	UON Mombasa campus	24	18-25									18-25	1	Male	0	Single	0	Seconday/tertiary	0	Student	1	First timer	B+ve	0	Voluntary	0	Mobile	12.5	Negative	Negative	Negative	Negative	Negative	0	Negative	Negative	Negative	Negative	Negative	Negative
	1029	June	UON Mombasa campus	49						1	41-50			41-50	1	Male	1	Married	0	Seconday/tertiary	1	Non student	0	Repeat	B+ve	0	Voluntary	0	Mobile	12.5	Negative	Negative	Negative	Negative	Negative	0	Negative	Negative	Negative	Negative	Negative	Negative
	1030	June	UON Mombasa campus	20	18-25									18-25	1	Male	0	Single	0	Seconday/tertiary	0	Student	1	First timer	O+ve	0	Voluntary	0	Mobile	12.5	Negative	Negative	Negative	Negative	Negative	0	Negative	Negative	Negative	Negative	Negative	Negative
	1031	June	UON Mombasa campus	32				1	31-40					31-40	1	Male	0	Single	0	Seconday/tertiary	1	Non student	0	Repeat	O+ve	0	Voluntary	0	Mobile	12.5	Negative	Negative	Negative	Negative	Negative	0	Negative	Negative	Negative	Negative	Negative	Negative
	1032	June	UON Mombasa campus	23	18-25									18-25	1	Male	0	Single	0	Seconday/tertiary	0	Student	1	First timer	A-ve	0	Voluntary	0	Mobile	12.5	Negative	Negative	Negative	Negative	Negative	0	Negative	Negative	Negative	Negative	Negative	Negative
	1033	June	UON Mombasa campus	20	18-25									18-25	1	Male	0	Single	0	Seconday/tertiary	0	Student	1	First timer	B+ve	0	Voluntary	0	Mobile	12.5	Negative	Negative	Negative	Negative	Negative	0	Negative	Negative	Negative	Negative	Negative	Negative
	1034	June	UON Mombasa campus	19	18-25									18-25	1	Male	0	Single	0	Seconday/tertiary	0	Student	1	First timer	O+ve	0	Voluntary	0	Mobile	12.5	Negative	Negative	Negative	Negative	Negative	0	Negative	Negative	Negative	Negative	Negative	Negative
	1035	June	UON Mombasa campus	25	18-25									18-25	0	Female	0	Single	0	Seconday/tertiary	0	Student	1	First timer	A+ve	0	Voluntary	0	Mobile	12.5	Negative	Negative	Negative	Negative	Negative	0	Negative	Negative	Negative	Negative	Negative	Negative
	1036	June	UON Mombasa campus	28		1	26-30							26-30	1	Male	0	Single	0	Seconday/tertiary	0	Student	0	Repeat	A+ve	0	Voluntary	0	Mobile	12.5	Negative	Negative	Negative	Negative	Negative	0	Negative	Negative	Negative	Negative	Negative	Negative
	1037	June	UON Mombasa campus	24	18-25									18-25	0	Female	0	Single	0	Seconday/tertiary	1	Non student	0	Repeat	B+ve	0	Voluntary	0	Mobile	12.5	Negative	Negative	Negative	Negative	Negative	0	Negative	Negative	Negative	Negative	Negative	Negative
	1038	June	UON Mombasa campus	33				1	31-40					31-40	1	Male	0	Single					1	First timer	A+ve	0	Voluntary	0	Mobile	12.5	Negative	Negative	Negative	Negative	Negative	0	Negative	Negative	Negative	Negative	Negative	Negative
	1039	June	UON Mombasa campus	24	18-25									18-25	0	Female	0	Single	0	Seconday/tertiary	0	Student	0	Repeat	O+ve	0	Voluntary	0	Mobile	12.5	Negative	Negative	Negative	Negative	Negative	0	Negative	Negative	Negative	Negative	Negative	Negative
	1040	June	UON Mombasa campus	21	18-25									18-25	1	Male	0	Single	0	Seconday/tertiary	0	Student	1	First timer	A+ve	0	Voluntary	0	Mobile	12.5	Negative	Negative	Negative	Negative	Negative	0	Negative	Negative	Negative	Negative	Negative	Negative
	1041	June	UON Mombasa campus	25	18-25									18-25	1	Male	0	Single	0	Seconday/tertiary	0	Student	1	First timer	O+ve	0	Voluntary	0	Mobile	12.5	Negative	Negative	Negative	Negative	Negative	0	Negative	Negative	Negative	Negative	Negative	Negative
	1042	June	UON Mombasa campus	30		1	26-30							26-30	1	Male	0	Single	0	Seconday/tertiary			1	First timer	O+ve	0	Voluntary	0	Mobile	12.5	Negative	Negative	Negative	Negative	Negative	0	Negative	Negative	Negative	Negative	Negative	Negative
	1043	June	UON Mombasa campus	31				1	31-40					31-40	1	Male	0	Single	1	None/Primary			1	First timer	O+ve	0	Voluntary	0	Mobile	12.5	Negative	Negative	Negative	Negative	Negative	0	Negative	Negative	Negative	Negative	Negative	Negative
	1044	June	UON Mombasa campus	31				1	31-40					31-40	1	Male	0	Single			1	Non student	0	Repeat	O+ve	0	Voluntary	0	Mobile	12.5	Negative	Negative	Negative	Negative	Negative	0	Negative	Negative	Negative	Negative	Negative	Negative
	1045	June	UON Mombasa campus	41						1	41-50			41-50	1	Male	1	Married					0	Repeat	O+ve	0	Voluntary	0	Mobile	12.5	Negative	Negative	Negative	Negative	Negative	0	Negative	Negative	Negative	Negative	Negative	Negative
	1046	June	UON Mombasa campus	40				1	31-40					31-40	1	Male	1	Married	0	Seconday/tertiary	1	Non student	0	Repeat	A+ve	0	Voluntary	0	Mobile	12.5	Negative	Negative	Negative	Negative	Negative	0	Negative	Negative	Negative	Negative	Negative	Negative
	1047	June	UON Mombasa campus	48						1	41-50			41-50	1	Male	1	Married					0	Repeat	A+ve	0	Voluntary	0	Mobile	12.5	Negative	Negative	Negative	Negative	Negative	0	Negative	Negative	Negative	Negative	Negative	Negative
	1048	June	UON Mombasa campus	39				1	31-40					31-40	1	Male	1	Married	0	Seconday/tertiary	1	Non student	0	Repeat	A+ve	0	Voluntary	0	Mobile	12.5	Negative	Negative	Negative	Negative	Negative	0	Negative	Negative	Negative	Negative	Negative	Negative
	1049	June	KSBTC	26		1	26-30							26-30	1	Male	0	Single	0	Seconday/tertiary			1	First timer	O+ve	1	FRD	1	Static	18	Negative	Negative	Negative	Negative	Negative	0	Negative	Negative	Negative	Negative	Negative	Negative
	1050	June	KSBTC	23	18-25									18-25	1	Male	0	Single	1	None/Primary			1	First timer	O+ve	1	FRD	1	Static	15.9	Negative	Negative	Negative	Negative	Negative	0	Negative	Negative	Negative	Negative	Negative	Negative
	1051	June	KSBTC	32				1	31-40					31-40	1	Male	0	Single	0	Seconday/tertiary	1	Non student	0	Repeat	B+ve	1	FRD	1	Static	13.8	Negative	Negative	Negative	Negative	Negative	0	Negative	Negative	Negative	Negative	Negative	Negative
	1052	June	KSBTC	35				1	31-40					31-40	1	Male	1	Married			1	Non student	1	First timer	O+ve	1	FRD	1	Static	16.4	Negative	Negative	Negative	Negative	Negative	0	Negative	Negative	Negative	Negative	Negative	Negative
	1053	June	KSBTC	39				1	31-40					31-40	1	Male	1	Married			1	Non student	1	First timer	A+ve	1	FRD	1	Static	16.7	Negative	Negative	Negative	Negative	Negative	0	Negative	Negative	Negative	Negative	Negative	Negative
	1054	June	KSBTC	23	18-25									18-25	0	Female	0	Single	0	Seconday/tertiary			1	First timer	O+ve	1	FRD	1	Static	15.2	Negative	Negative	Negative	Negative	Negative	0	Negative	Negative	Negative	Negative	Negative	Negative
	1055	June	KSBTC	53								1	>50	>50	0	Female	1	Married					0	Repeat	O+ve	1	FRD	1	Static	14.9	Negative	Negative	Negative	Negative	Negative	0	Negative	Negative	Negative	Negative	Negative	Negative
	1056	June	St. Paul's ACK	55								1	>50	>50	0	Female	0	Single	0	Seconday/tertiary	1	Non student	1	First timer	AB+ve	0	Voluntary	0	Mobile	13.5	Negative	Negative	Negative	Negative	Negative	0	Negative	Negative	Negative	Negative	Negative	Negative
	1057	June	St. Paul's ACK	39				1	31-40					31-40	0	Female	1	Married	0	Seconday/tertiary	1	Non student	0	Repeat	AB+ve	0	Voluntary	0	Mobile	13.4	Negative	Negative	Negative	Negative	Negative	0	Negative	Negative	Negative	Negative	Negative	Negative
	1058	June	St. Paul's ACK	29		1	26-30							26-30	1	Male	0	Single	0	Seconday/tertiary	1	Non student	0	Repeat	O+ve	0	Voluntary	0	Mobile	16.4	Negative	Negative	Negative	Negative	Negative	0	Negative	Negative	Negative	Negative	Negative	Negative
	1059	June	St. Paul's ACK	52								1	>50	>50	0	Female	1	Married	0	Seconday/tertiary			1	First timer	O-ve	0	Voluntary	0	Mobile	13.4	Negative	Negative	Negative	Negative	Negative	0	Negative	Negative	Negative	Negative	Negative	Negative
	1060	June	St. Paul's ACK	29		1	26-30							26-30	1	Male	0	Single	0	Seconday/tertiary	1	Non student	0	Repeat	O+ve	0	Voluntary	0	Mobile	17	Negative	Negative	Negative	Negative	Negative	0	Negative	Negative	Negative	Negative	Negative	Negative
	1061	June	St. Paul's ACK	35				1	31-40					31-40	0	Female	1	Married	0	Seconday/tertiary	1	Non student	1	First timer	O+ve	0	Voluntary	0	Mobile	13.1	Negative	Negative	Negative	Negative	Negative	0	Negative	Negative	Negative	Negative	Negative	Negative
	1062	June	St. Paul's ACK	36				1	31-40					31-40	1	Male	1	Married	0	Seconday/tertiary			1	First timer	O+ve	0	Voluntary	0	Mobile	15.8	Negative	Negative	Negative	Negative	Negative	0	Negative	Negative	Negative	Negative	Negative	Negative
	1063	June	St. Paul's ACK	36				1	31-40					31-40	1	Male	1	Married	0	Seconday/tertiary	1	Non student	0	Repeat	O+ve	0	Voluntary	0	Mobile	14.8	Negative	Negative	Negative	Negative	Negative	0	Negative	Negative	Negative	Negative	Negative	Negative
	1064	June	St. Paul's ACK	56								1	>50	>50	0	Female	1	Married	1	None/Primary	1	Non student	1	First timer	O+ve	0	Voluntary	0	Mobile	14.4	Negative	Positive	Negative	Negative	Positive	1	Negative	Negative	Negative	Negative	Negative	Negative
	1065	June	St. Paul's ACK	35				1	31-40					31-40	0	Female	1	Married	1	None/Primary	1	Non student	1	First timer	A+ve	0	Voluntary	0	Mobile	14.6	Negative	Negative	Negative	Negative	Negative	0	Negative	Negative	Negative	Negative	Negative	Negative
	1066	June	St. Paul's ACK	32				1	31-40					31-40	1	Male	1	Married	0	Seconday/tertiary	1	Non student	0	Repeat	O+ve	0	Voluntary	0	Mobile	16	Negative	Negative	Negative	Negative	Negative	0	Negative	Negative	Negative	Negative	Negative	Negative
	1067	June	St. Paul's ACK	49						1	41-50			41-50	1	Male	0	Single					1	First timer	O+ve	0	Voluntary	0	Mobile	15.3	Negative	Negative	Negative	Negative	Negative	0	Negative	Negative	Negative	Negative	Negative	Negative
	1068	June	St. Paul's ACK	33				1	31-40					31-40	0	Female	1	Married	0	Seconday/tertiary			1	First timer	O+ve	0	Voluntary	0	Mobile	13.3	Negative	Negative	Negative	Negative	Negative	0	Negative	Negative	Negative	Negative	Negative	Negative
	1069	June	St. Paul's ACK	50						1	41-50			41-50	1	Male	1	Married	0	Seconday/tertiary			1	First timer	A+ve	0	Voluntary	0	Mobile	14.6	Negative	Negative	Negative	Negative	Negative	0	Negative	Negative	Negative	Negative	Negative	Negative
	1070	June	St. Paul's ACK	42						1	41-50			41-50	1	Male	1	Married			1	Non student	1	First timer	O+ve	0	Voluntary	0	Mobile	14.3	Negative	Negative	Negative	Negative	Negative	0	Negative	Negative	Negative	Negative	Negative	Negative
	1071	June	St. Paul's ACK	39				1	31-40					31-40	1	Male	1	Married	0	Seconday/tertiary	1	Non student	0	Repeat	O+ve	0	Voluntary	0	Mobile	17.3	Negative	Negative	Negative	Negative	Negative	0	Negative	Negative	Negative	Negative	Negative	Negative
	1072	June	St. Paul's ACK	35				1	31-40					31-40	1	Male	1	Married	0	Seconday/tertiary	1	Non student	0	Repeat	A+ve	0	Voluntary	0	Mobile	15.3	Negative	Negative	Negative	Negative	Negative	0	Negative	Negative	Negative	Negative	Negative	Negative
	1073	June	St. Paul's ACK	36				1	31-40					31-40	0	Female	1	Married	0	Seconday/tertiary	1	Non student	1	First timer	O+ve	0	Voluntary	0	Mobile	12.5	Negative	Negative	Negative	Negative	Negative	0	Negative	Negative	Negative	Negative	Negative	Negative
	1074	June	St. Paul's ACK	29		1	26-30							26-30	0	Female	1	Married	0	Seconday/tertiary			0	Repeat	A+ve	0	Voluntary	0	Mobile	12.5	Negative	Negative	Negative	Negative	Negative	0	Negative	Negative	Negative	Negative	Negative	Negative
	1075	June	St. Paul's ACK												1	Male	1	Married	0	Seconday/tertiary			1	First timer	A+ve	0	Voluntary	0	Mobile	14.2	Negative	Negative	Negative	Negative	Negative	0	Negative	Negative	Negative	Negative	Negative	Negative
	1076	June	St. Paul's ACK	51								1	>50	>50	1	Male	1	Married	0	Seconday/tertiary	1	Non student	0	Repeat	A+ve	0	Voluntary	0	Mobile	14.6	Negative	Negative	Negative	Negative	Negative	0	Negative	Negative	Negative	Negative	Negative	Negative
	1077	June	St. Paul's ACK	35				1	31-40					31-40	0	Female	1	Married	1	None/Primary	1	Non student	0	Repeat	B+ve	0	Voluntary	0	Mobile	13.5	Negative	Negative	Negative	Negative	Negative	0	Negative	Negative	Negative	Negative	Negative	Negative
	1078	June	St. Paul's ACK	61								1	>50	>50	0	Female	1	Married	0	Seconday/tertiary	1	Non student	0	Repeat	A+ve	0	Voluntary	0	Mobile	13.7	Negative	Negative	Negative	Negative	Negative	0	Negative	Negative	Negative	Negative	Negative	Negative
	1079	June	St. Paul's ACK	22	18-25									18-25	1	Male	0	Single	0	Seconday/tertiary	0	Student	1	First timer	B+ve	0	Voluntary	0	Mobile	14	Negative	Negative	Negative	Negative	Negative	0	Negative	Negative	Negative	Negative	Negative	Negative
	1080	June	St. Paul's ACK	31				1	31-40					31-40	0	Female	1	Married	1	None/Primary			1	First timer	A+ve	0	Voluntary	0	Mobile	13.8	Negative	Negative	Negative	Negative	Negative	0	Negative	Negative	Negative	Negative	Negative	Negative
	1081	June	St. Paul's ACK	51								1	>50	>50	1	Male	1	Married	0	Seconday/tertiary	1	Non student	1	First timer	O+ve	0	Voluntary	0	Mobile	13.7	Negative	Negative	Negative	Negative	Negative	0	Negative	Negative	Negative	Negative	Negative	Negative
	1082	June	St. Paul's ACK	27		1	26-30							26-30	0	Female	0	Single	0	Seconday/tertiary	1	Non student	0	Repeat	O+ve	0	Voluntary	0	Mobile	14.7	Negative	Negative	Negative	Negative	Negative	0	Negative	Negative	Negative	Negative	Negative	Negative
	1083	June	St. Paul's ACK	41						1	41-50			41-50	1	Male	1	Married	0	Seconday/tertiary	1	Non student	0	Repeat	O+ve	0	Voluntary	0	Mobile	15.7	Negative	Negative	Negative	Negative	Negative	0	Negative	Negative	Negative	Negative	Negative	Negative
	1084	June	St. Paul's ACK	28		1	26-30							26-30	1	Male	0	Single					0	Repeat	A+ve	0	Voluntary	0	Mobile	14.3	Negative	Negative	Negative	Negative	Negative	0	Negative	Negative	Negative	Negative	Negative	Negative
	1085	June	St. Paul's ACK	41						1	41-50			41-50	1	Male	1	Married	0	Seconday/tertiary	1	Non student	0	Repeat	A+ve	0	Voluntary	0	Mobile	15.9	Negative	Negative	Negative	Negative	Negative	0	Negative	Negative	Negative	Negative	Negative	Negative
	1086	June	St. Paul's ACK	57								1	>50	>50	1	Male	1	Married	0	Seconday/tertiary	1	Non student	1	First timer	AB+ve	0	Voluntary	0	Mobile	13.2	Negative	Negative	Negative	Negative	Negative	0	Negative	Negative	Negative	Negative	Negative	Negative
	1087	June	St. Paul's ACK	46						1	41-50			41-50	1	Male	1	Married	1	None/Primary	1	Non student	0	Repeat	O+ve	0	Voluntary	0	Mobile	13.4	Negative	Negative	Negative	Negative	Negative	0	Negative	Negative	Negative	Negative	Negative	Negative
	1088	June	St. Paul's ACK	37				1	31-40					31-40	1	Male	1	Married	0	Seconday/tertiary	1	Non student	0	Repeat	O+ve	0	Voluntary	0	Mobile	15.6	Negative	Negative	Negative	Negative	Negative	0	Negative	Negative	Negative	Negative	Negative	Negative
	1089	June	St. Paul's ACK	25	18-25									18-25	1	Male	0	Single	0	Seconday/tertiary			1	First timer	B+ve	0	Voluntary	0	Mobile	16.2	Negative	Negative	Negative	Negative	Negative	0	Negative	Negative	Negative	Negative	Negative	Negative
	1090	June	St. Paul's ACK	43						1	41-50			41-50	1	Male	1	Married	0	Seconday/tertiary	1	Non student	1	First timer	O+ve	0	Voluntary	0	Mobile	13.9	Negative	Negative	Negative	Negative	Negative	0	Negative	Negative	Negative	Negative	Negative	Negative
	1091	June	Base titanium	42						1	41-50			41-50	1	Male	0	Single	0	Seconday/tertiary	1	Non student	0	Repeat	O+ve	0	Voluntary	0	Mobile	13.5	Negative	Negative	Negative	Negative	Negative	0	Negative	Negative	Negative	Negative	Negative	Negative
	1092	June	Base titanium	24	18-25									18-25	1	Male	0	Single	0	Seconday/tertiary			1	First timer	B+ve	0	Voluntary	0	Mobile	13.5	Negative	Negative	Negative	Negative	Negative	0	Negative	Negative	Negative	Negative	Negative	Negative
	1093	June	Base titanium	39				1	31-40					31-40	1	Male	1	Married	0	Seconday/tertiary	1	Non student	0	Repeat	A+ve	0	Voluntary	0	Mobile	13.5	Negative	Negative	Negative	Negative	Negative	0	Negative	Negative	Negative	Negative	Negative	Negative
	1094	June	Base titanium	29		1	26-30							26-30	1	Male	1	Married	0	Seconday/tertiary			0	Repeat	B+ve	0	Voluntary	0	Mobile	13.5	Negative	Negative	Negative	Negative	Negative	0	Negative	Negative	Negative	Negative	Negative	Negative
	1095	June	Base titanium	24	18-25									18-25	0	Female	0	Single	0	Seconday/tertiary	1	Non student	0	Repeat	O+ve	0	Voluntary	0	Mobile	13.4	Negative	Negative	Negative	Negative	Negative	0	Negative	Negative	Negative	Negative	Negative	Negative
	1096	June	Base titanium	35				1	31-40					31-40	1	Male	0	Single					0	Repeat	O+ve	0	Voluntary	0	Mobile	12.8	Negative	Negative	Negative	Negative	Negative	0	Negative	Negative	Negative	Negative	Negative	Negative
	1097	June	Base titanium	47						1	41-50			41-50	1	Male	1	Married	0	Seconday/tertiary			0	Repeat	O+ve	0	Voluntary	0	Mobile	14	Negative	Negative	Negative	Negative	Negative	0	Negative	Negative	Negative	Negative	Negative	Negative
	1098	June	Base titanium	27		1	26-30							26-30	1	Male	1	Married	0	Seconday/tertiary			1	First timer	AB+ve	0	Voluntary	0	Mobile	13.7	Negative	Negative	Negative	Negative	Negative	0	Negative	Negative	Negative	Negative	Negative	Negative
	1099	June	Base titanium	25	18-25									18-25	1	Male	0	Single	0	Seconday/tertiary	1	Non student	0	Repeat	O+ve	0	Voluntary	0	Mobile	15	Negative	Negative	Negative	Negative	Negative	0	Negative	Negative	Negative	Negative	Negative	Negative
	1100	June	Base titanium	30		1	26-30							26-30	1	Male	1	Married	0	Seconday/tertiary			0	Repeat	B+ve	0	Voluntary	0	Mobile	15.8	Negative	Negative	Negative	Negative	Negative	0	Negative	Negative	Negative	Negative	Negative	Negative
	1101	June	Base titanium	33				1	31-40					31-40	1	Male	1	Married	0	Seconday/tertiary			0	Repeat	O+ve	0	Voluntary	0	Mobile	14.7	Negative	Negative	Negative	Negative	Negative	0	Negative	Negative	Negative	Negative	Negative	Negative
	1102	June	Base titanium	30		1	26-30							26-30	1	Male	1	Married	0	Seconday/tertiary			0	Repeat	A+ve	0	Voluntary	0	Mobile	15.7	Negative	Negative	Negative	Negative	Negative	0	Negative	Negative	Negative	Negative	Negative	Negative
	1103	June	Base titanium	31				1	31-40					31-40	1	Male	0	Single	1	None/Primary			1	First timer	A+ve	0	Voluntary	0	Mobile	14.6	Negative	Negative	Negative	Negative	Negative	0	Negative	Negative	Negative	Negative	Negative	Negative
	1104	June	Base titanium	38				1	31-40					31-40	1	Male	1	Married			1	Non student	1	First timer	O+ve	0	Voluntary	0	Mobile	15.2	Negative	Negative	Negative	Negative	Negative	0	Negative	Negative	Negative	Negative	Negative	Negative
	1105	June	Base titanium	32				1	31-40					31-40	1	Male	1	Married	0	Seconday/tertiary	1	Non student	0	Repeat	O-ve	0	Voluntary	0	Mobile	14.2	Negative	Negative	Negative	Negative	Negative	0	Negative	Negative	Negative	Negative	Negative	Negative
	1106	June	Base titanium	31				1	31-40					31-40	1	Male	1	Married	0	Seconday/tertiary			1	First timer	O+ve	0	Voluntary	0	Mobile	14.8	Negative	Negative	Negative	Negative	Negative	0	Negative	Negative	Negative	Negative	Negative	Negative
	1107	June	Base titanium	24	18-25									18-25	1	Male	0	Single	0	Seconday/tertiary	1	Non student	1	First timer	O+ve	0	Voluntary	0	Mobile	16.7	Negative	Negative	Negative	Negative	Negative	0	Negative	Negative	Negative	Negative	Negative	Negative
	1108	June	Base titanium	29		1	26-30							26-30	1	Male	0	Single	0	Seconday/tertiary	1	Non student	0	Repeat	O+ve	0	Voluntary	0	Mobile	14.1	Negative	Negative	Negative	Negative	Negative	0	Negative	Negative	Negative	Negative	Negative	Negative
	1109	June	Base titanium	34				1	31-40					31-40	1	Male	1	Married	0	Seconday/tertiary	1	Non student	0	Repeat	B+ve	0	Voluntary	0	Mobile	15.1	Negative	Negative	Negative	Negative	Negative	0	Negative	Negative	Negative	Negative	Negative	Negative
	1110	June	Base titanium	37				1	31-40					31-40	1	Male	1	Married	0	Seconday/tertiary	1	Non student	0	Repeat	O+ve	0	Voluntary	0	Mobile	15	Negative	Negative	Negative	Negative	Negative	0	Negative	Negative	Negative	Negative	Negative	Negative
	1111	June	Base titanium	23	18-25									18-25	1	Male	0	Single	0	Seconday/tertiary	0	Student	1	First timer	A+ve	0	Voluntary	0	Mobile	16.7	Negative	Negative	Negative	Negative	Negative	0	Negative	Negative	Negative	Negative	Negative	Negative
	1112	June	Base titanium	35				1	31-40					31-40	1	Male	1	Married	0	Seconday/tertiary	1	Non student	1	First timer	O+ve	0	Voluntary	0	Mobile	16.7	Negative	Negative	Negative	Negative	Negative	0	Negative	Negative	Negative	Negative	Negative	Negative
	1113	June	Base titanium	38				1	31-40					31-40	1	Male	1	Married	0	Seconday/tertiary			1	First timer	B+ve	0	Voluntary	0	Mobile	13.8	Negative	Negative	Negative	Negative	Negative	0	Negative	Negative	Negative	Negative	Negative	Negative
	1114	June	Naivas Ukunda	22	18-25									18-25	1	Male	0	Single	0	Seconday/tertiary	0	Student	1	First timer	O+ve	0	Voluntary	0	Mobile	15.6	Negative	Negative	Negative	Negative	Negative	0	Negative	Negative	Negative	Negative	Negative	Negative
	1115	June	Naivas Ukunda	26		1	26-30							26-30	0	Female	1	Married	0	Seconday/tertiary	1	Non student	1	First timer	B-ve	0	Voluntary	0	Mobile	12.6	Negative	Negative	Negative	Negative	Negative	0	Negative	Negative	Negative	Negative	Negative	Negative
	1116	June	Naivas Ukunda	20	18-25									18-25	0	Female	0	Single	0	Seconday/tertiary			0	Repeat	A+ve	0	Voluntary	0	Mobile	16.6	Negative	Negative	Negative	Negative	Negative	0	Negative	Negative	Negative	Negative	Negative	Negative
	1117	June	Naivas Ukunda	28		1	26-30							26-30	1	Male	0	Single	0	Seconday/tertiary	1	Non student	1	First timer	A+ve	0	Voluntary	0	Mobile	12.8	Negative	Negative	Negative	Negative	Negative	0	Negative	Negative	Negative	Negative	Negative	Negative
	1118	June	Naivas Ukunda	44						1	41-50			41-50	1	Male	1	Married			1	Non student	0	Repeat	B+ve	0	Voluntary	0	Mobile	15.1	Negative	Negative	Negative	Negative	Negative	0	Negative	Negative	Negative	Negative	Negative	Negative
	1119	June	Naivas Ukunda	28		1	26-30							26-30	1	Male	0	Single	0	Seconday/tertiary	1	Non student	1	First timer	O+ve	0	Voluntary	0	Mobile	14.6	Negative	Negative	Negative	Negative	Negative	0	Negative	Negative	Negative	Negative	Negative	Negative
	1120	June	Naivas Ukunda	32				1	31-40					31-40	0	Female	0	Single			1	Non student	0	Repeat	O+ve	0	Voluntary	0	Mobile	15.8	Negative	Negative	Negative	Negative	Negative	0	Negative	Negative	Negative	Negative	Negative	Negative
	1121	June	Naivas Ukunda	46						1	41-50			41-50	1	Male	1	Married	0	Seconday/tertiary	1	Non student	1	First timer	O+ve	0	Voluntary	0	Mobile	13.9	Negative	Negative	Negative	Negative	Negative	0	Negative	Negative	Negative	Negative	Negative	Negative
	1122	June	Naivas Ukunda	39				1	31-40					31-40	1	Male	1	Married	0	Seconday/tertiary	1	Non student	0	Repeat	A+ve	0	Voluntary	0	Mobile	14.4	Negative	Negative	Negative	Negative	Negative	0	Negative	Negative	Negative	Negative	Negative	Negative
	1123	June	Naivas Ukunda	27		1	26-30							26-30	0	Female	1	Married	0	Seconday/tertiary	1	Non student	1	First timer	O+ve	0	Voluntary	0	Mobile	12.9	Negative	Negative	Negative	Negative	Negative	0	Negative	Negative	Negative	Negative	Negative	Negative
	1124	June	Naivas Ukunda	23	18-25									18-25	0	Female	0	Single	0	Seconday/tertiary			1	First timer	O+ve	0	Voluntary	0	Mobile	12.6	Negative	Negative	Negative	Negative	Negative	0	Negative	Negative	Negative	Negative	Negative	Negative
	1125	June	Naivas Ukunda	33				1	31-40					31-40	0	Female	0	Single	1	None/Primary			0	Repeat	A+ve	0	Voluntary	0	Mobile	12.9	Negative	Negative	Negative	Negative	Negative	0	Negative	Negative	Negative	Negative	Negative	Negative
	1126	June	Naivas Ukunda	23	18-25									18-25	0	Female	0	Single	0	Seconday/tertiary			0	Repeat	O+ve	0	Voluntary	0	Mobile	13.7	Negative	Negative	Negative	Negative	Negative	0	Negative	Negative	Negative	Negative	Negative	Negative
	1127	June	Naivas Ukunda	48						1	41-50			41-50	1	Male	1	Married	0	Seconday/tertiary	1	Non student	0	Repeat	O+ve	0	Voluntary	0	Mobile	14.4	Negative	Negative	Negative	Negative	Negative	0	Negative	Negative	Negative	Negative	Negative	Negative
	1128	June	Naivas Ukunda	30		1	26-30							26-30	1	Male	1	Married					1	First timer	O+ve	0	Voluntary	0	Mobile	16.2	Negative	Negative	Negative	Negative	Negative	0	Negative	Negative	Negative	Negative	Negative	Negative
	1129	June	Naivas Ukunda	31				1	31-40					31-40	1	Male	1	Married			1	Non student	0	Repeat	A+ve	0	Voluntary	0	Mobile	15.7	Negative	Negative	Negative	Negative	Negative	0	Negative	Negative	Negative	Negative	Negative	Negative
	1130	June	Naivas Ukunda	20	18-25									18-25	1	Male	0	Single					1	First timer	A+ve	0	Voluntary	0	Mobile	13.9	Negative	Negative	Negative	Negative	Negative	0	Negative	Negative	Negative	Negative	Negative	Negative
	1131	June	Naivas Ukunda	41						1	41-50			41-50	1	Male	1	Married	0	Seconday/tertiary	1	Non student	1	First timer	AB+ve	0	Voluntary	0	Mobile	14.7	Negative	Negative	Negative	Negative	Negative	0	Negative	Negative	Negative	Negative	Negative	Negative
	1132	June	Naivas Ukunda	29		1	26-30							26-30	1	Male	1	Married	1	None/Primary	1	Non student	0	Repeat	A+ve	0	Voluntary	0	Mobile	12.9	Negative	Negative	Negative	Negative	Negative	0	Negative	Negative	Negative	Negative	Negative	Negative
	1133	June	Naivas Ukunda	34				1	31-40					31-40	1	Male	1	Married	0	Seconday/tertiary			0	Repeat	O+ve	0	Voluntary	0	Mobile	16.3	Negative	Negative	Negative	Negative	Negative	0	Negative	Negative	Negative	Negative	Negative	Negative
	1134	June	KSBTC	46						1	41-50			41-50	1	Male	1	Married	1	None/Primary			0	Repeat	O+ve	0	Voluntary	1	Static	15.3	Negative	Negative	Negative	Negative	Negative	0	Negative	Negative	Negative	Negative	Negative	Negative
	1135	June	KSBTC	37				1	31-40					31-40	1	Male	1	Married	1	None/Primary	1	Non student	1	First timer	O+ve	0	Voluntary	1	Static	19.3	Negative	Positive	Negative	Negative	Positive	1	Negative	Negative	Negative	Negative	Negative	Negative
	1136	June	Kombani primary	21	18-25									18-25	1	Male	0	Single	0	Seconday/tertiary	1	Non student	1	First timer	A+ve	0	Voluntary	0	Mobile	15.8	Negative	Positive	Negative	Negative	Positive	1	Negative	Negative	Negative	Negative	Negative	Negative
	1137	June	Kombani primary	23	18-25									18-25	0	Female	0	Single	0	Seconday/tertiary	1	Non student	1	First timer	O+ve	0	Voluntary	0	Mobile	14.7	Negative	Negative	Negative	Negative	Negative	0	Negative	Negative	Negative	Negative	Negative	Negative
	1138	June	Kombani primary	25	18-25									18-25	0	Female	0	Single	0	Seconday/tertiary	1	Non student	1	First timer	B+ve	0	Voluntary	0	Mobile	14.6	Negative	Negative	Negative	Negative	Negative	0	Negative	Negative	Negative	Negative	Negative	Negative
	1139	June	Kombani primary	32				1	31-40					31-40	1	Male	0	Single	0	Seconday/tertiary	1	Non student	1	First timer	A+ve	0	Voluntary	0	Mobile	15.3	Negative	Negative	Negative	Negative	Negative	0	Negative	Negative	Negative	Negative	Negative	Negative
	1140	June	Kombani primary	33				1	31-40					31-40	1	Male	1	Married	0	Seconday/tertiary	1	Non student	1	First timer	O+ve	0	Voluntary	0	Mobile	14.5	Negative	Negative	Negative	Negative	Negative	0	Negative	Negative	Negative	Negative	Negative	Negative
	1141	June	Kombani primary	24	18-25									18-25	1	Male	0	Single	0	Seconday/tertiary	1	Non student	1	First timer	A+ve	0	Voluntary	0	Mobile	16.3	Negative	Negative	Negative	Negative	Negative	0	Negative	Negative	Negative	Negative	Negative	Negative
	1142	June	Diani baptist	47						1	41-50			41-50	1	Male	1	Married	0	Seconday/tertiary	1	Non student	0	Repeat	O+ve	0	Voluntary	0	Mobile	14.9	Negative	Positive	Negative	Negative	Positive	1	Negative	Negative	Negative	Negative	Negative	Negative
	1143	June	Diani baptist	42						1	41-50			41-50	1	Male	1	Married	0	Seconday/tertiary	1	Non student	1	First timer	O+ve	0	Voluntary	0	Mobile	15.6	Negative	Negative	Negative	Negative	Negative	0	Negative	Negative	Negative	Negative	Negative	Negative
	1144	June	Diani baptist	39				1	31-40					31-40	0	Female	1	Married	0	Seconday/tertiary	1	Non student	1	First timer	AB+ve	0	Voluntary	0	Mobile	13.2	Negative	Negative	Negative	Negative	Negative	0	Negative	Negative	Negative	Negative	Negative	Negative
	1145	June	Diani baptist	42						1	41-50			41-50	1	Male	0	Single					1	First timer	O+ve	0	Voluntary	0	Mobile	14.2	Negative	Negative	Negative	Negative	Negative	0	Negative	Negative	Negative	Negative	Negative	Negative
	1146	June	Diani baptist	41						1	41-50			41-50	1	Male	1	Married	0	Seconday/tertiary	1	Non student	0	Repeat	O+ve	0	Voluntary	0	Mobile	16.5	Negative	Negative	Negative	Negative	Negative	0	Negative	Negative	Negative	Negative	Negative	Negative
	1147	June	Diani baptist	60								1	>50	>50	1	Male	1	Married	0	Seconday/tertiary	1	Non student	0	Repeat	A+ve	0	Voluntary	0	Mobile	14.9	Negative	Negative	Negative	Negative	Negative	0	Negative	Negative	Negative	Negative	Negative	Negative
	1148	June	Diani baptist	30		1	26-30							26-30	1	Male	0	Single	1	None/Primary	1	Non student	1	First timer	B+ve	0	Voluntary	0	Mobile	14.2	Negative	Negative	Negative	Negative	Negative	0	Negative	Negative	Negative	Negative	Negative	Negative
	1149	June	Diani baptist	23	18-25									18-25	1	Male	0	Single	0	Seconday/tertiary			0	Repeat	O+ve	0	Voluntary	0	Mobile	15.3	Negative	Negative	Negative	Negative	Negative	0	Negative	Negative	Negative	Negative	Negative	Negative
	1150	June	Diani baptist	25	18-25									18-25	0	Female	1	Married	0	Seconday/tertiary	1	Non student	1	First timer	O+ve	0	Voluntary	0	Mobile	16.4	Negative	Negative	Negative	Negative	Negative	0	Negative	Negative	Negative	Negative	Negative	Negative
	1151	June	Diani baptist	36				1	31-40					31-40	1	Male	1	Married					1	First timer	AB+ve	0	Voluntary	0	Mobile	15.6	Negative	Negative	Negative	Negative	Negative	0	Negative	Negative	Negative	Negative	Negative	Negative
	1152	June	Diani baptist	33				1	31-40					31-40	1	Male	0	Single	0	Seconday/tertiary	1	Non student	1	First timer	B+ve	0	Voluntary	0	Mobile	16.4	Negative	Negative	Negative	Negative	Negative	0	Negative	Negative	Negative	Negative	Negative	Negative
	1153	June	Diani baptist	44						1	41-50			41-50	1	Male	1	Married	1	None/Primary	1	Non student	0	Repeat	O+ve	0	Voluntary	0	Mobile	16.1	Negative	Positive	Negative	Negative	Positive	1	Negative	Negative	Negative	Negative	Negative	Negative
	1154	June	Diani baptist	28		1	26-30							26-30	1	Male	0	Single	0	Seconday/tertiary	1	Non student	0	Repeat	O-ve	0	Voluntary	0	Mobile	16.6	Negative	Negative	Negative	Negative	Negative	0	Negative	Negative	Negative	Negative	Negative	Negative
	1155	June	Diani baptist	20	18-25									18-25	1	Male	0	Single	0	Seconday/tertiary	1	Non student	1	First timer	B+ve	0	Voluntary	0	Mobile	16.8	Negative	Negative	Negative	Negative	Negative	0	Negative	Negative	Negative	Negative	Negative	Negative
	1156	June	Diani baptist	28		1	26-30							26-30	1	Male	1	Married	0	Seconday/tertiary	1	Non student	0	Repeat	O+ve	0	Voluntary	0	Mobile	14.2	Negative	Positive	Negative	Negative	Positive	1	Negative	Negative	Negative	Negative	Negative	Negative
	1157	June	Diani baptist	22	18-25									18-25	0	Female	1	Married	0	Seconday/tertiary	1	Non student	1	First timer	O+ve	0	Voluntary	0	Mobile	14.2	Negative	Negative	Negative	Negative	Negative	0	Negative	Negative	Negative	Negative	Negative	Negative
	1158	June	Diani baptist	61								1	>50	>50	1	Male	1	Married	0	Seconday/tertiary	1	Non student	0	Repeat	O+ve	0	Voluntary	0	Mobile	13.7	Negative	Negative	Negative	Negative	Negative	0	Negative	Negative	Negative	Negative	Negative	Negative
	1159	June	Diani baptist	24	18-25									18-25	0	Female	1	Married	0	Seconday/tertiary	1	Non student	1	First timer	O+ve	0	Voluntary	0	Mobile	12.9	Negative	Negative	Negative	Negative	Negative	0	Negative	Negative	Negative	Negative	Negative	Negative
	1160	June	Diani baptist	27		1	26-30							26-30	0	Female	0	Single	1	None/Primary	1	Non student	1	First timer	A-ve	0	Voluntary	0	Mobile	14.6	Negative	Negative	Negative	Negative	Negative	0	Negative	Negative	Negative	Negative	Negative	Negative
	1161	June	KSBTC	45						1	41-50			41-50	1	Male	1	Married	0	Seconday/tertiary			1	First timer	O+ve	1	FRD	1	Static	15.9	Negative	Negative	Negative	Negative	Negative	0	Negative	Negative	Negative	Negative	Negative	Negative
	1162	June	KSBTC	24	18-25									18-25	0	Female	0	Single	0	Seconday/tertiary	1	Non student	0	Repeat	O+ve	1	FRD	1	Static	14.4	Negative	Negative	Negative	Negative	Negative	0	Negative	Negative	Negative	Negative	Negative	Negative
	1163	June	KSBTC	26		1	26-30							26-30	0	Female	0	Single	0	Seconday/tertiary	1	Non student	0	Repeat	O+ve	1	FRD	1	Static	12.9	Negative	Negative	Negative	Negative	Negative	0	Negative	Negative	Negative	Negative	Negative	Negative
	1164	June	KSBTC	36				1	31-40					31-40	1	Male	1	Married	1	None/Primary			0	Repeat	O+ve	1	FRD	1	Static	14.7	Negative	Negative	Negative	Negative	Negative	0	Negative	Negative	Negative	Negative	Negative	Negative
	1165	June	FPFK church	27		1	26-30							26-30	0	Female	0	Single	0	Seconday/tertiary			0	Repeat	B+ve	0	Voluntary	0	Mobile	14.9	Negative	Negative	Negative	Negative	Negative	0	Negative	Negative	Negative	Negative	Negative	Negative
	1166	June	FPFK church	33				1	31-40					31-40	1	Male	1	Married			1	Non student	1	First timer	A+ve	0	Voluntary	0	Mobile	15.8	Negative	Negative	Negative	Negative	Negative	0	Negative	Negative	Negative	Negative	Negative	Negative
	1167	June	FPFK church	48						1	41-50			41-50	0	Female	1	Married	0	Seconday/tertiary			1	First timer	O+ve	0	Voluntary	0	Mobile	12.8	Negative	Negative	Negative	Negative	Negative	0	Negative	Negative	Negative	Negative	Negative	Negative
	1168	June	FPFK church	43						1	41-50			41-50	1	Male	1	Married			1	Non student	1	First timer	B+ve	0	Voluntary	0	Mobile	14	Negative	Negative	Negative	Negative	Negative	0	Negative	Negative	Negative	Negative	Negative	Negative
	1169	June	FPFK church	33				1	31-40					31-40	1	Male	1	Married	0	Seconday/tertiary	1	Non student	1	First timer	A+ve	0	Voluntary	0	Mobile	16.2	Negative	Negative	Negative	Negative	Negative	0	Negative	Negative	Negative	Negative	Negative	Negative
	1170	June	FPFK church	23	18-25									18-25	1	Male	0	Single	0	Seconday/tertiary	0	Student	0	Repeat	O+ve	0	Voluntary	0	Mobile	16.1	Negative	Negative	Negative	Negative	Negative	0	Negative	Negative	Negative	Negative	Negative	Negative
	1171	June	FPFK church	30		1	26-30							26-30	0	Female	1	Married	1	None/Primary	1	Non student	1	First timer	B+ve	0	Voluntary	0	Mobile	14	Negative	Negative	Negative	Negative	Negative	0	Negative	Negative	Negative	Negative	Negative	Negative
	1172	June	FPFK church	40				1	31-40					31-40	1	Male	1	Married	1	None/Primary	1	Non student	1	First timer	A+ve	0	Voluntary	0	Mobile	14.2	Negative	Negative	Negative	Negative	Negative	0	Negative	Negative	Negative	Negative	Negative	Negative
	1173	June	FPFK church	41						1	41-50			41-50	0	Female	1	Married	0	Seconday/tertiary	1	Non student	1	First timer	A+ve	0	Voluntary	0	Mobile	12.6	Negative	Negative	Negative	Negative	Negative	0	Negative	Negative	Negative	Negative	Negative	Negative
	1174	June	FPFK church	22	18-25									18-25	0	Female	0	Single	0	Seconday/tertiary	1	Non student	1	First timer	B+ve	0	Voluntary	0	Mobile	14.1	Negative	Negative	Negative	Negative	Negative	0	Negative	Negative	Negative	Negative	Negative	Negative
	1175	June	FPFK church	28		1	26-30							26-30	0	Female	1	Married	1	None/Primary	1	Non student	1	First timer	B+ve	0	Voluntary	0	Mobile	13.6	Negative	Negative	Negative	Negative	Negative	0	Negative	Negative	Negative	Negative	Negative	Negative
	1176	June	FPFK church	35				1	31-40					31-40	0	Female	1	Married			1	Non student	1	First timer	O+ve	0	Voluntary	0	Mobile	13.6	Negative	Negative	Negative	Negative	Negative	0	Negative	Negative	Negative	Negative	Negative	Negative
	1177	June	FPFK church	40				1	31-40					31-40	1	Male			1	None/Primary	1	Non student	0	Repeat	O+ve	0	Voluntary	0	Mobile	15.7	Negative	Negative	Negative	Negative	Negative	0	Negative	Negative	Negative	Negative	Negative	Negative
	1178	June	FPFK church	29		1	26-30							26-30	1	Male	0	Single			1	Non student	0	Repeat	O+ve	0	Voluntary	0	Mobile	17.2	Negative	Negative	Negative	Negative	Negative	0	Negative	Negative	Negative	Negative	Negative	Negative
	1179	June	FPFK church	34				1	31-40					31-40	1	Male	1	Married	0	Seconday/tertiary	1	Non student	1	First timer	O+ve	0	Voluntary	0	Mobile	17.1	Negative	Negative	Negative	Negative	Negative	0	Negative	Negative	Negative	Negative	Negative	Negative
	1180	June	FPFK church	46						1	41-50			41-50	1	Male	1	Married	0	Seconday/tertiary	1	Non student	1	First timer	O+ve	0	Voluntary	0	Mobile	14.5	Negative	Negative	Negative	Negative	Negative	0	Negative	Negative	Negative	Negative	Negative	Negative
	1181	June	FPFK church	43						1	41-50			41-50	0	Female	1	Married	1	None/Primary	1	Non student	1	First timer	O+ve	0	Voluntary	0	Mobile	13.9	Negative	Negative	Negative	Negative	Negative	0	Negative	Negative	Negative	Negative	Negative	Negative
	1182	June	FPFK church	34				1	31-40					31-40	1	Male	1	Married	1	None/Primary	1	Non student	0	Repeat	O+ve	0	Voluntary	0	Mobile	13.6	Negative	Negative	Negative	Negative	Negative	0	Negative	Negative	Negative	Negative	Negative	Negative
	1183	June	FPFK church	53								1	>50	>50	0	Female	1	Married	0	Seconday/tertiary			0	Repeat	A+ve	0	Voluntary	0	Mobile	13.7	Negative	Negative	Negative	Negative	Negative	0	Negative	Negative	Negative	Negative	Negative	Negative
	1184	June	FPFK church	34				1	31-40					31-40	1	Male	1	Married	0	Seconday/tertiary			1	First timer	A+ve	0	Voluntary	0	Mobile	14.7	Negative	Negative	Negative	Negative	Negative	0	Negative	Negative	Negative	Negative	Negative	Negative
	1185	June	FPFK church	54								1	>50	>50	0	Female	0	Single	0	Seconday/tertiary	1	Non student	1	First timer	B+ve	0	Voluntary	0	Mobile	13.7	Negative	Negative	Negative	Negative	Negative	0	Negative	Negative	Negative	Negative	Negative	Negative
	1186	June	FPFK church	25	18-25									18-25	1	Male	0	Single	0	Seconday/tertiary			1	First timer	O+ve	0	Voluntary	0	Mobile	15	Negative	Negative	Negative	Negative	Negative	0	Negative	Negative	Negative	Negative	Negative	Negative
	1187	June	FPFK church	30		1	26-30							26-30	0	Female	0	Single	0	Seconday/tertiary	1	Non student	1	First timer	O+ve	0	Voluntary	0	Mobile	14.9	Negative	Negative	Negative	Negative	Negative	0	Negative	Negative	Negative	Negative	Negative	Negative
	1188	June	FPFK church	22	18-25									18-25	1	Male	1	Married	0	Seconday/tertiary	1	Non student	1	First timer	B+ve	0	Voluntary	0	Mobile	15.5	Negative	Negative	Negative	Negative	Negative	0	Negative	Negative	Negative	Negative	Negative	Negative
	1189	June	FPFK church	25	18-25									18-25	1	Male	0	Single	0	Seconday/tertiary	1	Non student	1	First timer	O+ve	0	Voluntary	0	Mobile	15.6	Negative	Negative	Negative	Negative	Negative	0	Negative	Negative	Negative	Negative	Negative	Negative
	1190	June	FPFK church	29		1	26-30							26-30	0	Female	0	Single	0	Seconday/tertiary	1	Non student	1	First timer	O+ve	0	Voluntary	0	Mobile	13.3	Negative	Negative	Negative	Negative	Negative	0	Negative	Negative	Negative	Negative	Negative	Negative
	1191	June	FPFK church	36				1	31-40					31-40	1	Male	1	Married	1	None/Primary	1	Non student	0	Repeat	A+ve	0	Voluntary	0	Mobile	15.9	Negative	Negative	Negative	Negative	Negative	0	Negative	Negative	Negative	Negative	Negative	Negative
	1192	June	FPFK church												1	Male	0	Single	0	Seconday/tertiary	1	Non student	0	Repeat	B+ve	0	Voluntary	0	Mobile	15.8	Negative	Negative	Negative	Negative	Negative	0	Negative	Negative	Negative	Negative	Negative	Negative
	1193	June	FPFK church	29		1	26-30							26-30	1	Male	0	Single	0	Seconday/tertiary	1	Non student	0	Repeat	A+ve	0	Voluntary	0	Mobile	14.3	Negative	Negative	Negative	Negative	Negative	0	Negative	Negative	Negative	Negative	Negative	Negative
	1194	June	FPFK church	39				1	31-40					31-40	0	Female	0	Single	1	None/Primary	1	Non student	0	Repeat	O+ve	0	Voluntary	0	Mobile	12.9	Negative	Negative	Negative	Negative	Negative	0	Negative	Negative	Negative	Negative	Negative	Negative
	1195	June	FPFK church	40				1	31-40					31-40	1	Male	1	Married			1	Non student	1	First timer	O+ve	0	Voluntary	0	Mobile	15.7	Negative	Negative	Negative	Negative	Negative	0	Negative	Negative	Negative	Negative	Negative	Negative
	1196	June	FPFK church	46						1	41-50			41-50	1	Male	1	Married	0	Seconday/tertiary	1	Non student	1	First timer	O+ve	0	Voluntary	0	Mobile	15.1	Negative	Negative	Negative	Negative	Negative	0	Negative	Negative	Negative	Negative	Negative	Negative
	1197	June	FPFK church	38				1	31-40					31-40	1	Male	1	Married	0	Seconday/tertiary	1	Non student	1	First timer	A+ve	0	Voluntary	0	Mobile	14.8	Negative	Negative	Negative	Negative	Negative	0	Negative	Negative	Negative	Negative	Negative	Negative
	1198	June	FPFK church	59								1	>50	>50	1	Male	1	Married	0	Seconday/tertiary	1	Non student	0	Repeat	B+ve	0	Voluntary	0	Mobile	16.7	Negative	Negative	Negative	Negative	Negative	0	Negative	Negative	Negative	Negative	Negative	Negative
	1199	June	FPFK church	47						1	41-50			41-50	0	Female			0	Seconday/tertiary	1	Non student	1	First timer	A+ve	0	Voluntary	0	Mobile	14.6	Negative	Negative	Negative	Negative	Negative	0	Negative	Negative	Negative	Negative	Negative	Negative
	1200	June	FPFK church	54								1	>50	>50	1	Male	1	Married	0	Seconday/tertiary			0	Repeat	O+ve	0	Voluntary	0	Mobile	14.1	Negative	Negative	Negative	Negative	Negative	0	Negative	Negative	Negative	Negative	Negative	Negative
	1201	June	FPFK church												0	Female	0	Single	0	Seconday/tertiary			1	First timer	O+ve	0	Voluntary	0	Mobile	14.6	Negative	Negative	Negative	Negative	Negative	0	Negative	Negative	Negative	Negative	Negative	Negative
	1202	June	FPFK church	25	18-25									18-25	0	Female	0	Single	0	Seconday/tertiary			1	First timer	A+ve	0	Voluntary	0	Mobile	14.6	Negative	Negative	Negative	Negative	Negative	0	Negative	Negative	Negative	Negative	Negative	Negative
	1203	June	FPFK church	58								1	>50	>50	1	Male	1	Married			1	Non student	1	First timer	B+ve	0	Voluntary	0	Mobile	16	Negative	Negative	Negative	Negative	Negative	0	Negative	Negative	Negative	Negative	Negative	Negative
	1204	June	FPFK church	42						1	41-50			41-50	1	Male	1	Married	0	Seconday/tertiary	1	Non student	1	First timer	B+ve	0	Voluntary	0	Mobile	13.2	Negative	Negative	Negative	Negative	Negative	0	Negative	Negative	Negative	Negative	Negative	Negative
	1205	July	Dr. babla Girls	16	16-17	0	16-17	0	16-17	0	16-17	0	16-17	16-17	0	Female	0	Single	0	Seconday/tertiary	0	Student	1	First timer	O+ve	0	Voluntary	0	Mobile	14.6	Negative	Negative	Negative	Negative	Negative	0	Negative	Negative	Negative	Negative	Negative	Negative
	1206	July	Dr. babla Girls	18	18-25									18-25	0	Female	0	Single	0	Seconday/tertiary	0	Student	1	First timer	O+ve	0	Voluntary	0	Mobile	13.7	Negative	Negative	Negative	Negative	Negative	0	Negative	Negative	Negative	Negative	Negative	Negative
	1207	July	Dr. babla Girls	18	18-25									18-25	0	Female	0	Single	0	Seconday/tertiary	0	Student	0	Repeat	O+ve	0	Voluntary	0	Mobile	13.2	Negative	Negative	Negative	Negative	Negative	0	Negative	Negative	Negative	Negative	Negative	Negative
	1208	July	Dr. babla Girls	19	18-25									18-25	0	Female	0	Single	0	Seconday/tertiary	0	Student	1	First timer	O+ve	0	Voluntary	0	Mobile	13.3	Negative	Negative	Negative	Negative	Negative	0	Negative	Negative	Negative	Negative	Negative	Negative
	1209	July	Dr. babla Girls	19	18-25									18-25	0	Female	0	Single	0	Seconday/tertiary	0	Student	1	First timer	B+ve	0	Voluntary	0	Mobile	12.5	Negative	Negative	Negative	Negative	Negative	0	Negative	Negative	Negative	Negative	Negative	Negative
	1210	July	Dr. babla Girls	18	18-25									18-25	0	Female	0	Single	0	Seconday/tertiary	0	Student	1	First timer	O+ve	0	Voluntary	0	Mobile	12.5	Negative	Negative	Negative	Negative	Negative	0	Negative	Negative	Negative	Negative	Negative	Negative
	1211	July	Dr. babla Girls	18	18-25									18-25	0	Female	0	Single	0	Seconday/tertiary	0	Student	0	Repeat	A+ve	0	Voluntary	0	Mobile	13.8	Negative	Negative	Negative	Negative	Negative	0	Negative	Negative	Negative	Negative	Negative	Negative
	1212	July	Dr. babla Girls	19	18-25									18-25	0	Female	0	Single	0	Seconday/tertiary	0	Student	1	First timer	O+ve	0	Voluntary	0	Mobile	12.8	Negative	Negative	Negative	Negative	Negative	0	Negative	Negative	Negative	Negative	Negative	Negative
	1213	July	Dr. babla Girls	19	18-25									18-25	0	Female	0	Single	0	Seconday/tertiary	0	Student	0	Repeat	A+ve	0	Voluntary	0	Mobile	12.7	Negative	Negative	Negative	Negative	Negative	0	Negative	Negative	Negative	Negative	Negative	Negative
	1214	July	Dr. babla Girls	19	18-25									18-25	0	Female	0	Single	0	Seconday/tertiary	0	Student	1	First timer	A+ve	0	Voluntary	0	Mobile	14.6	Negative	Negative	Negative	Negative	Negative	0	Negative	Negative	Negative	Negative	Negative	Negative
	1215	July	Dr. babla Girls	19	18-25									18-25	0	Female	0	Single	0	Seconday/tertiary	0	Student	1	First timer	B+ve	0	Voluntary	0	Mobile	12.6	Negative	Negative	Negative	Negative	Negative	0	Negative	Negative	Negative	Negative	Negative	Negative
	1216	July	Dr. babla Girls	27		1	26-30							26-30	0	Female	0	Single	0	Seconday/tertiary	0	Student	1	First timer	O+ve	0	Voluntary	0	Mobile	13.6	Negative	Negative	Negative	Negative	Negative	0	Negative	Negative	Negative	Negative	Negative	Negative
	1217	July	Dr. babla Girls	41						1	41-50			41-50	1	Male	0	Single	0	Seconday/tertiary	0	Student	0	Repeat	O+ve	0	Voluntary	0	Mobile	16	Negative	Negative	Negative	Negative	Negative	0	Negative	Negative	Negative	Negative	Negative	Negative
	1218	July	Dr. babla Girls	17	16-17	0	16-17	0	16-17	0	16-17	0	16-17	16-17	0	Female	0	Single	0	Seconday/tertiary	0	Student	1	First timer	A+ve	0	Voluntary	0	Mobile	12.8	Negative	Negative	Negative	Negative	Negative	0	Negative	Negative	Negative	Negative	Negative	Negative
	1219	July	Dr. babla Girls	18	18-25									18-25	0	Female	0	Single	0	Seconday/tertiary	0	Student	1	First timer	B+ve	0	Voluntary	0	Mobile	13.2	Negative	Negative	Negative	Negative	Negative	0	Negative	Negative	Negative	Negative	Negative	Negative
	1220	July	Dr. babla Girls	22	18-25									18-25	0	Female	0	Single	0	Seconday/tertiary	0	Student	1	First timer	O+ve	0	Voluntary	0	Mobile	13.9	Negative	Negative	Negative	Negative	Negative	0	Negative	Negative	Negative	Negative	Negative	Negative
	1221	July	Dr. babla Girls	16	16-17	0	16-17	0	16-17	0	16-17	0	16-17	16-17	0	Female	0	Single	0	Seconday/tertiary	0	Student	1	First timer	O+ve	0	Voluntary	0	Mobile	14.6	Negative	Negative	Negative	Negative	Negative	0	Negative	Negative	Negative	Negative	Negative	Negative
	1222	July	Dr. babla Girls	17	16-17	0	16-17	0	16-17	0	16-17	0	16-17	16-17	0	Female	0	Single	0	Seconday/tertiary	0	Student	1	First timer	B+ve	0	Voluntary	0	Mobile	12.7	Negative	Negative	Negative	Negative	Negative	0	Negative	Negative	Negative	Negative	Negative	Negative
	1223	July	Dr. babla Girls	18	18-25									18-25	0	Female	0	Single	0	Seconday/tertiary	0	Student	1	First timer	O+ve	0	Voluntary	0	Mobile	13.4	Negative	Negative	Negative	Negative	Negative	0	Negative	Negative	Negative	Negative	Negative	Negative
	1224	July	Franz Josef Sec Sch	20	18-25									18-25	0	Female	0	Single	0	Seconday/tertiary	0	Student	1	First timer	O+ve	0	Voluntary	0	Mobile	12.6	Negative	Negative	Negative	Negative	Negative	0	Negative	Negative	Negative	Negative	Negative	Negative
	1225	July	Franz Josef Sec Sch	18	18-25									18-25	0	Female	0	Single	0	Seconday/tertiary	0	Student	1	First timer	B+ve	0	Voluntary	0	Mobile	13.5	Negative	Negative	Negative	Negative	Negative	0	Negative	Negative	Negative	Negative	Negative	Negative
	1226	July	Franz Josef Sec Sch	16	16-17	0	16-17	0	16-17	0	16-17	0	16-17	16-17	0	Female	0	Single	0	Seconday/tertiary	0	Student	1	First timer	A+ve	0	Voluntary	0	Mobile	12.8	Negative	Negative	Negative	Negative	Negative	0	Negative	Negative	Negative	Negative	Negative	Negative
	1227	July	Franz Josef Sec Sch	17	16-17	0	16-17	0	16-17	0	16-17	0	16-17	16-17	0	Female	0	Single	0	Seconday/tertiary	0	Student	1	First timer	A+ve	0	Voluntary	0	Mobile	13.6	Negative	Negative	Negative	Negative	Negative	0	Negative	Negative	Negative	Negative	Negative	Negative
	1228	July	Franz Josef Sec Sch	19	18-25									18-25	0	Female	0	Single	0	Seconday/tertiary	0	Student	1	First timer	O+ve	0	Voluntary	0	Mobile	14.9	Negative	Negative	Negative	Negative	Negative	0	Negative	Negative	Negative	Negative	Negative	Negative
	1229	July	Franz Josef Sec Sch	16	16-17	0	16-17	0	16-17	0	16-17	0	16-17	16-17	0	Female	0	Single	0	Seconday/tertiary	0	Student	1	First timer	B+ve	0	Voluntary	0	Mobile	14.7	Negative	Positive	Negative	Negative	Positive	1	Negative	Negative	Negative	Negative	Negative	Negative
	1230	July	Franz Josef Sec Sch	21	18-25									18-25	0	Female	0	Single	0	Seconday/tertiary	0	Student	1	First timer	A+ve	0	Voluntary	0	Mobile	12.7	Negative	Negative	Negative	Negative	Negative	0	Negative	Negative	Negative	Negative	Negative	Negative
	1231	July	Franz Josef Sec Sch	18	18-25									18-25	0	Female	0	Single	0	Seconday/tertiary	0	Student	1	First timer	O+ve	0	Voluntary	0	Mobile	15.1	Positive	Negative	Negative	Negative	Positive	1	Negative	Negative	Negative	Negative		Negative
	1232	July	Franz Josef Sec Sch	16	16-17	0	16-17	0	16-17	0	16-17	0	16-17	16-17	0	Female	0	Single	0	Seconday/tertiary	0	Student	1	First timer	O+ve	0	Voluntary	0	Mobile	12.8	Negative	Negative	Negative	Negative	Negative	0	Negative	Negative	Negative	Negative	Negative	Negative
	1233	July	Franz Josef Sec Sch	20	18-25									18-25	0	Female	0	Single	0	Seconday/tertiary	0	Student	0	Repeat	A+ve	0	Voluntary	0	Mobile	13	Negative	Negative	Negative	Negative	Negative	0	Negative	Negative	Negative	Negative	Negative	Negative
	1234	July	Franz Josef Sec Sch	16	16-17	0	16-17	0	16-17	0	16-17	0	16-17	16-17	0	Female	0	Single	0	Seconday/tertiary	0	Student	1	First timer	A+ve	0	Voluntary	0	Mobile	13.2	Negative	Negative	Positive	Negative	Positive	1	Negative	Negative	Negative		Negative
	1235	July	Franz Josef Sec Sch	19	18-25									18-25	0	Female	0	Single	0	Seconday/tertiary	0	Student	1	First timer	O+ve	0	Voluntary	0	Mobile	14.1	Negative	Negative	Negative	Negative	Negative	0	Negative	Negative	Negative	Negative	Negative	Negative
	1236	July	Franz Josef Sec Sch	16	16-17	0	16-17	0	16-17	0	16-17	0	16-17	16-17	0	Female	0	Single	0	Seconday/tertiary	0	Student	1	First timer	A+ve	0	Voluntary	0	Mobile	13.2	Negative	Negative	Negative	Negative	Negative	0	Negative	Negative	Negative	Negative	Negative	Negative
	1237	July	Franz Josef Sec Sch	17	16-17	0	16-17	0	16-17	0	16-17	0	16-17	16-17	0	Female	0	Single	0	Seconday/tertiary	0	Student	1	First timer	A+ve	0	Voluntary	0	Mobile	13.5	Negative	Negative	Negative	Negative	Negative	0	Negative	Negative	Negative	Negative	Negative	Negative
	1238	July	Franz Josef Sec Sch	16	16-17	0	16-17	0	16-17	0	16-17	0	16-17	16-17	0	Female	0	Single	0	Seconday/tertiary	0	Student	1	First timer	A+ve	0	Voluntary	0	Mobile	13.2	Negative	Negative	Negative	Negative	Negative	0	Negative	Negative	Negative	Negative	Negative	Negative
	1239	July	Franz Josef Sec Sch	16	16-17	0	16-17	0	16-17	0	16-17	0	16-17	16-17	0	Female	0	Single	0	Seconday/tertiary	0	Student	1	First timer	O+ve	0	Voluntary	0	Mobile	12.7	Negative	Negative	Negative	Negative	Negative	0	Negative	Negative	Negative	Negative	Negative	Negative
	1240	July	Franz Josef Sec Sch	16	16-17	0	16-17	0	16-17	0	16-17	0	16-17	16-17	0	Female	0	Single	0	Seconday/tertiary	0	Student	1	First timer	B+ve	0	Voluntary	0	Mobile	13.1	Negative	Negative	Negative	Negative	Negative	0	Negative	Negative	Negative	Negative	Negative	Negative
	1241	July	Franz Josef Sec Sch	19	18-25									18-25	0	Female	0	Single	0	Seconday/tertiary	0	Student	1	First timer	B+ve	0	Voluntary	0	Mobile	13.6	Negative	Negative	Negative	Negative	Negative	0	Negative	Negative	Negative	Negative	Negative	Negative
	1242	July	Franz Josef Sec Sch	16	16-17	0	16-17	0	16-17	0	16-17	0	16-17	16-17	0	Female	0	Single	0	Seconday/tertiary	0	Student	1	First timer	O+ve	0	Voluntary	0	Mobile	12.7	Negative	Negative	Negative	Negative	Negative	0	Negative	Negative	Negative	Negative	Negative	Negative
	1243	July	Franz Josef Sec Sch	16	16-17	0	16-17	0	16-17	0	16-17	0	16-17	16-17	0	Female	0	Single	0	Seconday/tertiary	0	Student	1	First timer	O+ve	0	Voluntary	0	Mobile	14.1	Negative	Negative	Negative	Negative	Negative	0	Negative	Negative	Negative	Negative	Negative	Negative
	1244	July	Franz Josef Sec Sch	19	18-25									18-25	0	Female	0	Single	0	Seconday/tertiary	0	Student	1	First timer	O+ve	0	Voluntary	0	Mobile	13.4	Negative	Negative	Negative	Negative	Negative	0	Negative	Negative	Negative	Negative	Negative	Negative
	1245	July	Franz Josef Sec Sch	16	16-17	0	16-17	0	16-17	0	16-17	0	16-17	16-17	0	Female	0	Single	0	Seconday/tertiary	0	Student	1	First timer	O+ve	0	Voluntary	0	Mobile	12.6	Negative	Negative	Negative	Negative	Negative	0	Negative	Negative	Negative	Negative	Negative	Negative
	1246	July	Franz Josef Sec Sch	16	16-17	0	16-17	0	16-17	0	16-17	0	16-17	16-17	0	Female	0	Single	0	Seconday/tertiary	0	Student	1	First timer	B+ve	0	Voluntary	0	Mobile	12.5	Negative	Negative	Negative	Negative	Negative	0	Negative	Negative	Negative	Negative	Negative	Negative
	1247	July	Franz Josef Sec Sch	19	18-25									18-25	0	Female	0	Single	0	Seconday/tertiary	0	Student	1	First timer	O+ve	0	Voluntary	0	Mobile	12.5	Negative	Negative	Negative	Negative	Negative	0	Negative	Negative	Negative	Negative	Negative	Negative
	1248	July	Franz Josef Sec Sch	18	18-25									18-25	0	Female	0	Single	0	Seconday/tertiary	0	Student	1	First timer	O+ve	0	Voluntary	0	Mobile	13.5	Negative	Negative	Negative	Negative	Negative	0	Negative	Negative	Negative	Negative	Negative	Negative
	1249	July	Franz Josef Sec Sch	33				1	31-40					31-40	1	Male	0	Single	0	Seconday/tertiary	0	Student	1	First timer	O+ve	0	Voluntary	0	Mobile	16.7	Negative	Negative	Negative	Negative	Negative	0	Negative	Negative	Negative	Negative	Negative	Negative
	1250	July	Franz Josef Sec Sch	16	16-17	0	16-17	0	16-17	0	16-17	0	16-17	16-17	0	Female	0	Single	0	Seconday/tertiary	0	Student	1	First timer	AB+ve	0	Voluntary	0	Mobile	13	Negative	Negative	Negative	Negative	Negative	0	Negative	Negative	Negative	Negative	Negative	Negative
	1251	July	Franz Josef Sec Sch	20	18-25									18-25	0	Female	0	Single	0	Seconday/tertiary	0	Student	1	First timer	O+ve	0	Voluntary	0	Mobile	13.5	Negative	Negative	Negative	Negative	Negative	0	Negative	Negative	Negative	Negative	Negative	Negative
	1252	July	Franz Josef Sec Sch	18	18-25									18-25	0	Female	0	Single	0	Seconday/tertiary	0	Student	1	First timer	A+ve	0	Voluntary	0	Mobile	12.8	Negative	Negative	Negative	Negative	Negative	0	Negative	Negative	Negative	Negative	Negative	Negative
	1253	July	Franz Josef Sec Sch	17	16-17	0	16-17	0	16-17	0	16-17	0	16-17	16-17	0	Female	0	Single	0	Seconday/tertiary	0	Student	1	First timer	A+ve	0	Voluntary	0	Mobile	13.4	Negative	Negative	Negative	Negative	Negative	0	Negative	Negative	Negative	Negative	Negative	Negative
	1254	July	Franz Josef Sec Sch	19	18-25									18-25	0	Female	0	Single	0	Seconday/tertiary	0	Student	1	First timer	A+ve	0	Voluntary	0	Mobile	12.7	Negative	Negative	Negative	Negative	Negative	0	Negative	Negative	Negative	Negative	Negative	Negative
	1255	July	Franz Josef Sec Sch	19	18-25									18-25	0	Female	0	Single	0	Seconday/tertiary	0	Student	1	First timer	B+ve	0	Voluntary	0	Mobile	14.1	Negative	Negative	Negative	Negative	Negative	0	Negative	Negative	Negative	Negative	Negative	Negative
	1256	July	Franz Josef Sec Sch	18	18-25									18-25	0	Female	0	Single	0	Seconday/tertiary	0	Student	1	First timer	O+ve	0	Voluntary	0	Mobile	13.7	Negative	Negative	Negative	Negative	Negative	0	Negative	Negative	Negative	Negative	Negative	Negative
	1257	July	Franz Josef Sec Sch	19	18-25									18-25	0	Female	0	Single	0	Seconday/tertiary	0	Student	1	First timer	O+ve	0	Voluntary	0	Mobile	14.8	Negative	Negative	Negative	Negative	Negative	0	Negative	Negative	Negative	Negative	Negative	Negative
	1258	July	Franz Josef Sec Sch	37				1	31-40					31-40	1	Male	0	Single	0	Seconday/tertiary	0	Student	0	Repeat	B+ve	0	Voluntary	0	Mobile	14.6	Negative	Negative	Negative	Negative	Negative	0	Negative	Negative	Negative	Negative	Negative	Negative
	1259	July	Franz Josef Sec Sch	18	18-25									18-25	0	Female	0	Single	0	Seconday/tertiary	0	Student	1	First timer	O+ve	0	Voluntary	0	Mobile	14.4	Negative	Negative	Negative	Negative	Negative	0	Negative	Negative	Negative	Negative	Negative	Negative
	1260	July	Franz Josef Sec Sch	18	18-25									18-25	0	Female	0	Single	0	Seconday/tertiary	0	Student	1	First timer	O+ve	0	Voluntary	0	Mobile	13.1	Negative	Negative	Negative	Negative	Negative	0	Negative	Negative	Negative	Negative	Negative	Negative
	1261	July	Franz Josef Sec Sch	19	18-25									18-25	0	Female	0	Single	0	Seconday/tertiary	0	Student	1	First timer	B+ve	0	Voluntary	0	Mobile	13.1	Negative	Negative	Negative	Negative	Negative	0	Negative	Negative	Negative	Negative	Negative	Negative
	1262	July	Franz Josef Sec Sch	18	18-25									18-25	0	Female	0	Single	0	Seconday/tertiary	0	Student	1	First timer	O+ve	0	Voluntary	0	Mobile	13.2	Negative	Negative	Negative	Negative	Negative	0	Negative	Negative	Negative	Negative	Negative	Negative
	1263	July	Franz Josef Sec Sch	17	16-17	0	16-17	0	16-17	0	16-17	0	16-17	16-17	0	Female	0	Single	0	Seconday/tertiary	0	Student	1	First timer	O+ve	0	Voluntary	0	Mobile	12.9	Negative	Negative	Negative	Negative	Negative	0	Negative	Negative	Negative	Negative	Negative	Negative
	1264	July	Franz Josef Sec Sch	21	18-25									18-25	0	Female	0	Single	0	Seconday/tertiary	0	Student	1	First timer	B+ve	0	Voluntary	0	Mobile	13.8	Positive	Negative	Negative	Negative	Positive	1	Negative	Negative	Negative	Negative		Negative
	1265	July	Franz Josef Sec Sch	17	16-17	0	16-17	0	16-17	0	16-17	0	16-17	16-17	0	Female	0	Single	0	Seconday/tertiary	0	Student	1	First timer	O+ve	0	Voluntary	0	Mobile	13.2	Negative	Negative	Negative	Negative	Negative	0	Negative	Negative	Negative	Negative	Negative	Negative
	1266	July	Franz Josef Sec Sch	17	16-17	0	16-17	0	16-17	0	16-17	0	16-17	16-17	0	Female	0	Single	0	Seconday/tertiary	0	Student	1	First timer	O+ve	0	Voluntary	0	Mobile	13.3	Negative	Negative	Negative	Negative	Negative	0	Negative	Negative	Negative	Negative	Negative	Negative
	1267	July	Franz Josef Sec Sch	19	18-25									18-25	0	Female	0	Single	0	Seconday/tertiary	0	Student	1	First timer	O+ve	0	Voluntary	0	Mobile	12.5	Negative	Negative	Negative	Negative	Negative	0	Negative	Negative	Negative	Negative	Negative	Negative
	1268	July	Franz Josef Sec Sch	34				1	31-40					31-40	1	Male	1	Married	0	Seconday/tertiary	0	Student	1	First timer	AB+ve	0	Voluntary	0	Mobile	14.9	Negative	Negative	Negative	Negative	Negative	0	Negative	Negative	Negative	Negative	Negative	Negative
	1269	July	Franz Josef Sec Sch	17	16-17	0	16-17	0	16-17	0	16-17	0	16-17	16-17	0	Female	0	Single	0	Seconday/tertiary	0	Student	1	First timer	O+ve	0	Voluntary	0	Mobile	12.7	Negative	Negative	Negative	Negative	Negative	0	Negative	Negative	Negative	Negative	Negative	Negative
	1270	July	Franz Josef Sec Sch	17	16-17	0	16-17	0	16-17	0	16-17	0	16-17	16-17	0	Female	0	Single	0	Seconday/tertiary	0	Student	1	First timer	O+ve	0	Voluntary	0	Mobile	12.7	Negative	Negative	Negative	Negative	Negative	0	Negative	Negative	Negative	Negative	Negative	Negative
	1271	July	Franz Josef Sec Sch	16	16-17	0	16-17	0	16-17	0	16-17	0	16-17	16-17	0	Female	0	Single	0	Seconday/tertiary	0	Student	1	First timer	O+ve	0	Voluntary	0	Mobile	14.6	Negative	Negative	Negative	Negative	Negative	0	Negative	Negative	Negative	Negative	Negative	Negative
	1272	July	Franz Josef Sec Sch	16	16-17	0	16-17	0	16-17	0	16-17	0	16-17	16-17	0	Female	0	Single	0	Seconday/tertiary	0	Student	1	First timer	O+ve	0	Voluntary	0	Mobile	14.1	Negative	Negative	Negative	Negative	Negative	0	Negative	Negative	Negative	Negative	Negative	Negative
	1273	July	Franz Josef Sec Sch	31				1	31-40					31-40	0	Female	0	Single	0	Seconday/tertiary	0	Student	0	Repeat	A+ve	0	Voluntary	0	Mobile	14	Negative	Negative	Negative	Negative	Negative	0	Negative	Negative	Negative	Negative	Negative	Negative
	1274	July	Franz Josef Sec Sch	29		1	26-30							26-30	0	Female	0	Single	0	Seconday/tertiary	0	Student	0	Repeat	O+ve	0	Voluntary	0	Mobile	15.4	Negative	Negative	Negative	Negative	Negative	0	Negative	Negative	Negative	Negative	Negative	Negative
	1275	July	Franz Josef Sec Sch	16	16-17	0	16-17	0	16-17	0	16-17	0	16-17	16-17	0	Female	0	Single	0	Seconday/tertiary	0	Student	1	First timer	B+ve	0	Voluntary	0	Mobile	13.4	Negative	Negative	Negative	Negative	Negative	0	Negative	Negative	Negative	Negative	Negative	Negative
	1276	July	Franz Josef Sec Sch	16	16-17	0	16-17	0	16-17	0	16-17	0	16-17	16-17	0	Female	0	Single	0	Seconday/tertiary	0	Student	1	First timer	A+ve	0	Voluntary	0	Mobile	12.7	Negative	Negative	Negative	Negative	Negative	0	Negative	Negative	Negative	Negative	Negative	Negative
	1277	July	Franz Josef Sec Sch	18	18-25									18-25	0	Female	0	Single	0	Seconday/tertiary	0	Student	1	First timer	A+ve	0	Voluntary	0	Mobile	14.6	Negative	Negative	Negative	Negative	Negative	0	Negative	Negative	Negative	Negative	Negative	Negative
	1278	July	Franz Josef Sec Sch	17	16-17	0	16-17	0	16-17	0	16-17	0	16-17	16-17	0	Female	0	Single	0	Seconday/tertiary	0	Student	1	First timer	O+ve	0	Voluntary	0	Mobile	13	Negative	Negative	Negative	Negative	Negative	0	Negative	Negative	Negative	Negative	Negative	Negative
	1279	July	Franz Josef Sec Sch	16	16-17	0	16-17	0	16-17	0	16-17	0	16-17	16-17	0	Female	0	Single	0	Seconday/tertiary	0	Student	1	First timer	O+ve	0	Voluntary	0	Mobile	14.1	Negative	Negative	Negative	Negative	Negative	0	Negative	Negative	Negative	Negative	Negative	Negative
	1280	July	Kingwede Girls	19	18-25									18-25	0	Female	0	Single	0	Seconday/tertiary	0	Student	0	Repeat	A+ve	0	Voluntary	0	Mobile		Negative	Negative	Negative	Negative	Negative	0	Negative	Negative	Negative	Negative	Negative	Negative
	1281	July	Kingwede Girls	18	18-25									18-25	0	Female	0	Single	0	Seconday/tertiary	0	Student	1	First timer	O+ve	0	Voluntary	0	Mobile	13.3	Negative	Negative	Negative	Negative	Negative	0	Negative	Negative	Negative	Negative	Negative	Negative
	1282	July	Kingwede Girls	16	16-17	0	16-17	0	16-17	0	16-17	0	16-17	16-17	0	Female	0	Single	0	Seconday/tertiary	0	Student	1	First timer	O+ve	0	Voluntary	0	Mobile	13	Negative	Negative	Negative	Negative	Negative	0	Negative	Negative	Negative	Negative	Negative	Negative
	1283	July	Kingwede Girls	20	18-25									18-25	0	Female	0	Single	0	Seconday/tertiary	0	Student	1	First timer	O+ve	0	Voluntary	0	Mobile	12.8	Negative	Negative	Negative	Negative	Negative	0	Negative	Negative	Negative	Negative	Negative	Negative
	1284	July	Kingwede Girls	19	18-25									18-25	0	Female	0	Single	0	Seconday/tertiary	0	Student	1	First timer	A+ve	0	Voluntary	0	Mobile	12.5	Negative	Negative	Negative	Negative	Negative	0	Negative	Negative	Negative	Negative	Negative	Negative
	1285	July	Kingwede Girls	17	16-17	0	16-17	0	16-17	0	16-17	0	16-17	16-17	0	Female	0	Single	0	Seconday/tertiary	0	Student	1	First timer	O+ve	0	Voluntary	0	Mobile	13.6	Negative	Negative	Negative	Negative	Negative	0	Negative	Negative	Negative	Negative	Negative	Negative
	1286	July	Kingwede Girls	19	18-25									18-25	0	Female	0	Single	0	Seconday/tertiary	0	Student	1	First timer	O+ve	0	Voluntary	0	Mobile	13	Negative	Negative	Negative	Negative	Negative	0	Negative	Negative	Negative	Negative	Negative	Negative
	1287	July	KSBTC	33				1	31-40					31-40	1	Male	0	Single	0	Seconday/tertiary	1	Non student	1	First timer	A+ve	1	FRD	1	Static	13.5	Negative	Negative	Negative	Negative	Negative	0	Negative	Negative	Negative	Negative	Negative	Negative
	1288	July	KSBTC	53								1	>50	>50	1	Male	1	Married	0	Seconday/tertiary	1	Non student	0	Repeat	O+ve	1	FRD	1	Static	14.6	Negative	Negative	Negative	Negative	Negative	0	Negative	Negative	Negative	Negative	Negative	Negative
	1289	July	KSBTC	27		1	26-30							26-30	1	Male	0	Single	0	Seconday/tertiary	1	Non student	1	First timer	O+ve	1	FRD	1	Static	15.4	Negative	Negative	Negative	Negative	Negative	0	Negative	Negative	Negative	Negative	Negative	Negative
	1290	July	KSBTC	37				1	31-40					31-40	1	Male	1	Married	1	None/Primary			1	First timer	B+ve	1	FRD	1	Static	16.3	Negative	Negative	Negative	Negative	Negative	0	Negative	Negative	Negative	Negative	Negative	Negative
	1291	July	KSBTC	26		1	26-30							26-30	1	Male	1	Married	1	None/Primary	1	Non student	1	First timer	O+ve	1	FRD	1	Static	14.4	Negative	Negative	Negative	Negative	Negative	0	Negative	Negative	Negative	Negative	Negative	Negative
	1292	July	KSBTC	24	18-25									18-25	1	Male	0	Single	1	None/Primary	1	Non student	1	First timer	O+ve	1	FRD	1	Static	16.5	Negative	Negative	Negative	Negative	Negative	0	Negative	Negative	Negative	Negative	Negative	Negative
	1293	July	KSBTC	35				1	31-40					31-40	1	Male	1	Married			1	Non student	1	First timer	O+ve	1	FRD	1	Static	14	Negative	Negative	Negative	Negative	Negative	0	Negative	Negative	Negative	Negative	Negative	Negative
	1294	July	KSBTC	27		1	26-30							26-30	1	Male	0	Single	0	Seconday/tertiary	1	Non student	0	Repeat	O+ve	1	FRD	1	Static	15.8	Negative	Negative	Negative	Negative	Negative	0	Negative	Negative	Negative	Negative	Negative	Negative
	1295	July	KSBTC	36				1	31-40					31-40	1	Male	1	Married	0	Seconday/tertiary	1	Non student	1	First timer	O+ve	1	FRD	1	Static	17.5	Negative	Negative	Negative	Negative	Negative	0	Negative	Negative	Negative	Negative	Negative	Negative
	1296	July	KSBTC	37				1	31-40					31-40	1	Male	1	Married	1	None/Primary	1	Non student	0	Repeat	O+ve	1	FRD	1	Static	14.2	Negative	Negative	Negative	Negative	Negative	0	Negative	Negative	Negative	Negative	Negative	Negative
	1297	July	KSBTC	22	18-25									18-25	1	Male	1	Married	1	None/Primary	1	Non student	1	First timer	O+ve	1	FRD	1	Static	13.3	Negative	Negative	Negative	Negative	Negative	0	Negative	Negative	Negative	Negative	Negative	Negative
	1298	July	KSBTC	40				1	31-40					31-40	1	Male	1	Married	1	None/Primary	1	Non student	1	First timer	O+ve	1	FRD	1	Static	13.8	Negative	Negative	Negative	Negative	Negative	0	Negative	Negative	Negative	Negative	Negative	Negative
	1299	July	KSBTC	33				1	31-40					31-40	1	Male	1	Married	0	Seconday/tertiary			1	First timer	O+ve	1	FRD	1	Static	15.2	Negative	Negative	Negative	Negative	Negative	0	Negative	Negative	Negative	Negative	Negative	Negative
	1300	July	KSBTC	38				1	31-40					31-40	1	Male	1	Married	0	Seconday/tertiary	1	Non student	0	Repeat	O+ve	0	Voluntary	1	Static	15.3	Negative	Negative	Negative	Negative	Negative	0	Negative	Negative	Negative	Negative	Negative	Negative
	1301	July	KSBTC	26		1	26-30							26-30	1	Male	1	Married	0	Seconday/tertiary			0	Repeat	A+ve	1	FRD	1	Static	16.1	Negative	Negative	Negative	Negative	Negative	0	Negative	Negative	Negative	Negative	Negative	Negative
	1302	July	KSBTC	37				1	31-40					31-40	1	Male	1	Married	1	None/Primary			0	Repeat	A+ve	1	FRD	1	Static	15.4	Negative	Negative	Negative	Negative	Negative	0	Negative	Negative	Negative	Negative	Negative	Negative
	1303	July	KSBTC	41						1	41-50			41-50	1	Male	1	Married	1	None/Primary	1	Non student	1	First timer	AB+ve	1	FRD	1	Static	14.6	Negative	Negative	Negative	Negative	Negative	0	Negative	Negative	Negative	Negative	Negative	Negative
	1304	July	KSBTC	27		1	26-30							26-30	1	Male	0	Single	0	Seconday/tertiary	1	Non student	0	Repeat	O+ve	1	FRD	1	Static	17.2	Negative	Negative	Negative	Negative	Negative	0	Negative	Negative	Negative	Negative	Negative	Negative
	1305	July	KSBTC	43						1	41-50			41-50	1	Male	1	Married					0	Repeat	O+ve	1	FRD	1	Static	16.3	Negative	Negative	Negative	Negative	Negative	0	Negative	Negative	Negative	Negative	Negative	Negative
	1306	July	KSBTC	59								1	>50	>50	1	Male	1	Married	1	None/Primary	1	Non student	1	First timer	A+ve	1	FRD	1	Static	15.6	Negative	Negative	Negative	Negative	Negative	0	Negative	Negative	Negative	Negative	Negative	Negative
	1307	July	KSBTC	32				1	31-40					31-40	1	Male	1	Married	0	Seconday/tertiary	1	Non student	1	First timer	O+ve	1	FRD	1	Static	14.3	Negative	Negative	Negative	Negative	Negative	0	Negative	Negative	Negative	Negative	Negative	Negative
	1308	July	KSBTC	26		1	26-30							26-30	1	Male	1	Married	0	Seconday/tertiary	1	Non student	0	Repeat	O+ve	1	FRD	1	Static	15.3	Negative	Negative	Negative	Negative	Negative	0	Negative	Negative	Negative	Negative	Negative	Negative
	1309	July	KSBTC	42						1	41-50			41-50	1	Male	1	Married	1	None/Primary	1	Non student	1	First timer	A+ve	1	FRD	1	Static	15.5	Negative	Negative	Negative	Negative	Negative	0	Negative	Negative	Negative	Negative	Negative	Negative
	1310	July	KSBTC	40				1	31-40					31-40	1	Male	1	Married	1	None/Primary	1	Non student			A+ve	1	FRD	1	Static	13.3	Negative	Negative	Negative	Negative	Negative	0	Negative	Negative	Negative	Negative	Negative	Negative
	1311	July	KSBTC	33				1	31-40					31-40	1	Male	1	Married	0	Seconday/tertiary					O+ve	1	FRD	1	Static	14.6	Negative	Negative	Negative	Negative	Negative	0	Negative	Negative	Negative	Negative	Negative	Negative
	1312	July	KSBTC	33				1	31-40					31-40	1	Male	1	Married	0	Seconday/tertiary	1	Non student	1	First timer	O+ve	1	FRD	1	Static	14.8	Negative	Negative	Negative	Negative	Negative	0	Negative	Negative	Negative	Negative	Negative	Negative
	1313	July	KSBTC	37				1	31-40					31-40	1	Male	1	Married					1	First timer	O+ve	1	FRD	1	Static	16	Negative	Negative	Negative	Negative	Negative	0	Negative	Negative	Negative	Negative	Negative	Negative
	1314	July	KSBTC	33				1	31-40					31-40	1	Male	0	Single	1	None/Primary			1	First timer	O+ve	1	FRD	1	Static	14.3	Negative	Negative	Negative	Negative	Negative	0	Negative	Negative	Negative	Negative	Negative	Negative
	1315	July	KSBTC	37				1	31-40					31-40	1	Male	1	Married	0	Seconday/tertiary	1	Non student	0	Repeat	O+ve	1	FRD	1	Static	16.3	Negative	Negative	Negative	Negative	Negative	0	Negative	Negative	Negative	Negative	Negative	Negative
	1316	July	KSBTC	30		1	26-30							26-30	1	Male	0	Single	1	None/Primary			1	First timer	B+ve	1	FRD	1	Static	13.9	Positive	Negative	Negative	Negative	Positive	1	Negative	Negative	Negative	Negative		Negative
	1317	July	KSBTC	43						1	41-50			41-50	1	Male					1	Non student			O+ve	1	FRD	1	Static	13.9	Negative	Negative	Negative	Negative	Negative	0	Negative	Negative	Negative	Negative	Negative	Negative
	1318	July	KSBTC	25	18-25									18-25	1	Male			1	None/Primary	1	Non student			O+ve	1	FRD	1	Static	15.1	Negative	Negative	Negative	Negative	Negative	0	Negative	Negative	Negative	Negative	Negative	Negative
	1319	July	Lunga Lunga Boys	30		1	26-30							26-30	1	Male	1	Married	0	Seconday/tertiary	1	Non student	1	First timer	A+ve	0	Voluntary	0	Mobile	15.2	Negative	Negative	Negative	Negative	Negative	0	Negative	Negative	Negative	Negative	Negative	Negative
	1320	July	Lunga Lunga Boys	20	18-25									18-25	1	Male	0	Single	0	Seconday/tertiary	0	Student	1	First timer	B+ve	0	Voluntary	0	Mobile	13.6	Negative	Negative	Negative	Negative	Negative	0	Negative	Negative	Negative	Negative	Negative	Negative
	1321	July	Lunga Lunga Boys	19	18-25									18-25	1	Male	0	Single	0	Seconday/tertiary	0	Student	1	First timer	A+ve	0	Voluntary	0	Mobile	12.7	Negative	Negative	Negative	Negative	Negative	0	Negative	Negative	Negative	Negative	Negative	Negative
	1322	July	Lunga Lunga Boys	20	18-25									18-25	1	Male	0	Single	0	Seconday/tertiary	0	Student	1	First timer	O+ve	0	Voluntary	0	Mobile	14	Negative	Negative	Negative	Negative	Negative	0	Negative	Negative	Negative	Negative	Negative	Negative
	1323	July	Lunga Lunga Boys	19	18-25									18-25	1	Male	0	Single	0	Seconday/tertiary	0	Student	1	First timer	O+ve	0	Voluntary	0	Mobile	14.3	Negative	Negative	Negative	Negative	Negative	0	Negative	Negative	Negative	Negative	Negative	Negative
	1324	July	Lunga Lunga Boys	16	16-17	0	16-17	0	16-17	0	16-17	0	16-17	16-17	1	Male	0	Single	0	Seconday/tertiary	0	Student	1	First timer	O+ve	0	Voluntary	0	Mobile	13.8	Negative	Negative	Negative	Negative	Negative	0	Negative	Negative	Negative	Negative	Negative	Negative
	1325	July	Lunga Lunga Boys	21	18-25									18-25	1	Male	0	Single	0	Seconday/tertiary	0	Student	1	First timer	O+ve	0	Voluntary	0	Mobile	13	Negative	Negative	Negative	Negative	Negative	0	Negative	Negative	Negative	Negative	Negative	Negative
	1326	July	Lunga Lunga Boys	21	18-25									18-25	1	Male	0	Single	0	Seconday/tertiary	0	Student	1	First timer	O+ve	0	Voluntary	0	Mobile	13.8	Negative	Negative	Negative	Negative	Negative	0	Negative	Negative	Negative	Negative	Negative	Negative
	1327	July	Lunga Lunga Boys	20	18-25									18-25	1	Male	0	Single	0	Seconday/tertiary	0	Student	1	First timer	O+ve	0	Voluntary	0	Mobile	14.6	Negative	Negative	Negative	Negative	Negative	0	Negative	Negative	Negative	Negative	Negative	Negative
	1328	July	Lunga Lunga Boys	16	16-17	0	16-17	0	16-17	0	16-17	0	16-17	16-17	1	Male	0	Single	0	Seconday/tertiary	0	Student	1	First timer	O+ve	0	Voluntary	0	Mobile	13.3	Negative	Negative	Negative	Negative	Negative	0	Negative	Negative	Negative	Negative	Negative	Negative
	1329	July	Lunga Lunga Boys	22	18-25									18-25	1	Male	0	Single	0	Seconday/tertiary	0	Student	1	First timer	B+ve	0	Voluntary	0	Mobile	14.5	Negative	Negative	Negative	Negative	Negative	0	Negative	Negative	Negative	Negative	Negative	Negative
	1330	July	Lunga Lunga Boys	19	18-25									18-25	1	Male	0	Single	0	Seconday/tertiary	0	Student	1	First timer	O+ve	0	Voluntary	0	Mobile	17	Negative	Negative	Negative	Negative	Negative	0	Negative	Negative	Negative	Negative	Negative	Negative
	1331	July	Lunga Lunga Boys	21	18-25									18-25	1	Male	0	Single	0	Seconday/tertiary	0	Student	1	First timer	O+ve	0	Voluntary	0	Mobile	14.9	Negative	Negative	Negative	Negative	Negative	0	Negative	Negative	Negative	Negative	Negative	Negative
	1332	July	Lunga Lunga Boys	19	18-25									18-25	1	Male	0	Single	0	Seconday/tertiary	0	Student	1	First timer	O+ve	0	Voluntary	0	Mobile	14.6	Negative	Negative	Negative	Negative	Negative	0	Negative	Negative	Negative	Negative	Negative	Negative
	1333	July	Lunga Lunga Boys	20	18-25									18-25	1	Male	0	Single	0	Seconday/tertiary	0	Student	1	First timer	B+ve	0	Voluntary	0	Mobile	15.3	Negative	Negative	Negative	Negative	Negative	0	Negative	Negative	Negative	Negative	Negative	Negative
	1334	July	Lunga Lunga Boys	20	18-25									18-25	1	Male	0	Single	0	Seconday/tertiary	0	Student	1	First timer	O+ve	0	Voluntary	0	Mobile	13.6	Negative	Negative	Negative	Negative	Negative	0	Negative	Negative	Negative	Negative	Negative	Negative
	1335	July	Lunga Lunga Boys	20	18-25									18-25	1	Male	0	Single	0	Seconday/tertiary	0	Student	1	First timer	B+ve	0	Voluntary	0	Mobile	16.7	Negative	Negative	Negative	Positive	Positive	1	Negative	Negative	Negative	Negative	Negative	Negative
	1336	July	Lunga Lunga Boys	19	18-25									18-25	1	Male	0	Single	0	Seconday/tertiary	0	Student	1	First timer	O+ve	0	Voluntary	0	Mobile	12.9	Negative	Negative	Negative	Negative	Negative	0	Negative	Negative	Negative	Negative	Negative	Negative
	1337	July	Lunga Lunga Boys	17	16-17	0	16-17	0	16-17	0	16-17	0	16-17	16-17	1	Male	0	Single	0	Seconday/tertiary	0	Student	1	First timer	O+ve	0	Voluntary	0	Mobile	12.9	Negative	Negative	Negative	Negative	Negative	0	Negative	Negative	Negative	Negative	Negative	Negative
	1338	July	Lunga Lunga Boys	20	18-25									18-25	1	Male	0	Single	0	Seconday/tertiary	0	Student	1	First timer	A+ve	0	Voluntary	0	Mobile	13.7	Negative	Negative	Negative	Negative	Negative	0	Negative	Negative	Negative	Negative	Negative	Negative
	1339	July	Lunga Lunga Boys	18	18-25									18-25	1	Male	0	Single	0	Seconday/tertiary	0	Student	1	First timer	O+ve	0	Voluntary	0	Mobile	13.8	Negative	Negative	Negative	Negative	Negative	0	Negative	Negative	Negative	Negative	Negative	Negative
	1340	July	Lunga Lunga Boys	20	18-25									18-25	1	Male	0	Single	0	Seconday/tertiary	0	Student	0	Repeat	B+ve	0	Voluntary	0	Mobile	14.8	Negative	Negative	Negative	Negative	Negative	0	Negative	Negative	Negative	Negative	Negative	Negative
	1341	July	Lunga Lunga Boys	19	18-25									18-25	0	Female	0	Single	0	Seconday/tertiary	0	Student	1	First timer	O+ve	0	Voluntary	0	Mobile	13.1	Negative	Negative	Negative	Negative	Negative	0	Negative	Negative	Negative	Negative	Negative	Negative
	1342	July	Lunga Lunga Boys	18	18-25									18-25	1	Male	0	Single	0	Seconday/tertiary	0	Student	0	Repeat	O+ve	0	Voluntary	0	Mobile	13.3	Negative	Negative	Negative	Negative	Negative	0	Negative	Negative	Negative	Negative	Negative	Negative
	1343	July	Lunga Lunga Boys	20	18-25									18-25	1	Male	0	Single	0	Seconday/tertiary	0	Student	1	First timer	A+ve	0	Voluntary	0	Mobile	16.5	Negative	Negative	Negative	Negative	Negative	0	Negative	Negative	Negative	Negative	Negative	Negative
	1344	July	Lunga Lunga Boys	20	18-25									18-25	1	Male	0	Single	0	Seconday/tertiary	0	Student	0	Repeat	AB+ve	0	Voluntary	0	Mobile	16.7	Negative	Negative	Negative	Negative	Negative	0	Negative	Negative	Negative	Negative	Negative	Negative
	1345	July	Lunga Lunga Boys	17	16-17	0	16-17	0	16-17	0	16-17	0	16-17	16-17	0	Female	0	Single	0	Seconday/tertiary	0	Student	1	First timer	O+ve	0	Voluntary	0	Mobile	12.9	Negative	Negative	Negative	Negative	Negative	0	Negative	Negative	Negative	Negative	Negative	Negative
	1346	July	Lunga Lunga Boys	17	16-17	0	16-17	0	16-17	0	16-17	0	16-17	16-17	1	Male	0	Single	0	Seconday/tertiary	0	Student	1	First timer	O+ve	0	Voluntary	0	Mobile	15	Negative	Negative	Negative	Negative	Negative	0	Negative	Negative	Negative	Negative	Negative	Negative
	1347	July	Lunga Lunga Boys	31				1	31-40					31-40	1	Male	0	Single	0	Seconday/tertiary	1	Non student	1	First timer	O+ve	0	Voluntary	0	Mobile	16.6	Negative	Negative	Negative	Negative	Negative	0	Negative	Negative	Negative	Negative	Negative	Negative
	1348	July	Lunga Lunga Boys	19	18-25									18-25	1	Male	0	Single	0	Seconday/tertiary	0	Student	1	First timer	B+ve	0	Voluntary	0	Mobile	15.4	Negative	Negative	Negative	Negative	Negative	0	Negative	Negative	Negative	Negative	Negative	Negative
	1349	July	Lunga Lunga Boys	16	16-17	0	16-17	0	16-17	0	16-17	0	16-17	16-17	0	Female	0	Single	0	Seconday/tertiary	0	Student	1	First timer	A+ve	0	Voluntary	0	Mobile	13.2	Negative	Negative	Negative	Negative	Negative	0	Negative	Negative	Negative	Negative	Negative	Negative
	1350	July	Lunga Lunga Boys	21	18-25									18-25	1	Male	0	Single	0	Seconday/tertiary	0	Student	0	Repeat	B+ve	0	Voluntary	0	Mobile	15.1	Negative	Negative	Negative	Negative	Negative	0	Negative	Negative	Negative	Negative	Negative	Negative
	1351	July	Lunga Lunga Boys	19	18-25									18-25	1	Male	0	Single	0	Seconday/tertiary	0	Student	1	First timer	O+ve	0	Voluntary	0	Mobile	17.8	Negative	Negative	Negative	Negative	Negative	0	Negative	Negative	Negative	Negative	Negative	Negative
	1352	July	Lunga Lunga Boys	21	18-25									18-25	1	Male	0	Single	0	Seconday/tertiary	0	Student	1	First timer	A+ve	0	Voluntary	0	Mobile	16.1	Negative	Negative	Negative	Negative	Negative	0	Negative	Negative	Negative	Negative	Negative	Negative
	1353	July	Lunga Lunga Boys	22	18-25									18-25	1	Male	0	Single	0	Seconday/tertiary	0	Student	1	First timer	O+ve	0	Voluntary	0	Mobile	13	Negative	Negative	Negative	Negative	Negative	0	Negative	Negative	Negative	Negative	Negative	Negative
	1354	July	Lunga Lunga Boys	17	16-17	0	16-17	0	16-17	0	16-17	0	16-17	16-17	1	Male	0	Single	0	Seconday/tertiary	0	Student	0	Repeat	B+ve	0	Voluntary	0	Mobile	12.5	Negative	Negative	Negative	Negative	Negative	0	Negative	Negative	Negative	Negative	Negative	Negative
	1355	July	Lunga Lunga Boys	20	18-25									18-25	1	Male	0	Single	0	Seconday/tertiary	0	Student	1	First timer	A+ve	0	Voluntary	0	Mobile	12.8	Negative	Negative	Negative	Negative	Negative	0	Negative	Negative	Negative	Negative	Negative	Negative
	1356	July	Lunga Lunga Boys	19	18-25									18-25	1	Male	0	Single	0	Seconday/tertiary	0	Student	1	First timer	A+ve	0	Voluntary	0	Mobile	15.7	Negative	Positive	Negative	Negative	Positive	1	Negative	Negative	Negative	Negative	Negative	Negative
	1357	July	Lunga Lunga Boys	20	18-25									18-25	1	Male	0	Single	0	Seconday/tertiary	0	Student	1	First timer	O+ve	0	Voluntary	0	Mobile	13	Negative	Negative	Negative	Negative	Negative	0	Negative	Negative	Negative	Negative	Negative	Negative
	1358	July	Lunga Lunga Boys	17	16-17	0	16-17	0	16-17	0	16-17	0	16-17	16-17	1	Male	0	Single	0	Seconday/tertiary	0	Student	0	Repeat	O+ve	0	Voluntary	0	Mobile	15.7	Negative	Negative	Negative	Negative	Negative	0	Negative	Negative	Negative	Negative	Negative	Negative
	1359	July	Lunga Lunga Boys	19	18-25									18-25	1	Male	0	Single	0	Seconday/tertiary	0	Student	1	First timer	O+ve	0	Voluntary	0	Mobile	16	Negative	Negative	Negative	Negative	Negative	0	Negative	Negative	Negative	Negative	Negative	Negative
	1360	July	Lunga Lunga Boys	20	18-25									18-25	1	Male	0	Single	0	Seconday/tertiary	0	Student	1	First timer	O+ve	0	Voluntary	0	Mobile	14.4	Negative	Negative	Negative	Negative	Negative	0	Negative	Negative	Negative	Negative	Negative	Negative
	1361	July	Lunga Lunga Boys	17	16-17	0	16-17	0	16-17	0	16-17	0	16-17	16-17	1	Male	0	Single	0	Seconday/tertiary	0	Student	1	First timer	A+ve	0	Voluntary	0	Mobile	13.8	Negative	Negative	Negative	Negative	Negative	0	Negative	Negative	Negative	Negative	Negative	Negative
	1362	July	Lunga Lunga Boys	20	18-25									18-25	1	Male	0	Single	0	Seconday/tertiary	0	Student	1	First timer	O+ve	0	Voluntary	0	Mobile	14.1	Negative	Negative	Negative	Negative	Negative	0	Negative	Negative	Negative	Negative	Negative	Negative
	1363	July	Lunga Lunga Boys	16	16-17	0	16-17	0	16-17	0	16-17	0	16-17	16-17	0	Female	0	Single	0	Seconday/tertiary	0	Student	1	First timer	B+ve	0	Voluntary	0	Mobile	12.5	Negative	Negative	Negative	Negative	Negative	0	Negative	Negative	Negative	Negative	Negative	Negative
	1364	July	Lunga Lunga Boys	19	18-25									18-25	1	Male	0	Single	0	Seconday/tertiary	0	Student	1	First timer	O+ve	0	Voluntary	0	Mobile	18.2	Negative	Negative	Negative	Negative	Negative	0	Negative	Negative	Negative	Negative	Negative	Negative
	1365	July	Lunga Lunga Boys	17	16-17	0	16-17	0	16-17	0	16-17	0	16-17	16-17	1	Male	0	Single	0	Seconday/tertiary	0	Student	1	First timer	O+ve	0	Voluntary	0	Mobile	13.6	Positive	Negative	Negative	Negative	Positive	1	Negative	Negative	Negative	Negative		Negative
	1366	July	Lunga Lunga Boys	19	18-25									18-25	1	Male	0	Single	0	Seconday/tertiary	0	Student	1	First timer	O+ve	0	Voluntary	0	Mobile	17.1	Negative	Negative	Positive	Negative	Positive	1	Negative	Negative	Negative		Negative
	1367	July	Lunga Lunga Boys	20	18-25									18-25	1	Male	0	Single	0	Seconday/tertiary	0	Student	1	First timer	O+ve	0	Voluntary	0	Mobile	16.4	Negative	Negative	Negative	Negative	Negative	0	Negative	Negative	Negative	Negative	Negative	Negative
	1368	July	Lunga Lunga Boys	20	18-25									18-25	1	Male	0	Single	0	Seconday/tertiary	0	Student	1	First timer	A+ve	0	Voluntary	0	Mobile	14.4	Negative	Negative	Negative	Negative	Negative	0	Negative	Negative	Negative	Negative	Negative	Negative
	1369	July	Lunga Lunga Boys	33				1	31-40					31-40	1	Male	0	Single	0	Seconday/tertiary	1	Non student	1	First timer	O+ve	0	Voluntary	0	Mobile	15.7	Negative	Negative	Negative	Negative	Negative	0	Negative	Negative	Negative	Negative	Negative	Negative
	1370	July	Lunga Lunga Boys	37				1	31-40					31-40	1	Male	0	Single	0	Seconday/tertiary	1	Non student	1	First timer	O+ve	0	Voluntary	0	Mobile	15.3	Negative	Negative	Negative	Negative	Negative	0	Negative	Negative	Negative	Negative	Negative	Negative
	1371	July	Lunga Lunga Boys	29		1	26-30							26-30	1	Male	0	Single	0	Seconday/tertiary	1	Non student	1	First timer	O+ve	0	Voluntary	0	Mobile	17	Negative	Negative	Negative	Negative	Negative	0	Negative	Negative	Negative	Negative	Negative	Negative
	1372	July	Mkwakwani Secondary	18	18-25									18-25	0	Female	0	Single	0	Seconday/tertiary	0	Student	1	First timer	O+ve	0	Voluntary	0	Mobile	13.2	Negative	Negative	Negative	Negative	Negative	0	Negative	Negative	Negative	Negative	Negative	Negative
	1373	July	Mkwakwani Secondary	18	18-25									18-25	0	Female	0	Single	0	Seconday/tertiary	0	Student	1	First timer		0	Voluntary	0	Mobile	14.6	Negative	Negative	Negative	Negative	Negative	0	Negative	Negative	Negative	Negative	Negative	Negative
	1374	July	Mkwakwani Secondary	19	18-25									18-25	1	Male	0	Single	0	Seconday/tertiary	0	Student	0	Repeat		0	Voluntary	0	Mobile	15	Negative	Negative	Negative	Negative	Negative	0	Negative	Negative	Negative	Negative	Negative	Negative
	1375	July	Mkwakwani Secondary	20	18-25									18-25	1	Male	0	Single	0	Seconday/tertiary	0	Student	1	First timer		0	Voluntary	0	Mobile	16.4	Negative	Negative	Negative	Negative	Negative	0	Negative	Negative	Negative	Negative	Negative	Negative
	1376	July	Mkwakwani Secondary	16	16-17	0	16-17	0	16-17	0	16-17	0	16-17	16-17	0	Female	0	Single	0	Seconday/tertiary	0	Student	1	First timer		0	Voluntary	0	Mobile	13.9	Negative	Negative	Negative	Negative	Negative	0	Negative	Negative	Negative	Negative	Negative	Negative
	1377	July	Mwereni secondary	19	18-25									18-25	1	Male	0	Single	0	Seconday/tertiary	0	Student	1	First timer	A+ve	0	Voluntary	0	Mobile	13.9	Negative	Negative	Negative	Negative	Negative	0	Negative	Negative	Negative	Negative	Negative	Negative
	1378	July	Mwereni secondary	19	18-25									18-25	1	Male	0	Single	0	Seconday/tertiary	0	Student	0	Repeat	O+ve	0	Voluntary	0	Mobile	14	Negative	Negative	Negative	Negative	Negative	0	Negative	Negative	Negative	Negative	Negative	Negative
	1379	July	Mwereni secondary	22	18-25									18-25	1	Male	0	Single	0	Seconday/tertiary	0	Student	1	First timer	O+ve	0	Voluntary	0	Mobile	14.4	Negative	Negative	Negative	Negative	Negative	0	Negative	Negative	Negative	Negative	Negative	Negative
	1380	July	Mwereni secondary	19	18-25									18-25	1	Male	0	Single	0	Seconday/tertiary	0	Student	1	First timer	O+ve	0	Voluntary	0	Mobile	14.6	Negative	Negative	Negative	Negative	Negative	0	Negative	Negative	Negative	Negative	Negative	Negative
	1381	July	Mwereni secondary	20	18-25									18-25	1	Male	0	Single	0	Seconday/tertiary	0	Student	1	First timer	O+ve	0	Voluntary	0	Mobile	15.3	Negative	Negative	Negative	Negative	Negative	0	Negative	Negative	Negative	Negative	Negative	Negative
	1382	July	Mwereni secondary	20	18-25									18-25	1	Male	0	Single	0	Seconday/tertiary	0	Student	1	First timer	O+ve	0	Voluntary	0	Mobile	14.8	Negative	Negative	Negative	Negative	Negative	0	Negative	Negative	Negative	Negative	Negative	Negative
	1383	July	Mwereni secondary	19	18-25									18-25	1	Male	0	Single	0	Seconday/tertiary	0	Student	1	First timer	A+ve	0	Voluntary	0	Mobile	13.5	Negative	Negative	Negative	Negative	Negative	0	Negative	Negative	Negative	Negative	Negative	Negative
	1384	July	Mwereni secondary	22	18-25									18-25	1	Male	0	Single	0	Seconday/tertiary	1	Non student	0	Repeat	O+ve	0	Voluntary	0	Mobile	15	Negative	Negative	Negative	Negative	Negative	0	Negative	Negative	Negative	Negative	Negative	Negative
	1385	July	Mwereni secondary	18	18-25									18-25	0	Female	0	Single	0	Seconday/tertiary	0	Student	1	First timer	A+ve	0	Voluntary	0	Mobile	13.5	Negative	Negative	Negative	Negative	Negative	0	Negative	Negative	Negative	Negative	Negative	Negative
	1386	July	Mwereni secondary	18	18-25									18-25	0	Female	0	Single	0	Seconday/tertiary	0	Student	1	First timer	O+ve	0	Voluntary	0	Mobile	12.5	Negative	Negative	Negative	Negative	Negative	0	Negative	Negative	Negative	Negative	Negative	Negative
	1387	July	Mwereni secondary	18	18-25									18-25	1	Male	0	Single	0	Seconday/tertiary	0	Student	1	First timer	O+ve	0	Voluntary	0	Mobile	12.6	Negative	Negative	Negative	Negative	Negative	0	Negative	Negative	Negative	Negative	Negative	Negative
	1388	July	Mwereni secondary	17	16-17	0	16-17	0	16-17	0	16-17	0	16-17	16-17	0	Female	0	Single	0	Seconday/tertiary	0	Student	0	Repeat	O+ve	0	Voluntary	0	Mobile	13	Negative	Negative	Negative	Negative	Negative	0	Negative	Negative	Negative	Negative	Negative	Negative
	1389	July	Mwereni secondary	22	18-25									18-25	1	Male	0	Single	0	Seconday/tertiary	0	Student	1	First timer	O+ve	0	Voluntary	0	Mobile	15.3	Negative	Negative	Negative	Negative	Negative	0	Negative	Negative	Negative	Negative	Negative	Negative
	1390	July	Mwereni secondary	17	16-17	0	16-17	0	16-17	0	16-17	0	16-17	16-17	0	Female	0	Single	0	Seconday/tertiary	0	Student	0	Repeat	A+ve	0	Voluntary	0	Mobile	13.2	Negative	Negative	Negative	Negative	Negative	0	Negative	Negative	Negative	Negative	Negative	Negative
	1391	July	Mwereni secondary	22	18-25									18-25	0	Female	0	Single	0	Seconday/tertiary	0	Student	1	First timer	O+ve	0	Voluntary	0	Mobile	16.4	Negative	Negative	Negative	Negative	Negative	0	Negative	Negative	Negative	Negative	Negative	Negative
	1392	July	Mwereni secondary	21	18-25									18-25	1	Male	0	Single	0	Seconday/tertiary	0	Student	0	Repeat	O+ve	0	Voluntary	0	Mobile	15.4	Negative	Negative	Negative	Negative	Negative	0	Negative	Negative	Negative	Negative	Negative	Negative
	1393	July	Mwereni secondary	29		1	26-30							26-30	1	Male	0	Single	0	Seconday/tertiary	1	Non student	1	First timer	A+ve	0	Voluntary	0	Mobile	15.5	Negative	Negative	Negative	Negative	Negative	0	Negative	Negative	Negative	Negative	Negative	Negative
	1394	July	Mwereni secondary	20	18-25									18-25	1	Male	0	Single	0	Seconday/tertiary	0	Student	1	First timer	O+ve	0	Voluntary	0	Mobile	13.1	Negative	Negative	Negative	Negative	Negative	0	Negative	Negative	Negative	Negative	Negative	Negative
	1395	July	Mwereni secondary	20	18-25									18-25	1	Male	0	Single	0	Seconday/tertiary	0	Student	0	Repeat	O+ve	0	Voluntary	0	Mobile	16.1	Negative	Negative	Negative	Negative	Negative	0	Negative	Negative	Negative	Negative	Negative	Negative
	1396	July	Mwereni secondary	19	18-25									18-25	1	Male	0	Single	0	Seconday/tertiary	0	Student	0	Repeat	B+ve	0	Voluntary	0	Mobile	15.7	Negative	Negative	Negative	Negative	Negative	0	Negative	Negative	Negative	Negative	Negative	Negative
	1397	July	Mwereni secondary	20	18-25									18-25	1	Male	0	Single	0	Seconday/tertiary	0	Student	1	First timer	O+ve	0	Voluntary	0	Mobile	14.7	Negative	Negative	Negative	Negative	Negative	0	Negative	Negative	Negative	Negative	Negative	Negative
	1398	July	Mwereni secondary	21	18-25									18-25	1	Male	0	Single	0	Seconday/tertiary	0	Student	0	Repeat	A+ve	0	Voluntary	0	Mobile	16.4	Negative	Negative	Negative	Negative	Negative	0	Negative	Negative	Negative	Negative	Negative	Negative
	1399	July	Mwereni secondary	21	18-25									18-25	1	Male	0	Single	0	Seconday/tertiary	0	Student	0	Repeat	O+ve	0	Voluntary	0	Mobile	15.5	Negative	Negative	Negative	Negative	Negative	0	Negative	Negative	Negative	Negative	Negative	Negative
	1400	July	Mwereni secondary	19	18-25									18-25	1	Male	0	Single	0	Seconday/tertiary	0	Student	0	Repeat	O+ve	0	Voluntary	0	Mobile	13.1	Negative	Negative	Negative	Negative	Negative	0	Negative	Negative	Negative	Negative	Negative	Negative
	1401	July	Mwereni secondary	19	18-25									18-25	1	Male	0	Single	0	Seconday/tertiary	0	Student	1	First timer	B+ve	0	Voluntary	0	Mobile	14.7	Negative	Negative	Negative	Negative	Negative	0	Negative	Negative	Negative	Negative	Negative	Negative
	1402	July	Mwereni secondary	18	18-25									18-25	0	Female	0	Single	0	Seconday/tertiary	0	Student	1	First timer	O+ve	0	Voluntary	0	Mobile	14.2	Negative	Negative	Negative	Negative	Negative	0	Negative	Negative	Negative	Negative	Negative	Negative
	1403	July	Mwereni secondary	18	18-25									18-25	0	Female	0	Single	0	Seconday/tertiary	0	Student	1	First timer	B+ve	0	Voluntary	0	Mobile	12.8	Negative	Negative	Negative	Negative	Negative	0	Negative	Negative	Negative	Negative	Negative	Negative
	1404	July	Mwereni secondary	20	18-25									18-25	1	Male	0	Single	0	Seconday/tertiary	0	Student	1	First timer	O+ve	0	Voluntary	0	Mobile	16.1	Negative	Negative	Negative	Negative	Negative	0	Negative	Negative	Negative	Negative	Negative	Negative
	1405	July	Mwereni secondary	17	16-17	0	16-17	0	16-17	0	16-17	0	16-17	16-17	0	Female	0	Single	0	Seconday/tertiary	0	Student	0	Repeat	O+ve	0	Voluntary	0	Mobile	12.5	Negative	Negative	Negative	Negative	Negative	0	Negative	Negative	Negative	Negative	Negative	Negative
	1406	July	Mwereni secondary	18	18-25									18-25	0	Female	0	Single	0	Seconday/tertiary	0	Student	1	First timer	O+ve	0	Voluntary	0	Mobile	13.2	Negative	Negative	Negative	Negative	Negative	0	Negative	Negative	Negative	Negative	Negative	Negative
	1407	July	Mwereni secondary	20	18-25									18-25	0	Female	0	Single	0	Seconday/tertiary	0	Student	0	Repeat	O+ve	0	Voluntary	0	Mobile	15.7	Negative	Negative	Negative	Negative	Negative	0	Negative	Negative	Negative	Negative	Negative	Negative
	1408	July	Mwereni secondary	18	18-25									18-25	0	Female	0	Single	0	Seconday/tertiary	0	Student	1	First timer	O+ve	0	Voluntary	0	Mobile	13.7	Negative	Negative	Negative	Negative	Negative	0	Negative	Negative	Negative	Negative	Negative	Negative
	1409	July	Mwereni secondary	17	16-17	0	16-17	0	16-17	0	16-17	0	16-17	16-17	0	Female	0	Single	0	Seconday/tertiary	0	Student	0	Repeat	B+ve	0	Voluntary	0	Mobile	17	Negative	Positive	Negative	Negative	Positive	1	Negative	Negative	Negative	Negative	Negative	Negative
	1410	July	Mwereni secondary	19	18-25									18-25	1	Male	0	Single	0	Seconday/tertiary	0	Student	0	Repeat	A+ve	0	Voluntary	0	Mobile	15.8	Negative	Negative	Negative	Negative	Negative	0	Negative	Negative	Negative	Negative	Negative	Negative
	1411	July	Mwereni secondary	19	18-25									18-25	1	Male	0	Single	0	Seconday/tertiary	0	Student	1	First timer	O+ve	0	Voluntary	0	Mobile	14.5	Negative	Negative	Negative	Negative	Negative	0	Negative	Negative	Negative	Negative	Negative	Negative
	1412	July	Mwereni secondary	18	18-25									18-25	1	Male	0	Single	0	Seconday/tertiary	0	Student	1	First timer	O+ve	0	Voluntary	0	Mobile	12.9	Negative	Negative	Negative	Negative	Negative	0	Negative	Negative	Negative	Negative	Negative	Negative
	1413	July	Mwereni secondary	18	18-25									18-25	1	Male	0	Single	0	Seconday/tertiary	0	Student	1	First timer	O+ve	0	Voluntary	0	Mobile	14.3	Negative	Negative	Negative	Negative	Negative	0	Negative	Negative	Negative	Negative	Negative	Negative
	1414	July	Mwereni secondary	16	16-17	0	16-17	0	16-17	0	16-17	0	16-17	16-17	1	Male	0	Single	0	Seconday/tertiary	0	Student	1	First timer	O+ve	0	Voluntary	0	Mobile	14.6	Negative	Negative	Negative	Negative	Negative	0	Negative	Negative	Negative	Negative	Negative	Negative
	1415	July	Mwereni secondary	17	16-17	0	16-17	0	16-17	0	16-17	0	16-17	16-17	0	Female	0	Single	0	Seconday/tertiary	0	Student	1	First timer	O+ve	0	Voluntary	0	Mobile	15	Negative	Negative	Negative	Negative	Negative	0	Negative	Negative	Negative	Negative	Negative	Negative
	1416	July	Mwereni secondary	35				1	31-40					31-40	0	Female	0	Single	0	Seconday/tertiary	0	Student	1	First timer	O+ve	0	Voluntary	0	Mobile	14.3	Negative	Negative	Negative	Negative	Negative	0	Negative	Negative	Negative	Negative	Negative	Negative
	1417	July	Mwereni secondary	26		1	26-30							26-30	1	Male	0	Single	0	Seconday/tertiary	0	Student	1	First timer	O+ve	0	Voluntary	0	Mobile	15.3	Negative	Positive	Negative	Negative	Positive	1	Negative	Negative	Negative	Negative	Negative	Negative
	1418	July	Mwereni secondary	49						1	41-50			41-50	1	Male	0	Single	0	Seconday/tertiary	0	Student	0	Repeat	B+ve	0	Voluntary	0	Mobile	15.5	Negative	Negative	Negative	Negative	Negative	0	Negative	Negative	Negative	Negative	Negative	Negative
	1419	July	Mwereni secondary	16	16-17	0	16-17	0	16-17	0	16-17	0	16-17	16-17	0	Female	0	Single	0	Seconday/tertiary	0	Student	1	First timer	O+ve	0	Voluntary	0	Mobile	14.7	Negative	Negative	Negative	Negative	Negative	0	Negative	Negative	Negative	Negative	Negative	Negative
	1420	July	Mwereni secondary	17	16-17	0	16-17	0	16-17	0	16-17	0	16-17	16-17	1	Male	0	Single	0	Seconday/tertiary	0	Student	1	First timer	O+ve	0	Voluntary	0	Mobile	14.8	Positive	Negative	Negative	Negative	Positive	1	Negative	Negative	Negative	Negative		Negative
	1421	July	Mwereni secondary	20	18-25									18-25	1	Male	0	Single	0	Seconday/tertiary	0	Student	1	First timer	O+ve	0	Voluntary	0	Mobile	15.5	Negative	Negative	Negative	Negative	Negative	0	Negative	Negative	Negative	Negative	Negative	Negative
	1422	July	Mwereni secondary	17	16-17	0	16-17	0	16-17	0	16-17	0	16-17	16-17	1	Male	0	Single	0	Seconday/tertiary	0	Student	1	First timer	B+ve	0	Voluntary	0	Mobile	16.5	Negative	Negative	Negative	Negative	Negative	0	Negative	Negative	Negative	Negative	Negative	Negative
	1423	July	Mwereni secondary	17	16-17	0	16-17	0	16-17	0	16-17	0	16-17	16-17	1	Male	0	Single	0	Seconday/tertiary	0	Student	1	First timer	A+ve	0	Voluntary	0	Mobile	14.9	Negative	Negative	Negative	Negative	Negative	0	Negative	Negative	Negative	Negative	Negative	Negative
	1424	July	Mwereni secondary	17	16-17	0	16-17	0	16-17	0	16-17	0	16-17	16-17	1	Male	0	Single	0	Seconday/tertiary	0	Student	1	First timer	B+ve	0	Voluntary	0	Mobile	13	Negative	Negative	Negative	Negative	Negative	0	Negative	Negative	Negative	Negative	Negative	Negative
	1425	July	Mwereni secondary	17	16-17	0	16-17	0	16-17	0	16-17	0	16-17	16-17	1	Male	0	Single	0	Seconday/tertiary	0	Student	1	First timer	O+ve	0	Voluntary	0	Mobile	15.6	Negative	Negative	Negative	Negative	Negative	0	Negative	Negative	Negative	Negative	Negative	Negative
	1426	July	Mwereni secondary	18	18-25									18-25	1	Male	0	Single	0	Seconday/tertiary	0	Student	1	First timer	O+ve	0	Voluntary	0	Mobile	14.8	Negative	Negative	Negative	Negative	Negative	0	Negative	Negative	Negative	Negative	Negative	Negative
	1427	July	Mwereni secondary	19	18-25									18-25	1	Male	0	Single	0	Seconday/tertiary	0	Student	1	First timer	A+ve	0	Voluntary	0	Mobile	13.3	Negative	Positive	Negative	Negative	Positive	1	Negative	Negative	Negative	Negative	Negative	Negative
	1428	July	Mwereni secondary	21	18-25									18-25	1	Male	0	Single	0	Seconday/tertiary	0	Student	1	First timer	O+ve	0	Voluntary	0	Mobile	15.4	Negative	Negative	Negative	Negative	Negative	0	Negative	Negative	Negative	Negative	Negative	Negative
	1429	July	Ngozi Girls Sec Sch	34				1	31-40					31-40	1	Male	0	Single	0	Seconday/tertiary	1	Non student	1	First timer	A+ve	0	Voluntary	0	Mobile	13.9	Negative	Negative	Negative	Negative	Negative	0	Negative	Negative	Negative	Negative	Negative	Negative
	1430	July	Ngozi Girls Sec Sch	19	18-25									18-25	0	Female	0	Single	0	Seconday/tertiary	0	Student	1	First timer	O+ve	0	Voluntary	0	Mobile	13.4	Negative	Negative	Negative	Negative	Negative	0	Negative	Negative	Negative	Negative	Negative	Negative
	1431	July	Ngozi Girls Sec Sch	20	18-25									18-25	0	Female	0	Single	0	Seconday/tertiary	0	Student	1	First timer	B+ve	0	Voluntary	0	Mobile	14.1	Negative	Negative	Negative	Negative	Negative	0	Negative	Negative	Negative	Negative	Negative	Negative
	1432	July	Ngozi Girls Sec Sch	17	16-17	0	16-17	0	16-17	0	16-17	0	16-17	16-17	0	Female	0	Single	0	Seconday/tertiary	0	Student	1	First timer	O+ve	0	Voluntary	0	Mobile	14.6	Negative	Negative	Negative	Negative	Negative	0	Negative	Negative	Negative	Negative	Negative	Negative
	1433	July	Ngozi Girls Sec Sch	17	16-17	0	16-17	0	16-17	0	16-17	0	16-17	16-17	0	Female	0	Single	0	Seconday/tertiary	0	Student	1	First timer	O+ve	0	Voluntary	0	Mobile	12.5	Negative	Negative	Negative	Negative	Negative	0	Negative	Negative	Negative	Negative	Negative	Negative
	1434	July	Ngozi Girls Sec Sch	17	16-17	0	16-17	0	16-17	0	16-17	0	16-17	16-17	0	Female	0	Single	0	Seconday/tertiary	0	Student	1	First timer	O+ve	0	Voluntary	0	Mobile	13.3	Negative	Negative	Negative	Negative	Negative	0	Negative	Negative	Negative	Negative	Negative	Negative
	1435	July	Ngozi Girls Sec Sch	16	16-17	0	16-17	0	16-17	0	16-17	0	16-17	16-17	0	Female	0	Single	0	Seconday/tertiary	0	Student	1	First timer	B+ve	0	Voluntary	0	Mobile	12.6	Negative	Negative	Negative	Negative	Negative	0	Negative	Negative	Negative	Negative	Negative	Negative
	1436	July	Ngozi Girls Sec Sch	16	16-17	0	16-17	0	16-17	0	16-17	0	16-17	16-17	0	Female	0	Single	0	Seconday/tertiary	0	Student	1	First timer	O+ve	0	Voluntary	0	Mobile	14.6	Negative	Negative	Negative	Negative	Negative	0	Negative	Negative	Negative	Negative	Negative	Negative
	1437	July	Ngozi Girls Sec Sch	16	16-17	0	16-17	0	16-17	0	16-17	0	16-17	16-17	0	Female	0	Single	0	Seconday/tertiary	0	Student	1	First timer	O+ve	0	Voluntary	0	Mobile	13.6	Negative	Negative	Negative	Negative	Negative	0	Negative	Negative	Negative	Negative	Negative	Negative
	1438	July	Ngozi Girls Sec Sch	17	16-17	0	16-17	0	16-17	0	16-17	0	16-17	16-17	0	Female	0	Single	0	Seconday/tertiary	0	Student	0	Repeat	O+ve	0	Voluntary	0	Mobile	13.7	Negative	Negative	Negative	Negative	Negative	0	Negative	Negative	Negative	Negative	Negative	Negative
	1439	July	Ngozi Girls Sec Sch	16	16-17	0	16-17	0	16-17	0	16-17	0	16-17	16-17	0	Female	0	Single	0	Seconday/tertiary	0	Student	1	First timer	O+ve	0	Voluntary	0	Mobile	13.7	Negative	Negative	Negative	Negative	Negative	0	Negative	Negative	Negative	Negative	Negative	Negative
	1440	July	Ngozi Girls Sec Sch	19	18-25									18-25	0	Female	0	Single	0	Seconday/tertiary	0	Student	0	Repeat	O+ve	0	Voluntary	0	Mobile	13.6	Negative	Negative	Negative	Negative	Negative	0	Negative	Negative	Negative	Negative	Negative	Negative
	1441	July	Ngozi Girls Sec Sch	16	16-17	0	16-17	0	16-17	0	16-17	0	16-17	16-17	0	Female	0	Single	0	Seconday/tertiary	0	Student	1	First timer	B+ve	0	Voluntary	0	Mobile	12.5	Negative	Negative	Negative	Negative	Negative	0	Negative	Negative	Negative	Negative	Negative	Negative
	1442	July	Ngozi Girls Sec Sch	17	16-17	0	16-17	0	16-17	0	16-17	0	16-17	16-17	0	Female	0	Single	0	Seconday/tertiary	0	Student	0	Repeat	B+ve	0	Voluntary	0	Mobile	12.7	Negative	Negative	Negative	Negative	Negative	0	Negative	Negative	Negative	Negative	Negative	Negative
	1443	July	Ngozi Girls Sec Sch	17	16-17	0	16-17	0	16-17	0	16-17	0	16-17	16-17	0	Female	0	Single	0	Seconday/tertiary	0	Student	1	First timer	B+ve	0	Voluntary	0	Mobile	13.9	Negative	Negative	Negative	Negative	Negative	0	Negative	Negative	Negative	Negative	Negative	Negative
	1444	July	Ngozi Girls Sec Sch	16	16-17	0	16-17	0	16-17	0	16-17	0	16-17	16-17	0	Female	0	Single	0	Seconday/tertiary	0	Student	1	First timer	A+ve	0	Voluntary	0	Mobile	14	Negative	Negative	Negative	Negative	Negative	0	Negative	Negative	Negative	Negative	Negative	Negative
	1445	July	Ngozi Girls Sec Sch	20	18-25									18-25	0	Female	0	Single	0	Seconday/tertiary	0	Student	1	First timer	O+ve	0	Voluntary	0	Mobile	13.4	Negative	Negative	Negative	Negative	Negative	0	Negative	Negative	Negative	Negative	Negative	Negative
	1446	July	Ngozi Girls Sec Sch	19	18-25									18-25	0	Female	0	Single	0	Seconday/tertiary	0	Student	1	First timer	B+ve	0	Voluntary	0	Mobile	14.3	Negative	Negative	Negative	Negative	Negative	0	Negative	Negative	Negative	Negative	Negative	Negative
	1447	July	Ngozi Girls Sec Sch	19	18-25									18-25	0	Female	0	Single	0	Seconday/tertiary	0	Student	1	First timer	O+ve	0	Voluntary	0	Mobile	14.7	Negative	Negative	Negative	Negative	Negative	0	Negative	Negative	Negative	Negative	Negative	Negative
	1448	July	Ngozi Girls Sec Sch	16	16-17	0	16-17	0	16-17	0	16-17	0	16-17	16-17	0	Female	0	Single	0	Seconday/tertiary	0	Student	1	First timer	O+ve	0	Voluntary	0	Mobile	13.9	Negative	Negative	Negative	Negative	Negative	0	Negative	Negative	Negative	Negative	Negative	Negative
	1449	July	Ngozi Girls Sec Sch	16	16-17	0	16-17	0	16-17	0	16-17	0	16-17	16-17	0	Female	0	Single	0	Seconday/tertiary	0	Student	1	First timer	O+ve	0	Voluntary	0	Mobile	13.9	Negative	Negative	Negative	Negative	Negative	0	Negative	Negative	Negative	Negative	Negative	Negative
	1450	July	Ngozi Girls Sec Sch	16	16-17	0	16-17	0	16-17	0	16-17	0	16-17	16-17	0	Female	0	Single	0	Seconday/tertiary	0	Student	1	First timer	O+ve	0	Voluntary	0	Mobile	14.6	Negative	Negative	Negative	Negative	Negative	0	Negative	Negative	Negative	Negative	Negative	Negative
	1451	July	Ngozi Girls Sec Sch	18	18-25									18-25	0	Female	0	Single	0	Seconday/tertiary	0	Student	0	Repeat	O+ve	0	Voluntary	0	Mobile	12.6	Negative	Negative	Negative	Negative	Negative	0	Negative	Negative	Negative	Negative	Negative	Negative
	1452	July	Ngozi Girls Sec Sch	17	16-17	0	16-17	0	16-17	0	16-17	0	16-17	16-17	0	Female	0	Single	0	Seconday/tertiary	0	Student	1	First timer	B+ve	0	Voluntary	0	Mobile	13.3	Negative	Negative	Negative	Negative	Negative	0	Negative	Negative	Negative	Negative	Negative	Negative
	1453	July	Samburu Boys	18	18-25									18-25	1	Male	0	Single	0	Seconday/tertiary	0	Student	1	First timer	B+ve	0	Voluntary	0	Mobile	13.3	Negative	Negative	Negative	Negative	Negative	0	Negative	Negative	Negative	Negative	Negative	Negative
	1454	July	Samburu Boys	18	18-25									18-25	1	Male	0	Single	0	Seconday/tertiary	0	Student	1	First timer	A+ve	0	Voluntary	0	Mobile	15.2	Negative	Negative	Negative	Negative	Negative	0	Negative	Negative	Negative	Negative	Negative	Negative
	1455	July	Samburu Boys	30		1	26-30							26-30	0	Female	0	Single	0	Seconday/tertiary	0	Student	1	First timer	O+ve	0	Voluntary	0	Mobile	14	Negative	Negative	Negative	Negative	Negative	0	Negative	Negative	Negative	Negative	Negative	Negative
	1456	July	Samburu Boys	19	18-25									18-25	1	Male	0	Single	0	Seconday/tertiary	0	Student	1	First timer	B+ve	0	Voluntary	0	Mobile	15.2	Negative	Negative	Negative	Negative	Negative	0	Negative	Negative	Negative	Negative	Negative	Negative
	1457	July	Samburu Boys	19	18-25									18-25	1	Male	0	Single	0	Seconday/tertiary	0	Student	1	First timer	O+ve	0	Voluntary	0	Mobile	14	Negative	Negative	Negative	Negative	Negative	0	Negative	Negative	Negative	Negative	Negative	Negative
	1458	July	Samburu Boys	17	16-17	0	16-17	0	16-17	0	16-17	0	16-17	16-17	1	Male	0	Single	0	Seconday/tertiary	0	Student	1	First timer	O+ve	0	Voluntary	0	Mobile	13	Negative	Negative	Negative	Negative	Negative	0	Negative	Negative	Negative	Negative	Negative	Negative
	1459	July	Samburu Boys	21	18-25									18-25	1	Male	0	Single	0	Seconday/tertiary	0	Student	1	First timer	O+ve	0	Voluntary	0	Mobile	14.7	Negative	Negative	Negative	Negative	Negative	0	Negative	Negative	Negative	Negative	Negative	Negative
	1460	July	Samburu Boys	17	16-17	0	16-17	0	16-17	0	16-17	0	16-17	16-17	1	Male	0	Single	0	Seconday/tertiary	0	Student	1	First timer	O+ve	0	Voluntary	0	Mobile	13.9	Negative	Negative	Negative	Negative	Negative	0	Negative	Negative	Negative	Negative	Negative	Negative
	1461	July	Samburu Boys	17	16-17	0	16-17	0	16-17	0	16-17	0	16-17	16-17	1	Male	0	Single	0	Seconday/tertiary	0	Student	1	First timer	O+ve	0	Voluntary	0	Mobile	14.4	Negative	Negative	Negative	Negative	Negative	0	Negative	Negative	Negative	Negative	Negative	Negative
	1462	July	Samburu Boys	16	16-17	0	16-17	0	16-17	0	16-17	0	16-17	16-17	1	Male	0	Single	0	Seconday/tertiary	0	Student	1	First timer	O+ve	0	Voluntary	0	Mobile	13.1	Negative	Negative	Negative	Negative	Negative	0	Negative	Negative	Negative	Negative	Negative	Negative
	1463	July	Samburu Boys	19	18-25									18-25	1	Male	0	Single	0	Seconday/tertiary	0	Student	1	First timer	B+ve	0	Voluntary	0	Mobile	15	Negative	Negative	Negative	Negative	Negative	0	Negative	Negative	Negative	Negative	Negative	Negative
	1464	July	Samburu Boys	20	18-25									18-25	1	Male	0	Single	0	Seconday/tertiary	0	Student	1	First timer	B+ve	0	Voluntary	0	Mobile	16.7	Negative	Negative	Negative	Negative	Negative	0	Negative	Negative	Negative	Negative	Negative	Negative
	1465	July	Samburu Boys	17	16-17	0	16-17	0	16-17	0	16-17	0	16-17	16-17	1	Male	0	Single	0	Seconday/tertiary	0	Student	1	First timer	A+ve	0	Voluntary	0	Mobile	12.9	Negative	Negative	Negative	Negative	Negative	0	Negative	Negative	Negative	Negative	Negative	Negative
	1466	July	Samburu Boys	19	18-25									18-25	1	Male	0	Single	0	Seconday/tertiary	0	Student	1	First timer	O+ve	0	Voluntary	0	Mobile	13.3	Negative	Negative	Negative	Negative	Negative	0	Negative	Negative	Negative	Negative	Negative	Negative
	1467	July	Samburu Boys	21	18-25									18-25	1	Male	0	Single	0	Seconday/tertiary	0	Student	1	First timer	O+ve	0	Voluntary	0	Mobile	13	Negative	Negative	Negative	Negative	Negative	0	Negative	Negative	Negative	Negative	Negative	Negative
	1468	July	Samburu Boys	17	16-17	0	16-17	0	16-17	0	16-17	0	16-17	16-17	1	Male	0	Single	0	Seconday/tertiary	0	Student	1	First timer	O+ve	0	Voluntary	0	Mobile	12.8	Negative	Negative	Negative	Negative	Negative	0	Negative	Negative	Negative	Negative	Negative	Negative
	1469	July	Samburu Boys	19	18-25									18-25	1	Male	0	Single	0	Seconday/tertiary	0	Student	1	First timer	O+ve	0	Voluntary	0	Mobile	13.6	Negative	Negative	Negative	Negative	Negative	0	Negative	Negative	Negative	Negative	Negative	Negative
	1470	July	Samburu Boys	18	18-25									18-25	1	Male	0	Single	0	Seconday/tertiary	0	Student	1	First timer	B+ve	0	Voluntary	0	Mobile	13.3	Positive	Negative	Negative	Negative	Positive	1	Negative	Negative	Negative	Negative		Negative
	1471	July	Samburu Boys	20	18-25									18-25	1	Male	0	Single	0	Seconday/tertiary	0	Student	1	First timer	O+ve	0	Voluntary	0	Mobile	15.6	Negative	Negative	Negative	Negative	Negative	0	Negative	Negative	Negative	Negative	Negative	Negative
	1472	July	Samburu Boys	20	18-25									18-25	1	Male	0	Single	0	Seconday/tertiary	0	Student	1	First timer	O+ve	0	Voluntary	0	Mobile	15	Negative	Negative	Negative	Negative	Negative	0	Negative	Negative	Negative	Negative	Negative	Negative
	1473	July	Samburu Boys	20	18-25									18-25	1	Male	0	Single	0	Seconday/tertiary	0	Student	1	First timer	O+ve	0	Voluntary	0	Mobile	13.4	Negative	Positive	Negative	Negative	Positive	1	Negative	Negative	Negative	Negative	Negative	Negative
	1474	July	Samburu Boys	20	18-25									18-25	1	Male	0	Single	0	Seconday/tertiary	0	Student	1	First timer	A+ve	0	Voluntary	0	Mobile	14	Negative	Negative	Negative	Negative	Negative	0	Negative	Negative	Negative	Negative	Negative	Negative
	1475	July	Samburu Boys	23	18-25									18-25	1	Male	0	Single	0	Seconday/tertiary	0	Student	1	First timer	A+ve	0	Voluntary	0	Mobile	15.9	Negative	Negative	Negative	Negative	Negative	0	Negative	Negative	Negative	Negative	Negative	Negative
	1476	July	Samburu Boys	21	18-25									18-25	1	Male	0	Single	0	Seconday/tertiary	0	Student	1	First timer	O+ve	0	Voluntary	0	Mobile	14	Negative	Negative	Negative	Negative	Negative	0	Negative	Negative	Negative	Negative	Negative	Negative
	1477	July	Samburu Boys	17	16-17	0	16-17	0	16-17	0	16-17	0	16-17	16-17	1	Male	0	Single	0	Seconday/tertiary	0	Student	1	First timer	O+ve	0	Voluntary	0	Mobile	12.9	Negative	Positive	Negative	Negative	Positive	1	Negative	Negative	Negative	Negative	Negative	Negative
	1478	July	Samburu Boys	17	16-17	0	16-17	0	16-17	0	16-17	0	16-17	16-17	1	Male	0	Single	0	Seconday/tertiary	0	Student	1	First timer	A+ve	0	Voluntary	0	Mobile	15.1	Negative	Negative	Negative	Negative	Negative	0	Negative	Negative	Negative	Negative	Negative	Negative
	1479	July	Samburu Boys	20	18-25									18-25	1	Male	0	Single	0	Seconday/tertiary	0	Student	1	First timer	A+ve	0	Voluntary	0	Mobile	13.5	Negative	Negative	Negative	Negative	Negative	0	Negative	Negative	Negative	Negative	Negative	Negative
	1480	July	Samburu Boys	19	18-25									18-25	1	Male	0	Single	0	Seconday/tertiary	0	Student	1	First timer	A+ve	0	Voluntary	0	Mobile	14.4	Negative	Negative	Negative	Negative	Negative	0	Negative	Negative	Negative	Negative	Negative	Negative
	1481	July	Samburu Boys	20	18-25									18-25	1	Male	0	Single	0	Seconday/tertiary	0	Student	1	First timer	O+ve	0	Voluntary	0	Mobile	15	Negative	Positive	Negative	Negative	Positive	1	Negative	Negative	Negative	Negative	Negative	Negative
	1482	July	Samburu Boys	18	18-25									18-25	1	Male	0	Single	0	Seconday/tertiary	0	Student	1	First timer	A+ve	0	Voluntary	0	Mobile	14	Negative	Negative	Negative	Negative	Negative	0	Negative	Negative	Negative	Negative	Negative	Negative
	1483	July	Samburu Boys	20	18-25									18-25	1	Male	0	Single	0	Seconday/tertiary	0	Student	1	First timer	O+ve	0	Voluntary	0	Mobile	13.4	Negative	Negative	Negative	Negative	Negative	0	Negative	Negative	Negative	Negative	Negative	Negative
	1484	July	Samburu Boys	19	18-25									18-25	1	Male	0	Single	0	Seconday/tertiary	0	Student	1	First timer	B+ve	0	Voluntary	0	Mobile	15.8	Negative	Negative	Negative	Negative	Negative	0	Negative	Negative	Negative	Negative	Negative	Negative
	1485	July	Samburu Boys	18	18-25									18-25	1	Male	0	Single	0	Seconday/tertiary	0	Student	1	First timer	A+ve	0	Voluntary	0	Mobile	14.3	Negative	Negative	Negative	Negative	Negative	0	Negative	Negative	Negative	Negative	Negative	Negative
	1486	July	Samburu Boys	18	18-25									18-25	1	Male	0	Single	0	Seconday/tertiary	0	Student	1	First timer	O+ve	0	Voluntary	0	Mobile	13.9	Negative	Negative	Negative	Negative	Negative	0	Negative	Negative	Negative	Negative	Negative	Negative
	1487	July	Samburu Boys	18	18-25									18-25	1	Male	0	Single	0	Seconday/tertiary	0	Student	1	First timer	O+ve	0	Voluntary	0	Mobile	13.5	Negative	Negative	Negative	Negative	Negative	0	Negative	Negative	Negative	Negative	Negative	Negative
	1488	July	Samburu Boys	19	18-25									18-25	1	Male	0	Single	0	Seconday/tertiary	0	Student	1	First timer	O+ve	0	Voluntary	0	Mobile	14.2	Negative	Negative	Negative	Negative	Negative	0	Negative	Negative	Negative	Negative	Negative	Negative
	1489	July	Samburu Boys	20	18-25									18-25	1	Male	0	Single	0	Seconday/tertiary	0	Student	1	First timer	A+ve	0	Voluntary	0	Mobile	13.3	Negative	Negative	Negative	Negative	Negative	0	Negative	Negative	Negative	Negative	Negative	Negative
	1490	July	Samburu Boys	17	16-17	0	16-17	0	16-17	0	16-17	0	16-17	16-17	1	Male	0	Single	0	Seconday/tertiary	0	Student	1	First timer	B+ve	0	Voluntary	0	Mobile	14.1	Negative	Negative	Negative	Negative	Negative	0	Negative	Negative	Negative	Negative	Negative	Negative
	1491	July	Samburu Boys	17	16-17	0	16-17	0	16-17	0	16-17	0	16-17	16-17	1	Male	0	Single	0	Seconday/tertiary	0	Student	1	First timer	O+ve	0	Voluntary	0	Mobile	14.1	Negative	Negative	Negative	Negative	Negative	0	Negative	Negative	Negative	Negative	Negative	Negative
	1492	July	Samburu Boys	29		1	26-30							26-30	1	Male	1	Married	0	Seconday/tertiary	1	Non student	0	Repeat	O+ve	0	Voluntary	0	Mobile	15.1	Negative	Negative	Negative	Negative	Negative	0	Negative	Negative	Negative	Negative	Negative	Negative
	1493	July	Samburu Boys	19	18-25									18-25	1	Male	0	Single	0	Seconday/tertiary	0	Student	1	First timer	A+ve	0	Voluntary	0	Mobile	14	Negative	Negative	Negative	Negative	Negative	0	Negative	Negative	Negative	Negative	Negative	Negative
	1494	July	Samburu Boys	17	16-17	0	16-17	0	16-17	0	16-17	0	16-17	16-17	1	Male	0	Single	0	Seconday/tertiary	0	Student	1	First timer	O+ve	0	Voluntary	0	Mobile	13.7	Negative	Negative	Negative	Negative	Negative	0	Negative	Negative	Negative	Negative	Negative	Negative
	1495	July	Samburu Boys	17	16-17	0	16-17	0	16-17	0	16-17	0	16-17	16-17	1	Male	0	Single	0	Seconday/tertiary	0	Student	1	First timer	O+ve	0	Voluntary	0	Mobile	13.9	Negative	Negative	Negative	Negative	Negative	0	Negative	Negative	Negative	Negative	Negative	Negative
	1496	July	Samburu Boys	19	18-25									18-25	1	Male	0	Single	0	Seconday/tertiary	0	Student	1	First timer	O+ve	0	Voluntary	0	Mobile	13.8	Negative	Negative	Negative	Negative	Negative	0	Negative	Negative	Negative	Negative	Negative	Negative
	1497	July	Samburu Boys	18	18-25									18-25	1	Male	0	Single	0	Seconday/tertiary	0	Student	1	First timer	B+ve	0	Voluntary	0	Mobile	14	Negative	Negative	Negative	Negative	Negative	0	Negative	Negative	Negative	Negative	Negative	Negative
	1498	July	Samburu Boys	19	18-25									18-25	1	Male	0	Single	0	Seconday/tertiary	0	Student	1	First timer	O+ve	0	Voluntary	0	Mobile	15.6	Negative	Negative	Negative	Negative	Negative	0	Negative	Negative	Negative	Negative	Negative	Negative
	1499	July	Samburu Boys	23	18-25									18-25	1	Male	0	Single	0	Seconday/tertiary	0	Student	1	First timer	B+ve	0	Voluntary	0	Mobile	15.6	Negative	Negative	Negative	Negative	Negative	0	Negative	Negative	Negative	Negative	Negative	Negative
	1500	July	Samburu Boys	19	18-25									18-25	1	Male	0	Single	0	Seconday/tertiary	0	Student	1	First timer	O+ve	0	Voluntary	0	Mobile	16.1	Negative	Negative	Negative	Negative	Negative	0	Negative	Negative	Negative	Negative	Negative	Negative
	1501	July	Samburu Boys	20	18-25									18-25	1	Male	0	Single	0	Seconday/tertiary	0	Student	1	First timer	A+ve	0	Voluntary	0	Mobile	15.2	Negative	Negative	Negative	Negative	Negative	0	Negative	Negative	Negative	Negative	Negative	Negative
	1502	July	Samburu Boys	17	16-17	0	16-17	0	16-17	0	16-17	0	16-17	16-17	1	Male	0	Single	0	Seconday/tertiary	0	Student	0	Repeat	A+ve	0	Voluntary	0	Mobile	16.5	Negative	Negative	Negative	Negative	Negative	0	Negative	Negative	Negative	Negative	Negative	Negative
	1503	July	Samburu Boys	16	16-17	0	16-17	0	16-17	0	16-17	0	16-17	16-17	1	Male	0	Single	0	Seconday/tertiary	0	Student	1	First timer	AB+ve	0	Voluntary	0	Mobile	16.2	Negative	Negative	Negative	Negative	Negative	0	Negative	Negative	Negative	Negative	Negative	Negative
	1504	July	Samburu Boys	17	16-17	0	16-17	0	16-17	0	16-17	0	16-17	16-17	1	Male	0	Single	0	Seconday/tertiary	0	Student	1	First timer	A+ve	0	Voluntary	0	Mobile	13.9	Negative	Negative	Negative	Negative	Negative	0	Negative	Negative	Negative	Negative	Negative	Negative
	1505	July	Samburu Boys	17	16-17	0	16-17	0	16-17	0	16-17	0	16-17	16-17	1	Male	0	Single	0	Seconday/tertiary	0	Student	1	First timer	O+ve	0	Voluntary	0	Mobile	13.2	Negative	Negative	Negative	Negative	Negative	0	Negative	Negative	Negative	Negative	Negative	Negative
	1506	July	Samburu Boys	16	16-17	0	16-17	0	16-17	0	16-17	0	16-17	16-17	1	Male	0	Single	0	Seconday/tertiary	0	Student	1	First timer	O+ve	0	Voluntary	0	Mobile	13.3	Negative	Negative	Negative	Negative	Negative	0	Negative	Negative	Negative	Negative	Negative	Negative
	1507	July	Samburu Boys	21	18-25									18-25	1	Male	0	Single	0	Seconday/tertiary	0	Student	1	First timer	O+ve	0	Voluntary	0	Mobile	14.5	Negative	Negative	Negative	Negative	Negative	0	Negative	Negative	Negative	Negative	Negative	Negative
	1508	July	Samburu Boys	16	16-17	0	16-17	0	16-17	0	16-17	0	16-17	16-17	1	Male	0	Single	0	Seconday/tertiary	0	Student	1	First timer	O+ve	0	Voluntary	0	Mobile	15.1	Negative	Negative	Negative	Negative	Negative	0	Negative	Negative	Negative	Negative	Negative	Negative
	1509	July	Samburu Boys	16	16-17	0	16-17	0	16-17	0	16-17	0	16-17	16-17	1	Male	0	Single	0	Seconday/tertiary	0	Student	1	First timer	B+ve	0	Voluntary	0	Mobile	15.9	Negative	Negative	Negative	Negative	Negative	0	Negative	Negative	Negative	Negative	Negative	Negative
	1510	July	Samburu Boys	17	16-17	0	16-17	0	16-17	0	16-17	0	16-17	16-17	1	Male	0	Single	0	Seconday/tertiary	0	Student	1	First timer	O+ve	0	Voluntary	0	Mobile	14.7	Negative	Negative	Negative	Negative	Negative	0	Negative	Negative	Negative	Negative	Negative	Negative
	1511	July	Samburu Boys	22	18-25									18-25	1	Male	0	Single	0	Seconday/tertiary	0	Student	1	First timer	O+ve	0	Voluntary	0	Mobile	13.9	Negative	Negative	Negative	Negative	Negative	0	Negative	Negative	Negative	Negative	Negative	Negative
	1512	July	Samburu Boys	25	18-25									18-25	1	Male	1	Married	0	Seconday/tertiary	1	Non student	0	Repeat	O+ve	0	Voluntary	0	Mobile	14.9	Positive	Negative	Negative	Negative	Positive	1	Negative	Negative	Negative	Negative		Negative
	1513	July	Taru Boys	31				1	31-40					31-40	1	Male	1	Married	0	Seconday/tertiary	1	Non student	0	Repeat	A+ve	0	Voluntary	0	Mobile	12.8	Negative	Negative	Negative	Negative	Negative	0	Negative	Negative	Negative	Negative	Negative	Negative
	1514	July	Taru Boys	35				1	31-40					31-40	1	Male	1	Married	0	Seconday/tertiary	1	Non student	0	Repeat	B+ve	0	Voluntary	0	Mobile	16.4	Negative	Negative	Negative	Negative	Negative	0	Negative	Negative	Negative	Negative	Negative	Negative
	1515	July	Taru Boys	45						1	41-50			41-50	1	Male	1	Married	0	Seconday/tertiary	1	Non student	0	Repeat	O+ve	0	Voluntary	0	Mobile	13.6	Negative	Negative	Negative	Negative	Negative	0	Negative	Negative	Negative	Negative	Negative	Negative
	1516	July	Taru Boys	19	18-25									18-25	1	Male	0	Single	0	Seconday/tertiary	0	Student	1	First timer	O+ve	0	Voluntary	0	Mobile	13.1	Negative	Negative	Negative	Negative	Negative	0	Negative	Negative	Negative	Negative	Negative	Negative
	1517	July	Taru Boys	17	16-17	0	16-17	0	16-17	0	16-17	0	16-17	16-17	1	Male	0	Single	0	Seconday/tertiary	0	Student	1	First timer	A+ve	0	Voluntary	0	Mobile	14.8	Negative	Negative	Negative	Negative	Negative	0	Negative	Negative	Negative	Negative	Negative	Negative
	1518	July	Taru Boys	16	16-17	0	16-17	0	16-17	0	16-17	0	16-17	16-17	1	Male	0	Single	0	Seconday/tertiary	0	Student	1	First timer	O+ve	0	Voluntary	0	Mobile	15.1	Negative	Negative	Negative	Negative	Negative	0	Negative	Negative	Negative	Negative	Negative	Negative
	1519	July	Taru Boys	19	18-25									18-25	1	Male	0	Single	0	Seconday/tertiary	0	Student	1	First timer	A+ve	0	Voluntary	0	Mobile	16.4	Negative	Negative	Negative	Negative	Negative	0	Negative	Negative	Negative	Negative	Negative	Negative
	1520	July	Taru Boys	18	18-25									18-25	1	Male	0	Single	0	Seconday/tertiary	0	Student	1	First timer	A+ve	0	Voluntary	0	Mobile	13	Negative	Negative	Negative	Negative	Negative	0	Negative	Negative	Negative	Negative	Negative	Negative
	1521	July	Taru Boys	17	16-17	0	16-17	0	16-17	0	16-17	0	16-17	16-17	1	Male	0	Single	0	Seconday/tertiary	0	Student	1	First timer	O+ve	0	Voluntary	0	Mobile	15.6	Negative	Negative	Negative	Negative	Negative	0	Negative	Negative	Negative	Negative	Negative	Negative
	1522	July	Taru Boys	19	18-25									18-25	1	Male	0	Single	0	Seconday/tertiary	0	Student	1	First timer	O+ve	0	Voluntary	0	Mobile	13.8	Negative	Negative	Negative	Negative	Negative	0	Negative	Negative	Negative	Negative	Negative	Negative
	1523	July	Taru Boys	21	18-25									18-25	1	Male	0	Single	0	Seconday/tertiary	0	Student	1	First timer	A+ve	0	Voluntary	0	Mobile	14.4	Negative	Positive	Negative	Negative	Positive	1	Negative	Negative	Negative	Negative	Negative	Negative
	1524	July	Taru Boys	21	18-25									18-25	1	Male	0	Single	0	Seconday/tertiary	0	Student	1	First timer	A+ve	0	Voluntary	0	Mobile	14.1	Negative	Negative	Negative	Negative	Negative	0	Negative	Negative	Negative	Negative	Negative	Negative
	1525	July	Taru Boys	20	18-25									18-25	1	Male	0	Single	0	Seconday/tertiary	0	Student	1	First timer	O+ve	0	Voluntary	0	Mobile	14.8	Negative	Negative	Negative	Negative	Negative	0	Negative	Negative	Negative	Negative	Negative	Negative
	1526	July	Taru Boys	19	18-25									18-25	1	Male	0	Single	0	Seconday/tertiary	0	Student	1	First timer	O+ve	0	Voluntary	0	Mobile	13.2	Negative	Negative	Negative	Negative	Negative	0	Negative	Negative	Negative	Negative	Negative	Negative
	1527	July	Taru Boys	19	18-25									18-25	1	Male	0	Single	0	Seconday/tertiary	0	Student	1	First timer	A+ve	0	Voluntary	0	Mobile	14.8	Negative	Negative	Negative	Negative	Negative	0	Negative	Negative	Negative	Negative	Negative	Negative
	1528	July	Taru Boys	18	18-25									18-25	1	Male	0	Single	0	Seconday/tertiary	0	Student	1	First timer	O+ve	0	Voluntary	0	Mobile	14.6	Negative	Positive	Negative	Negative	Positive	1	Negative	Negative	Negative	Negative	Negative	Negative
	1529	July	Taru Boys	19	18-25									18-25	1	Male	0	Single	0	Seconday/tertiary	0	Student	0	Repeat	O+ve	0	Voluntary	0	Mobile	15.7	Negative	Negative	Negative	Negative	Negative	0	Negative	Negative	Negative	Negative	Negative	Negative
	1530	July	Taru Boys	18	18-25									18-25	1	Male	0	Single	0	Seconday/tertiary	0	Student	1	First timer	O+ve	0	Voluntary	0	Mobile	15.7	Negative	Negative	Negative	Negative	Negative	0	Negative	Negative	Negative	Negative	Negative	Negative
	1531	July	Taru Boys	18	18-25									18-25	1	Male	0	Single	0	Seconday/tertiary	0	Student	1	First timer	O+ve	0	Voluntary	0	Mobile	16	Negative	Negative	Negative	Negative	Negative	0	Negative	Negative	Negative	Negative	Negative	Negative
	1532	July	Taru Boys	19	18-25									18-25	1	Male	0	Single	0	Seconday/tertiary	0	Student	0	Repeat	B+ve	0	Voluntary	0	Mobile	13.8	Negative	Negative	Negative	Negative	Negative	0	Negative	Negative	Negative	Negative	Negative	Negative
	1533	July	Taru Boys	18	18-25									18-25	1	Male	0	Single	0	Seconday/tertiary	0	Student	1	First timer	O+ve	0	Voluntary	0	Mobile	16	Negative	Negative	Negative	Negative	Negative	0	Negative	Negative	Negative	Negative	Negative	Negative
	1534	July	Taru Boys	23	18-25									18-25	1	Male	0	Single	0	Seconday/tertiary	0	Student	1	First timer	A+ve	0	Voluntary	0	Mobile	15.8	Negative	Negative	Negative	Negative	Negative	0	Negative	Negative	Negative	Negative	Negative	Negative
	1535	July	Taru Boys	18	18-25									18-25	1	Male	0	Single	0	Seconday/tertiary	0	Student	0	Repeat	O+ve	0	Voluntary	0	Mobile	12.5	Negative	Negative	Negative	Negative	Negative	0	Negative	Negative	Negative	Negative	Negative	Negative
	1536	July	Taru Boys	20	18-25									18-25	1	Male	0	Single	0	Seconday/tertiary	0	Student	1	First timer	B+ve	0	Voluntary	0	Mobile	14	Negative	Negative	Negative	Negative	Negative	0	Negative	Negative	Negative	Negative	Negative	Negative
	1537	July	Taru Boys	16	16-17	0	16-17	0	16-17	0	16-17	0	16-17	16-17	1	Male	0	Single	0	Seconday/tertiary	0	Student	1	First timer	O+ve	0	Voluntary	0	Mobile	16.1	Negative	Negative	Negative	Negative	Negative	0	Negative	Negative	Negative	Negative	Negative	Negative
	1538	July	Taru Boys	18	18-25									18-25	1	Male	0	Single	0	Seconday/tertiary	0	Student	1	First timer	A+ve	0	Voluntary	0	Mobile	12.7	Negative	Negative	Negative	Negative	Negative	0	Negative	Negative	Negative	Negative	Negative	Negative
	1539	July	Taru Boys	21	18-25									18-25	1	Male	0	Single	0	Seconday/tertiary	0	Student	1	First timer	AB+ve	0	Voluntary	0	Mobile	16	Negative	Negative	Negative	Negative	Negative	0	Negative	Negative	Negative	Negative	Negative	Negative
	1540	July	Taru Boys	20	18-25									18-25	1	Male	0	Single	0	Seconday/tertiary	0	Student	1	First timer	O+ve	0	Voluntary	0	Mobile	15.8	Negative	Negative	Negative	Negative	Negative	0	Negative	Negative	Negative	Negative	Negative	Negative
	1541	July	Taru Boys	21	18-25									18-25	1	Male	0	Single	0	Seconday/tertiary	0	Student	1	First timer	O+ve	0	Voluntary	0	Mobile	12.5	Negative	Negative	Negative	Negative	Negative	0	Negative	Negative	Negative	Negative	Negative	Negative
	1542	July	Taru Boys	20	18-25									18-25	1	Male	0	Single	0	Seconday/tertiary	0	Student	1	First timer	A+ve	0	Voluntary	0	Mobile	16.4	Negative	Negative	Negative	Negative	Negative	0	Negative	Negative	Negative	Negative	Negative	Negative
	1543	July	Taru Boys	17	16-17	0	16-17	0	16-17	0	16-17	0	16-17	16-17	1	Male	0	Single	0	Seconday/tertiary	0	Student	1	First timer	O+ve	0	Voluntary	0	Mobile	12.9	Negative	Negative	Negative	Negative	Negative	0	Negative	Negative	Negative	Negative	Negative	Negative
	1544	July	Taru Boys	20	18-25									18-25	1	Male	0	Single	0	Seconday/tertiary	0	Student	1	First timer	B+ve	0	Voluntary	0	Mobile	15.9	Negative	Negative	Negative	Negative	Negative	0	Negative	Negative	Negative	Negative	Negative	Negative
	1545	July	Taru Boys	17	16-17	0	16-17	0	16-17	0	16-17	0	16-17	16-17	1	Male	0	Single	0	Seconday/tertiary	0	Student	1	First timer	A+ve	0	Voluntary	0	Mobile	17.1	Negative	Positive	Negative	Negative	Positive	1	Negative	Negative	Negative	Negative	Negative	Negative
	1546	July	Taru Boys	20	18-25									18-25	1	Male	0	Single	0	Seconday/tertiary	0	Student	1	First timer	A+ve	0	Voluntary	0	Mobile	13.9	Negative	Negative	Negative	Negative	Negative	0	Negative	Negative	Negative	Negative	Negative	Negative
	1547	July	Taru Boys	19	18-25									18-25	1	Male	0	Single	0	Seconday/tertiary	0	Student	1	First timer	B+ve	0	Voluntary	0	Mobile	17.6	Negative	Positive	Negative	Negative	Positive	1	Negative	Negative	Negative	Negative	Negative	Negative
	1548	July	Taru Boys	18	18-25									18-25	1	Male	0	Single	0	Seconday/tertiary	0	Student	1	First timer	O+ve	0	Voluntary	0	Mobile	15.8	Negative	Negative	Negative	Negative	Negative	0	Negative	Negative	Negative	Negative	Negative	Negative
	1549	July	Taru Boys	16	16-17	0	16-17	0	16-17	0	16-17	0	16-17	16-17	1	Male	0	Single	0	Seconday/tertiary	0	Student	1	First timer	O+ve	0	Voluntary	0	Mobile	16.7	Negative	Negative	Negative	Negative	Negative	0	Negative	Negative	Negative	Negative	Negative	Negative
	1550	July	Taru Boys	17	16-17	0	16-17	0	16-17	0	16-17	0	16-17	16-17	1	Male	0	Single	0	Seconday/tertiary	0	Student	1	First timer	O+ve	0	Voluntary	0	Mobile	14.3	Positive	Negative	Negative	Negative	Positive	1	Negative	Negative	Negative	Negative		Negative
	1551	July	Taru Boys	18	18-25									18-25	1	Male	0	Single	0	Seconday/tertiary	0	Student	1	First timer	O+ve	0	Voluntary	0	Mobile	13.4	Negative	Negative	Negative	Negative	Negative	0	Negative	Negative	Negative	Negative	Negative	Negative
	1552	July	Taru Boys	16	16-17	0	16-17	0	16-17	0	16-17	0	16-17	16-17	1	Male	0	Single	0	Seconday/tertiary	0	Student	1	First timer	O+ve	0	Voluntary	0	Mobile	14.5	Negative	Negative	Negative	Negative	Negative	0	Negative	Negative	Negative	Negative	Negative	Negative
	1553	July	Taru Boys	27		1	26-30							26-30	1	Male	1	Married	0	Seconday/tertiary	1	Non student	1	First timer	AB+ve	0	Voluntary	0	Mobile	15.3	Negative	Negative	Negative	Negative	Negative	0	Negative	Negative	Negative	Negative	Negative	Negative
	1554	July	Taru Boys	18	18-25									18-25	1	Male	0	Single	0	Seconday/tertiary	0	Student	1	First timer	B+ve	0	Voluntary	0	Mobile	16	Negative	Negative	Negative	Negative	Negative	0	Negative	Negative	Negative	Negative	Negative	Negative
	1555	July	Taru Boys	20	18-25									18-25	1	Male	0	Single	0	Seconday/tertiary	0	Student	1	First timer	A+ve	0	Voluntary	0	Mobile	13.5	Negative	Negative	Negative	Negative	Negative	0	Negative	Negative	Negative	Negative	Negative	Negative
	1556	July	Taru Boys	18	18-25									18-25	1	Male	0	Single	0	Seconday/tertiary	0	Student	1	First timer	O+ve	0	Voluntary	0	Mobile	13.5	Negative	Negative	Negative	Negative	Negative	0	Negative	Negative	Negative	Negative	Negative	Negative
	1557	July	Taru Boys	19	18-25									18-25	1	Male	0	Single	0	Seconday/tertiary	0	Student	1	First timer	O+ve	0	Voluntary	0	Mobile	13.6	Negative	Negative	Negative	Negative	Negative	0	Negative	Negative	Negative	Negative	Negative	Negative
	1558	July	Taru Boys	19	18-25									18-25	1	Male	0	Single	0	Seconday/tertiary	0	Student	1	First timer	O+ve	0	Voluntary	0	Mobile	15.4	Negative	Negative	Negative	Negative	Negative	0	Negative	Negative	Negative	Negative	Negative	Negative
	1559	July	Taru Boys	19	18-25									18-25	1	Male	0	Single	0	Seconday/tertiary	0	Student	1	First timer	O+ve	0	Voluntary	0	Mobile	14.3	Negative	Negative	Negative	Negative	Negative	0	Negative	Negative	Negative	Negative	Negative	Negative
	1560	July	Taru Boys	17	16-17	0	16-17	0	16-17	0	16-17	0	16-17	16-17	1	Male	0	Single	0	Seconday/tertiary	0	Student	1	First timer	B+ve	0	Voluntary	0	Mobile	14.6	Negative	Negative	Negative	Negative	Negative	0	Negative	Negative	Negative	Negative	Negative	Negative
	1561	July	Taru Boys	16	16-17	0	16-17	0	16-17	0	16-17	0	16-17	16-17	1	Male	0	Single	0	Seconday/tertiary	0	Student	1	First timer	A+ve	0	Voluntary	0	Mobile	14.5	Negative	Negative	Negative	Negative	Negative	0	Negative	Negative	Negative	Negative	Negative	Negative
	1562	July	Taru Boys	18	18-25									18-25	1	Male	0	Single	0	Seconday/tertiary	0	Student	1	First timer	B+ve	0	Voluntary	0	Mobile	16.8	Negative	Negative	Negative	Negative	Negative	0	Negative	Negative	Negative	Negative	Negative	Negative
	1563	July	Taru Boys	19	18-25									18-25	1	Male	0	Single	0	Seconday/tertiary	0	Student	1	First timer	O+ve	0	Voluntary	0	Mobile	14.6	Negative	Negative	Negative	Negative	Negative	0	Negative	Negative	Negative	Negative	Negative	Negative
	1564	July	Taru Boys	20	18-25									18-25	1	Male	0	Single	0	Seconday/tertiary	0	Student	1	First timer	A+ve	0	Voluntary	0	Mobile	14.9	Negative	Negative	Negative	Negative	Negative	0	Negative	Negative	Negative	Negative	Negative	Negative
	1565	July	Taru Boys	17	16-17	0	16-17	0	16-17	0	16-17	0	16-17	16-17	1	Male	0	Single	0	Seconday/tertiary	0	Student	1	First timer	A+ve	0	Voluntary	0	Mobile	14.3	Negative	Negative	Negative	Negative	Negative	0	Negative	Negative	Negative	Negative	Negative	Negative
	1566	July	Taru Boys	19	18-25									18-25	1	Male	0	Single	0	Seconday/tertiary	0	Student	1	First timer	O+ve	0	Voluntary	0	Mobile	14.5	Negative	Positive	Negative	Negative	Positive	1	Negative	Negative	Negative	Negative	Negative	Negative
	1567	July	Taru Boys	17	16-17	0	16-17	0	16-17	0	16-17	0	16-17	16-17	1	Male	0	Single	0	Seconday/tertiary	0	Student	1	First timer	B+ve	0	Voluntary	0	Mobile	14.7	Negative	Negative	Negative	Negative	Negative	0	Negative	Negative	Negative	Negative	Negative	Negative
	1568	July	Taru Boys	20	18-25									18-25	1	Male	0	Single	0	Seconday/tertiary	0	Student	1	First timer	O+ve	0	Voluntary	0	Mobile	13.5	Negative	Negative	Negative	Negative	Negative	0	Negative	Negative	Negative	Negative	Negative	Negative
	1569	July	Taru Boys	21	18-25									18-25	1	Male	0	Single	0	Seconday/tertiary	0	Student	1	First timer	O+ve	0	Voluntary	0	Mobile	16.3	Negative	Negative	Negative	Negative	Negative	0	Negative	Negative	Negative	Negative	Negative	Negative
	1570	July	Kingwede Girls	19	18-25									18-25	0	Female	0	Single	0	Seconday/tertiary	0	Student	1	First timer	O+ve	0	Voluntary	0	Mobile	13	Negative	Negative	Negative	Negative	Negative	0	Negative	Negative	Negative	Negative	Negative	Negative
	1571	July	Kingwede Girls	17	16-17	0	16-17	0	16-17	0	16-17	0	16-17	16-17	0	Female	0	Single	0	Seconday/tertiary	0	Student	1	First timer	O+ve	0	Voluntary	0	Mobile	13.6	Negative	Negative	Negative	Negative	Negative	0	Negative	Negative	Negative	Negative	Negative	Negative
	1572	July	Kingwede Girls	19	18-25									18-25	0	Female	0	Single	0	Seconday/tertiary	0	Student	1	First timer	A+ve	0	Voluntary	0	Mobile	12.5	Negative	Negative	Negative	Negative	Negative	0	Negative	Negative	Negative	Negative	Negative	Negative
	1573	July	Kingwede Girls	20	18-25									18-25	0	Female	0	Single	0	Seconday/tertiary	0	Student	1	First timer	O+ve	0	Voluntary	0	Mobile	12.8	Negative	Negative	Negative	Negative	Negative	0	Negative	Negative	Negative	Negative	Negative	Negative
	1574	July	Kingwede Girls	18	18-25									18-25	0	Female	0	Single	0	Seconday/tertiary	0	Student	1	First timer	O+ve	0	Voluntary	0	Mobile	13	Negative	Negative	Negative	Negative	Negative	0	Negative	Negative	Negative	Negative	Negative	Negative
	1575	July	Kingwede Girls	19	18-25									18-25	0	Female	0	Single	0	Seconday/tertiary	0	Student	1	First timer	O+ve	0	Voluntary	0	Mobile	13.3	Negative	Positive	Negative	Negative	Positive	1	Negative	Negative	Negative	Negative	Negative	Negative
	1576	July	Kingwede Girls	19	18-25									18-25	0	Female	0	Single	0	Seconday/tertiary	0	Student	1	First timer	A+ve	0	Voluntary	0	Mobile	12.6	Negative	Negative	Negative	Negative	Negative	0	Negative	Negative	Negative	Negative	Negative	Negative
	1577	August	KSBTC	33				1	31-40					31-40	1	Male	1	Married	1	None/Primary	1	Non student	1	First timer	O+ve	1	FRD	1	Static	16	Negative	Negative	Negative	Negative	Negative	0	Negative	Negative	Negative	Negative	Negative	Negative
	1578	August	KSBTC	55								1	>50	>50	0	Female			0	Seconday/tertiary	1	Non student	0	Repeat	A+ve	0	Voluntary	1	Static	13	Negative	Negative	Negative	Negative	Negative	0	Negative	Negative	Negative	Negative	Negative	Negative
	1579	August	KSBTC	35				1	31-40					31-40	1	Male			0	Seconday/tertiary	1	Non student	0	Repeat	O+ve	1	FRD	1	Static	15	Negative	Negative	Negative	Negative	Negative	0	Negative	Negative	Negative	Negative	Negative	Negative
	1580	August	KSBTC	31				1	31-40					31-40	0	Female	1	Married	1	None/Primary	1	Non student	1	First timer	O+ve	1	FRD	1	Static	14	Negative	Positive	Negative	Negative	Positive	1	Negative	Negative	Negative	Negative	Negative	Negative
	1581	August	KSBTC	30		1	26-30							26-30	0	Female	1	Married	0	Seconday/tertiary	1	Non student	0	Repeat	O+ve	0	Voluntary	1	Static	12.6	Negative	Negative	Negative	Negative	Negative	0	Negative	Negative	Negative	Negative	Negative	Negative
	1582	August	KSBTC	25	18-25									18-25	1	Male	1	Married	0	Seconday/tertiary	1	Non student	1	First timer	O+ve	1	FRD	1	Static	15.2	Negative	Negative	Negative	Negative	Negative	0	Negative	Negative	Negative	Negative	Negative	Negative
	1583	August	KSBTC	19	18-25									18-25	1	Male	0	Single	1	None/Primary			1	First timer	A+ve	1	FRD	1	Static	14.1	Negative	Negative	Negative	Negative	Negative	0	Negative	Negative	Negative	Negative	Negative	Negative
	1584	August	KSBTC	28		1	26-30							26-30	0	Female	0	Single	0	Seconday/tertiary	1	Non student	0	Repeat	A+ve	0	Voluntary	1	Static	13.4	Negative	Negative	Negative	Negative	Negative	0	Negative	Negative	Negative	Negative	Negative	Negative
	1585	August	KSBTC	20	18-25									18-25	1	Male	0	Single	0	Seconday/tertiary	0	Student	1	First timer	A+ve	1	FRD	1	Static	14.8	Negative	Negative	Negative	Negative	Negative	0	Negative	Negative	Negative	Negative	Negative	Negative
	1586	August	KSBTC	23	18-25									18-25	1	Male	0	Single	0	Seconday/tertiary			1	First timer	A+ve	0	Voluntary	1	Static	17.1	Negative	Negative	Negative	Negative	Negative	0	Negative	Negative	Negative	Negative	Negative	Negative
	1587	August	KSBTC	20	18-25									18-25	0	Female	1	Married	1	None/Primary			1	First timer	B+ve	1	FRD	1	Static	12.5	Negative	Negative	Negative	Negative	Negative	0	Negative	Negative	Negative	Negative	Negative	Negative
	1588	August	KSBTC	31				1	31-40					31-40	1	Male	1	Married	0	Seconday/tertiary	1	Non student	1	First timer	A+ve	1	FRD	1	Static	14.5	Negative	Negative	Negative	Negative	Negative	0	Negative	Negative	Negative	Negative	Negative	Negative
	1589	August	KSBTC	37				1	31-40					31-40	1	Male	1	Married	1	None/Primary	1	Non student	1	First timer	O+ve	1	FRD	1	Static	16.8	Negative	Negative	Negative	Negative	Negative	0	Negative	Negative	Negative	Negative	Negative	Negative
	1590	August	KSBTC	27		1	26-30							26-30	1	Male	1	Married	1	None/Primary			1	First timer	O+ve	1	FRD	1	Static	14.5	Positive	Negative	Negative	Negative	Positive	1	Negative	Negative	Negative	Negative		Negative
	1591	August	KSBTC	56								1	>50	>50	1	Male	1	Married					0	Repeat	O+ve	1	FRD	1	Static	12.9	Negative	Negative	Negative	Negative	Negative	0	Negative	Negative	Negative	Negative	Negative	Negative
	1592	August	KSBTC	31				1	31-40					31-40	1	Male	1	Married	1	None/Primary	1	Non student	1	First timer	O+ve	1	FRD	1	Static	15.5	Negative	Negative	Negative	Negative	Negative	0	Negative	Negative	Negative	Negative	Negative	Negative
	1593	August	KSBTC	34				1	31-40					31-40	1	Male	1	Married	0	Seconday/tertiary	1	Non student	0	Repeat	O+ve	0	Voluntary	1	Static	15.6	Negative	Negative	Negative	Negative	Negative	0	Negative	Negative	Negative	Negative	Negative	Negative
	1594	August	KSBTC	24	18-25									18-25	1	Male	0	Single			1	Non student	0	Repeat	O+ve	0	Voluntary	1	Static	13.8	Negative	Negative	Negative	Negative	Negative	0	Negative	Negative	Negative	Negative	Negative	Negative
	1595	August	KSBTC	50						1	41-50			41-50	1	Male	1	Married	0	Seconday/tertiary			1	First timer	O+ve	1	FRD	1	Static	15.1	Negative	Positive	Negative	Negative	Positive	1	Negative	Negative	Negative	Negative	Negative	Negative
	1596	August	KSBTC	25	18-25									18-25	1	Male	0	Single	0	Seconday/tertiary	1	Non student	0	Repeat	O+ve	0	Voluntary	1	Static	14.6	Negative	Negative	Negative	Negative	Negative	0	Negative	Negative	Negative	Negative	Negative	Negative
	1597	August	KSBTC	44						1	41-50			41-50	1	Male	1	Married	1	None/Primary			1	First timer	A+ve	1	FRD	1	Static	13.1	Negative	Negative	Negative	Negative	Negative	0	Negative	Negative	Negative	Negative	Negative	Negative
	1598	August	Leisure	28		1	26-30							26-30	0	Female					1	Non student	0	Repeat	B+ve	0	Voluntary	0	Mobile	14.6	Negative	Negative	Negative	Negative	Negative	0	Negative	Negative	Negative	Negative	Negative	Negative
	1599	August	Naivas Ukunda	37				1	31-40					31-40	1	Male	1	Married	0	Seconday/tertiary	1	Non student	1	First timer	B+ve	0	Voluntary	0	Mobile	14.7	Negative	Negative	Negative	Negative	Negative	0	Negative	Negative	Negative	Negative	Negative	Negative
	1600	August	Naivas Ukunda	23	18-25									18-25	0	Female	0	Single	0	Seconday/tertiary			1	First timer	O+ve	0	Voluntary	0	Mobile	14.6	Negative	Negative	Negative	Negative	Negative	0	Negative	Negative	Negative	Negative	Negative	Negative
	1601	August	Naivas Ukunda	26		1	26-30							26-30	1	Male	0	Single	0	Seconday/tertiary			0	Repeat	O+ve	0	Voluntary	0	Mobile	15.8	Negative	Negative	Negative	Negative	Negative	0	Negative	Negative	Negative	Negative	Negative	Negative
	1602	August	Naivas Ukunda	28		1	26-30							26-30	1	Male	0	Single	0	Seconday/tertiary			1	First timer	A+ve	0	Voluntary	0	Mobile	15.4	Negative	Negative	Negative	Negative	Negative	0	Negative	Negative	Negative	Negative	Negative	Negative
	1603	August	Naivas Ukunda	20	18-25									18-25	1	Male	0	Single	0	Seconday/tertiary			1	First timer	O+ve	0	Voluntary	0	Mobile	15.2	Negative	Negative	Negative	Negative	Negative	0	Negative	Negative	Negative	Negative	Negative	Negative
	1604	August	Naivas Ukunda	34				1	31-40					31-40	1	Male	0	Single	0	Seconday/tertiary			1	First timer	O+ve	0	Voluntary	0	Mobile	15.6	Negative	Negative	Negative	Negative	Negative	0	Negative	Negative	Negative	Negative	Negative	Negative
	1605	August	Naivas Ukunda	27		1	26-30							26-30	1	Male			0	Seconday/tertiary	1	Non student	0	Repeat	O-ve	0	Voluntary	0	Mobile	14.2	Negative	Negative	Negative	Negative	Negative	0	Negative	Negative	Negative	Negative	Negative	Negative
	1606	August	Naivas Ukunda	22	18-25									18-25	1	Male	0	Single	0	Seconday/tertiary	1	Non student	1	First timer	O+ve	0	Voluntary	0	Mobile	15.7	Negative	Negative	Negative	Negative	Negative	0	Negative	Negative	Negative	Negative	Negative	Negative
	1607	August	Naivas Ukunda	23	18-25									18-25	1	Male	0	Single	0	Seconday/tertiary	1	Non student	0	Repeat	A+ve	0	Voluntary	0	Mobile	17.3	Negative	Negative	Negative	Negative	Negative	0	Negative	Negative	Negative	Negative	Negative	Negative
	1608	August	Naivas Ukunda	23	18-25									18-25	1	Male	0	Single	0	Seconday/tertiary			1	First timer	AB+ve	0	Voluntary	0	Mobile	15.9	Negative	Negative	Negative	Negative	Negative	0	Negative	Negative	Negative	Negative	Negative	Negative
	1609	August	Naivas Ukunda	22	18-25									18-25	1	Male	0	Single	0	Seconday/tertiary	0	Student	1	First timer	O+ve	0	Voluntary	0	Mobile	16	Negative	Negative	Negative	Negative	Negative	0	Negative	Negative	Negative	Negative	Negative	Negative
	1610	August	Naivas Ukunda	23	18-25									18-25	0	Female	0	Single	0	Seconday/tertiary	1	Non student	1	First timer	B+ve	0	Voluntary	0	Mobile	13.4	Negative	Negative	Negative	Negative	Negative	0	Negative	Negative	Negative	Negative	Negative	Negative
	1611	August	Naivas Ukunda	27		1	26-30							26-30	1	Male	0	Single	0	Seconday/tertiary	1	Non student	1	First timer	O+ve	0	Voluntary	0	Mobile	16.4	Negative	Negative	Negative	Negative	Negative	0	Negative	Negative	Negative	Negative	Negative	Negative
	1612	August	Naivas Ukunda	20	18-25									18-25	1	Male	0	Single	0	Seconday/tertiary	1	Non student	0	Repeat	A-ve	0	Voluntary	0	Mobile	15.4	Negative	Negative	Negative	Negative	Negative	0	Negative	Negative	Negative	Negative	Negative	Negative
	1613	August	Naivas Ukunda	24	18-25									18-25	1	Male	0	Single	0	Seconday/tertiary			0	Repeat	O+ve	0	Voluntary	0	Mobile	14.3	Negative	Negative	Negative	Negative	Negative	0	Negative	Negative	Negative	Negative	Negative	Negative
	1614	August	Naivas Ukunda	31				1	31-40					31-40	1	Male	1	Married	0	Seconday/tertiary	1	Non student	0	Repeat	A+ve	0	Voluntary	0	Mobile	16.5	Negative	Negative	Negative	Negative	Negative	0	Negative	Negative	Negative	Negative	Negative	Negative
	1615	August	Naivas Ukunda	22	18-25									18-25	1	Male	0	Single	0	Seconday/tertiary			1	First timer	O+ve	0	Voluntary	0	Mobile	15.7	Negative	Negative	Negative	Negative	Negative	0	Negative	Negative	Negative	Negative	Negative	Negative
	1616	August	Naivas Ukunda	26		1	26-30							26-30	1	Male	0	Single	0	Seconday/tertiary			0	Repeat	O+ve	0	Voluntary	0	Mobile	16.6	Negative	Negative	Negative	Negative	Negative	0	Negative	Negative	Negative	Negative	Negative	Negative
	1617	August	Naivas Ukunda	25	18-25									18-25	1	Male					1	Non student	0	Repeat	O+ve	0	Voluntary	0	Mobile	16.1	Positive	Negative	Negative	Negative	Positive	1	Negative	Negative	Negative	Negative		Negative
	1618	August	KSBTC	22	18-25									18-25	1	Male	0	Single	1	None/Primary			1	First timer	O+ve	0	Voluntary	1	Static	14.8	Negative	Negative	Negative	Negative	Negative	0	Negative	Negative	Negative	Negative	Negative	Negative
	1619	August	KSBTC	28		1	26-30							26-30	1	Male	1	Married	0	Seconday/tertiary	1	Non student	1	First timer	O+ve	1	FRD	1	Static	14.5	Negative	Negative	Negative	Negative	Negative	0	Negative	Negative	Negative	Negative	Negative	Negative
	1620	August	KSBTC	63								1	>50	>50	1	Male	1	Married	0	Seconday/tertiary	1	Non student	0	Repeat	A+ve	1	FRD	1	Static	14.2	Negative	Negative	Negative	Negative	Negative	0	Negative	Negative	Negative	Negative	Negative	Negative
	1621	August	KSBTC	24	18-25									18-25	1	Male	1	Married	1	None/Primary	1	Non student	1	First timer	B+ve	1	FRD	1	Static	14.4	Negative	Negative	Negative	Negative	Negative	0	Negative	Negative	Negative	Negative	Negative	Negative
	1622	August	KSBTC	35				1	31-40					31-40	0	Female	1	Married	0	Seconday/tertiary	1	Non student	1	First timer	O-ve	0	Voluntary	1	Static	13.9	Negative	Negative	Negative	Negative	Negative	0	Negative	Negative	Negative	Negative	Negative	Negative
	1623	August	KSBTC	36				1	31-40					31-40	1	Male	1	Married	1	None/Primary	1	Non student	1	First timer	O-ve	1	FRD	1	Static	13.3	Negative	Negative	Negative	Negative	Negative	0	Negative	Negative	Negative	Negative	Negative	Negative
	1624	August	KSBTC	32				1	31-40					31-40	1	Male	1	Married	0	Seconday/tertiary	1	Non student	1	First timer	O+ve	1	FRD	1	Static	15	Negative	Positive	Negative	Negative	Positive	1	Negative	Negative	Negative	Negative	Negative	Negative
	1625	August	KSBTC	22	18-25									18-25	1	Male	0	Single	0	Seconday/tertiary			1	First timer	O+ve	1	FRD	1	Static	16.5	Negative	Negative	Negative	Negative	Negative	0	Negative	Negative	Negative	Negative	Negative	Negative
	1626	August	KSBTC	55								1	>50	>50	1	Male	1	Married	1	None/Primary	1	Non student	0	Repeat		1	FRD	1	Static	14.1	Negative	Negative	Negative	Negative	Negative	0	Negative	Negative	Negative	Negative	Negative	Negative
	1627	August	KSBTC	36				1	31-40					31-40	1	Male	1	Married	1	None/Primary			0	Repeat	O+ve	1	FRD	1	Static	13.7	Negative	Positive	Negative	Negative	Positive	1	Negative	Negative	Negative	Negative	Negative	Negative
	1628	August	KSBTC	55								1	>50	>50	1	Male	1	Married	1	None/Primary			0	Repeat	O+ve	1	FRD	1	Static	14.6	Negative	Negative	Negative	Negative	Negative	0	Negative	Negative	Negative	Negative	Negative	Negative
	1629	August	KSBTC	38				1	31-40					31-40	1	Male	1	Married	1	None/Primary	1	Non student	1	First timer	B+ve	1	FRD	1	Static	12.9	Negative	Negative	Negative	Negative	Negative	0	Negative	Negative	Negative	Negative	Negative	Negative
	1630	August	KSBTC	46						1	41-50			41-50	1	Male	1	Married	0	Seconday/tertiary			1	First timer	O+ve	1	FRD	1	Static	13.8	Negative	Negative	Negative	Negative	Negative	0	Negative	Negative	Negative	Negative	Negative	Negative
	1631	August	KSBTC	39				1	31-40					31-40	1	Male	1	Married	1	None/Primary			1	First timer	B+ve	1	FRD	1	Static	15.9	Negative	Negative	Negative	Negative	Negative	0	Negative	Negative	Negative	Negative	Negative	Negative
	1632	August	KSBTC	42						1	41-50			41-50	0	Female			0	Seconday/tertiary	1	Non student	0	Repeat	AB+ve	1	FRD	1	Static	13.2	Negative	Negative	Negative	Negative	Negative	0	Negative	Negative	Negative	Negative	Negative	Negative
	1633	August	KSBTC	45						1	41-50			41-50	1	Male	1	Married	1	None/Primary	1	Non student	0	Repeat	B+ve	1	FRD	1	Static	14.2	Negative	Negative	Negative	Negative	Negative	0	Negative	Negative	Negative	Negative	Negative	Negative
	1634	August	KSBTC	37				1	31-40					31-40	1	Male	0	Single	1	None/Primary	1	Non student	1	First timer	O+ve	1	FRD	1	Static	15.5	Negative	Negative	Negative	Negative	Negative	0	Negative	Negative	Negative	Negative	Negative	Negative
	1635	August	KSBTC	31				1	31-40					31-40	1	Male	0	Single	0	Seconday/tertiary	1	Non student	0	Repeat	O+ve	1	FRD	1	Static	15.8	Negative	Negative	Negative	Negative	Negative	0	Negative	Negative	Negative	Negative	Negative	Negative
	1636	August	KSBTC	26		1	26-30							26-30	1	Male	0	Single	0	Seconday/tertiary	1	Non student	1	First timer	O+ve	1	FRD	1	Static	14.2	Negative	Positive	Negative	Negative	Positive	1	Negative	Negative	Negative	Negative	Negative	Negative
	1637	August	KSBTC	35				1	31-40					31-40	1	Male	1	Married	1	None/Primary			1	First timer	AB+ve	1	FRD	1	Static	13.6	Negative	Positive	Negative	Negative	Positive	1	Negative	Negative	Negative	Negative	Negative	Negative
	1638	August	KSBTC	32				1	31-40					31-40	1	Male	0	Single	1	None/Primary	1	Non student	1	First timer	B+ve	1	FRD	1	Static	14.5	Negative	Negative	Negative	Negative	Negative	0	Negative	Negative	Negative	Negative	Negative	Negative
	1639	August	KSBTC	24	18-25									18-25	1	Male	0	Single	1	None/Primary	1	Non student	1	First timer	O+ve	1	FRD	1	Static	13	Negative	Negative	Negative	Negative	Negative	0	Negative	Negative	Negative	Negative	Negative	Negative
	1640	August	KSBTC	17	16-17	0	16-17	0	16-17	0	16-17	0	16-17	16-17	1	Male	0	Single	0	Seconday/tertiary			0	Repeat	O+ve	1	FRD	1	Static	16.1	Negative	Negative	Negative	Negative	Negative	0	Negative	Negative	Negative	Negative	Negative	Negative
	1641	August	KSBTC	25	18-25									18-25	1	Male	1	Married	1	None/Primary	1	Non student	1	First timer	O+ve	1	FRD	1	Static	13.8	Negative	Positive	Negative	Negative	Positive	1	Negative	Negative	Negative	Negative	Negative	Negative
	1642	August	KSBTC	27		1	26-30							26-30	0	Female	0	Single	0	Seconday/tertiary	0	Student	0	Repeat	B+ve	1	FRD	1	Static	13.7	Negative	Negative	Negative	Negative	Negative	0	Negative	Negative	Negative	Negative	Negative	Negative
[truncated: 8,262 more rows]

## Sheet: Atleast one TTI
Variables	N	At least one TTI (n %)	COR 95% CI	p value	AOR 95% CI	p value
[truncated: 29 more rows]

[truncated: 1 more sheets: Proportion_TTIs]
